# Supplementary material for: Rapid Classification and Identification of Multiple Microorganisms with Accurate Statistical Significance via High-Resolution Tandem Mass Spectrometry
Source: J Am Soc Mass Spectrom. 2018 Jun 5;29(8):1721–37. doi: 10.1007/s13361-018-1986-y (PMC6061032; doi:10.1007/s13361-018-1986-y)
Supplement: Supplementary file 2 — (XLSX 2181 kb) [file 13361_2018_1986_MOESM2_ESM.xlsx]

## Sheet: DB-1
List of organisms used to constructure database one (DB-1)
Data downloaded from NCBI on 02/16/2018
Organism Name	NCBI Taxonomic Identifier
Abaca bunchy top virus	438782
Abalone herpesvirus Victoria AUS 2009	1241371
Abalone shriveling syndrome associated virus	491893
Abelson murine leukemia virus	11788
Abisko virus	2025595
Abutilon Brazil virus	665102
Abutilon golden mosaic Yucatan virus	1312723
Abutilon mosaic Bolivia virus AbMBoV	932071
Abutilon mosaic Brazil virus	1046572
Abutilon mosaic virus	10815
Acanthamoeba polyphaga mimivirus	212035
Acanthamoeba polyphaga moumouvirus M10A	1269028
Acanthocystis turfacea Chlorella virus 1 ATCV 1	322019
Acartia tonsa copepod circovirus	1168547
Acaryochloris marina MBIC11017	329726
Acetoanaerobium sticklandii DSM 519	1511
Acetobacter aceti TMW2 1153	435
Acetobacter ghanensis LMG 23848T	431306
Acetobacter pasteurianus 01 42C IFO 3283 substr IFO 3283 01 42C	634458
Acetobacter pasteurianus 01 IFO 3283 substr IFO 3283 01	634452
Acetobacter pasteurianus 03 IFO 3283 substr IFO 3283 03	634453
Acetobacter pasteurianus 07 IFO 3283 substr IFO 3283 07	634454
Acetobacter pasteurianus 12 IFO 3283 substr IFO 3283 12	634459
Acetobacter pasteurianus 22 IFO 3283 substr IFO 3283 22	634455
Acetobacter pasteurianus 26 IFO 3283 substr IFO 3283 26	634456
Acetobacter pasteurianus 32 IFO 3283 substr IFO 3283 32	634457
Acetobacter pasteurianus 386B	1266844
Acetobacter pasteurianus Ab3	438
Acetobacter pasteurianus dm	438
Acetobacter pasteurianus NBRC 101655	1006554
Acetobacter pasteurianus subsp ascendens LMG 1590	481146
Acetobacter pasteurianus subsp ascendens SRCM101447	481146
Acetobacter pasteurianus subsp paradoxus LMG 1591	940260
Acetobacter pasteurianus subsp pasteurianus SRCM101342	481145
Acetobacter pasteurianus subsp pasteurianus SRCM101468	481145
Acetobacter persici TMW2 1084	1076596
Acetobacter pomorum BDGP5	65959
Acetobacter senegalensis 108B	446692
Acetobacter sp SLV 7	1633874
Acetobacter tropicalis BDGP1	104102
Acetobacterium woodii DSM 1030	931626
Acetohalobium arabaticum DSM 5501	574087
Acetomicrobium mobile DSM 13181	891968
Acheta domestica densovirus	185639
Acheta domestica mini ambidensovirus	1404345
Acheta domesticus volvovirus	1291515
Achimota virus 1	1261100
Achimota virus 2	1261101
Acholeplasma brassicae O502	61635
Acholeplasma laidlawii PG 8A	441768
Acholeplasma oculi	35623
Acholeplasma palmae J233	1318466
Acholeplasma phage MV L1 JA 1	10876
Acholeplasma virus L2	46014
Achromobacter denitrificans PR1	32002
Achromobacter denitrificans USDA ARS USMARC 56712	32002
Achromobacter insolitus DSM 23807	217204
Achromobacter phage 83 24	1589747
Achromobacter phage JWAlpha	1416009
Achromobacter phage JWDelta	1416008
Achromobacter phage JWF	1589748
Achromobacter phage JWX	1589746
Achromobacter phage phiAxp 1	1610509
Achromobacter phage phiAxp 2	1664246
Achromobacter phage phiAxp 3	1664247
Achromobacter ruhlandii SCCH3 ACH 33 1365	72557
Achromobacter sp AONIH1	1758194
Achromobacter sp MFA1 R4	1881016
Achromobacter spanius DSM 23806	217203
Achromobacter xylosoxidans A8	762376
Achromobacter xylosoxidans C54	562971
Achromobacter xylosoxidans FDAARGOS 147	85698
Achromobacter xylosoxidans FDAARGOS 150	85698
Achromobacter xylosoxidans FDAARGOS 162	85698
Achromobacter xylosoxidans MN001	85698
Achromobacter xylosoxidans NBRC 15126 ATCC 27061	1216976
Achromobacter xylosoxidans NCTC10807	85698
Achromobacter xylosoxidans NH44784 1996	1167634
Acidaminococcus fermentans DSM 20731	591001
Acidaminococcus intestini RyC MR95	568816
Acidianus bottle shaped virus 2 ABV2	1732173
Acidianus bottle shaped virus 3 ABV3	1732174
Acidianus bottle shaped virus	437444
Acidianus filamentous virus 1	235266
Acidianus filamentous virus 2	300186
Acidianus filamentous virus 3	346881
Acidianus filamentous virus 6	346882
Acidianus filamentous virus 7	346883
Acidianus filamentous virus 8	346884
Acidianus filamentous virus 9	512792
Acidianus hospitalis W1	933801
Acidianus manzaensis YN 25	282676
Acidianus rod shaped virus 1	309181
Acidianus rod shaped virus 2 ARV2	1732175
Acidianus spindle shaped virus 1	693629
Acidianus tailed spindle virus	1797140
Acidianus two tailed virus 2	1898549
Acidianus two tailed virus	315953
Acidianus two tailed virus variant 1	1898550
Acidihalobacter ferrooxidans V8	1765967
Acidihalobacter prosperus F5	160660
Acidihalobacter prosperus V6	160660
Acidilobus saccharovorans 345 15	666510
Acidimicrobium ferrooxidans DSM 10331	525909
Acidiphilium cryptum JF 5	349163
Acidiphilium multivorum AIU301	926570
Acidipropionibacterium acidipropionici ATCC 4875	1171373
Acidipropionibacterium acidipropionici ATCC 55737	1748
Acidipropionibacterium acidipropionici CGMCC 1 2230	1748
Acidipropionibacterium acidipropionici F3E8	1748
Acidipropionibacterium acidipropionici WSH1105	1748
Acidithiobacillus caldus ATCC 51756	637389
Acidithiobacillus caldus MTH 04	33059
Acidithiobacillus caldus SM 1	990288
Acidithiobacillus ferrivorans SS3	743299
Acidithiobacillus ferrivorans	160808
Acidithiobacillus ferrooxidans ATCC 23270	243159
Acidithiobacillus ferrooxidans ATCC 53993	380394
Acidithiobacillus phage AcaML1	1229761
Acidobacteria bacterium Mor1	1660251
Acidobacterium capsulatum ATCC 51196	240015
Acidothermus cellulolyticus 11B 11B ATCC 43068	351607
Acidovorax avenae subsp avenae ATCC 19860	643561
Acidovorax citrulli AAC00 1	397945
Acidovorax citrulli KACC17005	80869
Acidovorax ebreus TPSY	535289
Acidovorax phage ACP17	2010329
Acidovorax sp JS42	232721
Acidovorax sp KKS102	358220
Acidovorax sp NA2	1662456
Acidovorax sp NA3	553814
Acidovorax sp P3	1662457
Acidovorax sp P4	1662458
Acidovorax sp RAC01	1842533
Acidovorax sp T1	1858609
Aciduliprofundum boonei T469	439481
Aciduliprofundum sp MAR08 339	673860
Acinetobacter baumannii 11510	470
Acinetobacter baumannii 15A34	470
Acinetobacter baumannii 15A5	470
Acinetobacter baumannii 1656 2	696749
Acinetobacter baumannii 3207	470
Acinetobacter baumannii 6200	470
Acinetobacter baumannii A1296	470
Acinetobacter baumannii A1	470
Acinetobacter baumannii A388	470
Acinetobacter baumannii A85	470
Acinetobacter baumannii AB0057	480119
Acinetobacter baumannii AB030	470
Acinetobacter baumannii AB031	470
Acinetobacter baumannii AB042	470
Acinetobacter baumannii Ab04 mff	470
Acinetobacter baumannii AB307 0294	470
Acinetobacter baumannii AB307 0294	557600
Acinetobacter baumannii AB34299	470
Acinetobacter baumannii Ab421 GEIH 2010	470
Acinetobacter baumannii Ab4568	470
Acinetobacter baumannii Ab4653	470
Acinetobacter baumannii Ab4977	470
Acinetobacter baumannii AB5075 UW	470
Acinetobacter baumannii ab736	470
Acinetobacter baumannii AbH12O A2	470
Acinetobacter baumannii ABNIH28	470
Acinetobacter baumannii AbPK1	470
Acinetobacter baumannii AC12	1198108
Acinetobacter baumannii AC29	470
Acinetobacter baumannii AC30	1224747
Acinetobacter baumannii ACICU	405416
Acinetobacter baumannii AF 401	470
Acinetobacter baumannii AF 673	470
Acinetobacter baumannii ATCC 17978 mff	470
Acinetobacter baumannii ATCC 17978	400667
Acinetobacter baumannii ATCC 17978	470
Acinetobacter baumannii AYE	509173
Acinetobacter baumannii AYP A2	470
Acinetobacter baumannii B11911	470
Acinetobacter baumannii B8300	470
Acinetobacter baumannii B8342	470
Acinetobacter baumannii BAL062	470
Acinetobacter baumannii BJAB07104	1096995
Acinetobacter baumannii BJAB0715	1096996
Acinetobacter baumannii BJAB0868	1096997
Acinetobacter baumannii CBA7	470
Acinetobacter baumannii CMC CR MDR Ab4	470
Acinetobacter baumannii CMC CR MDR Ab66	470
Acinetobacter baumannii CR17	470
Acinetobacter baumannii CS01	470
Acinetobacter baumannii D1279779	945556
Acinetobacter baumannii D36	470
Acinetobacter baumannii DU202	1370126
Acinetobacter baumannii HRAB 85	470
Acinetobacter baumannii HWBA8	470
Acinetobacter baumannii IOMTU 433	470
Acinetobacter baumannii JBA13	470
Acinetobacter baumannii KAB01	470
Acinetobacter baumannii KAB02	470
Acinetobacter baumannii KAB03	470
Acinetobacter baumannii KAB04	470
Acinetobacter baumannii KAB05	470
Acinetobacter baumannii KAB06	470
Acinetobacter baumannii KAB07	470
Acinetobacter baumannii KAB08	470
Acinetobacter baumannii KBN10P02143	470
Acinetobacter baumannii LAC4	470
Acinetobacter baumannii LAC 4	1455315
Acinetobacter baumannii MDR TJ	889738
Acinetobacter baumannii MDR ZJ06	497978
Acinetobacter baumannii NCGM 237	1401639
Acinetobacter baumannii ORAB01	470
Acinetobacter baumannii PKAB07 AB07	1413216
Acinetobacter baumannii PR07	1279013
Acinetobacter baumannii SAA14	470
Acinetobacter baumannii SDF	509170
Acinetobacter baumannii SSA12	470
Acinetobacter baumannii SSA6	470
Acinetobacter baumannii SSMA17	470
Acinetobacter baumannii TCDC AB0715	980514
Acinetobacter baumannii	470
Acinetobacter baumannii TYTH 1	1100841
Acinetobacter baumannii USA15	470
Acinetobacter baumannii USA2	470
Acinetobacter baumannii WKA02	470
Acinetobacter baumannii XDR BJ83	470
Acinetobacter baumannii XH386	470
Acinetobacter baumannii XH856	470
Acinetobacter baumannii XH857	470
Acinetobacter baumannii XH858	470
Acinetobacter baumannii XH859	470
Acinetobacter baumannii XH860	470
Acinetobacter baumannii YU R612	470
Acinetobacter baumannii ZW85 1	1400867
Acinetobacter bereziniae XH901	106648
Acinetobacter calcoaceticus CA16	471
Acinetobacter calcoaceticus NCTC7364	471
Acinetobacter equi 114	1324350
Acinetobacter haemolyticus TJS01	29430
Acinetobacter haemolyticus XH900	29430
Acinetobacter johnsonii XBB1	1242245
Acinetobacter junii 65	40215
Acinetobacter junii lzh X15	40215
Acinetobacter lactucae OTEC 02	1785128
Acinetobacter larvae BRTC 1	1789224
Acinetobacter lwoffii WJ10621	1046625
Acinetobacter lwoffii ZS207	28090
Acinetobacter nosocomialis 6411	106654
Acinetobacter nosocomialis SSA3	106654
Acinetobacter oleivorans DR1	436717
Acinetobacter phage Ab105 1phi	1718840
Acinetobacter phage Ab105 2phi	1718841
Acinetobacter phage AB1	889876
Acinetobacter phage AB3	1273713
Acinetobacter phage Abp1	1235824
Acinetobacter phage AbP2	2015804
Acinetobacter phage Ac42	762660
Acinetobacter phage Acj61	760732
Acinetobacter phage Acj9	760939
Acinetobacter phage AM24	1913571
Acinetobacter phage AP205	154784
Acinetobacter phage AP22	1187128
Acinetobacter phage Bphi B1251	1221835
Acinetobacter phage Fri1	1647373
Acinetobacter phage IME AB2	1243183
Acinetobacter phage IME AB3	1458669
Acinetobacter phage LZ35	1792222
Acinetobacter phage Petty	1406779
Acinetobacter phage phiAB1	691318
Acinetobacter phage phiAB6	1698439
Acinetobacter phage phiAC 1	1229760
Acinetobacter phage Presley	1406780
Acinetobacter phage SH Ab 15519	1916127
Acinetobacter phage vB AbaM Acibel004	1481186
Acinetobacter phage vB AbaM IME200	1735582
Acinetobacter phage vB AbaM ME3	1837876
Acinetobacter phage vB AbaM phiAbaA1	1605379
Acinetobacter phage vB AbaP Acibel007	1481187
Acinetobacter phage vB AbaP AS11	1932886
Acinetobacter phage vB AbaP AS12	1932885
Acinetobacter phage vB AbaP B1	2016049
Acinetobacter phage vB AbaP B3	2016050
Acinetobacter phage vB AbaP B5	2016051
Acinetobacter phage vB AbaP PD 6A3	1701807
Acinetobacter phage vB AbaP PD AB9	1701808
Acinetobacter phage vB AbaS TRS1	1852629
Acinetobacter phage vB ApiP P1	2016052
Acinetobacter phage vB ApiP P2	2016053
Acinetobacter phage WCHABP12	1965454
Acinetobacter phage WCHABP1	1983409
Acinetobacter phage WCHABP5	1983525
Acinetobacter phage YMC11 11 R3177	1628721
Acinetobacter phage YMC11 12 R1215	1628722
Acinetobacter phage YMC11 12 R2315	1628720
Acinetobacter phage YMC13 03 R2096	1560342
Acinetobacter phage YMC 13 01 C62	1505225
Acinetobacter phage ZZ1	1049283
Acinetobacter pittii AP 882	48296
Acinetobacter pittii HUMV 6483	48296
Acinetobacter pittii IEC338SC	48296
Acinetobacter pittii PHEA 2	871585
Acinetobacter pittii WCHAP005069	48296
Acinetobacter pittii XJ88	48296
Acinetobacter pittii YMC2010 8 T346	48296
Acinetobacter schindleri ACE	108981
Acinetobacter soli GFJ2	487316
Acinetobacter sp ADP1	62977
Acinetobacter sp DUT 2	1809055
Acinetobacter sp LoGeW2 3	1808001
Acinetobacter sp NCu2D 2	1608473
Acinetobacter sp TGL Y2	1407071
Acinetobacter sp TTH0 4	1646498
Acinetobacter venetianus VE C3	1197884
Acinetobacter virus 133 Acj133	279006
Acipenserid herpesvirus 2 SRWSHV	320884
Aconitum latent virus	101764
Actinidia chlorotic ringspot associated virus	1776763
Actinidia virus 1	2024724
Actinidia virus A	1112769
Actinidia virus B	1112770
Actinidia virus X RV 3124	1331744
Actinoalloteichus hoggarensis DSM 45943	1470176
Actinoalloteichus hymeniacidonis HPA177 DSM 45092 T	340345
Actinoalloteichus sp ADI127 7	1612552
Actinoalloteichus sp AHMU CJ021	2072503
Actinoalloteichus sp GBA129 24	1612551
Actinobacillus equuli subsp equuli 19392	202947
Actinobacillus pleuropneumoniae serovar 3 JL03	434271
Actinobacillus pleuropneumoniae serovar 5b L20	416269
Actinobacillus pleuropneumoniae serovar 7 AP76	537457
Actinobacillus pleuropneumoniae serovar 8	754345
Actinobacillus succinogenes 130Z	339671
Actinobacillus suis ATCC 33415	743972
Actinobacillus suis H91 0380	696748
Actinobacillus suis NCTC12996	716
Actinobacteria bacterium IMCC19121	1848754
Actinobacteria bacterium IMCC25003	1848255
Actinobacteria bacterium IMCC26077	1848755
Actinobacteria bacterium IMCC26103	1848756
Actinobacteria bacterium IMCC26256	1650658
Actinomyces gaoshouyii pika 114	1960083
Actinomyces hongkongensis HKU8	178339
Actinomyces meyeri W712	52773
Actinomyces naeslundii ATCC 27039	1655
Actinomyces oris T14V	544580
Actinomyces pacaensis Marseille P2985	1852377
Actinomyces radicidentis CCUG 36733	111015
Actinomyces radingae DSM 9169	131110
Actinomyces sp Chiba101	1851395
Actinomyces sp oral taxon 414 F0588	712122
Actinomyces sp VUL4 3	1912795
Actinomyces virus Av1	338473
Actinoplanes derwentensis DSM 43941	113562
Actinoplanes friuliensis DSM 7358	1246995
Actinoplanes missouriensis 431	512565
Actinoplanes phage phiAsp2	279303
Actinoplanes sp N902 109	649831
Actinoplanes sp SE50 110	134676
Actinoplanes sp SE50	2033844
Actinopolymorpha singaporensis DSM 22024	117157
Actinopolyspora erythraea YIM 90600	414996
Actinosynnema mirum DSM 43827	446462
Actinosynnema pretiosum X47	42197
Actinotignum schaalii CCUG 27420	59505
Acutalibacter muris KB18	1796620
Acute bee paralysis virus	92444
Acyrthosiphon pisum virus	340187
Adelaide River virus	31612
Adelie penguin polyomavirus	1590650
Adelphocoris suturalis virus	1930920
Adeno associated virus 1	85106
Adeno associated virus 2	10804
Adeno associated virus 3 3H	46350
Adeno associated virus 4	57579
Adeno associated virus 5	82300
Adeno associated virus 7	202812
Adeno associated virus 8	202813
Adlercreutzia equolifaciens DSM 19450	1384484
Adoxophyes honmai entomopoxvirus L	1293540
Adoxophyes honmai nucleopolyhedrovirus ADN001	224399
Adoxophyes orana granulovirus	170617
Adoxophyes orana nucleopolyhedrovirus	542343
Adult diarrheal rotavirus J19	335103
Advenella kashmirensis WT001	1036672
Advenella mimigardefordensis DPN7	1247726
Aedes aegypti densovirus 2 0814616	1513196
Aedes alboannulatus toti like virus 1 mosWSCP114121	2010265
Aedes albopictus densovirus 2	1513199
Aedes camptorhynchus negev like virus mos191CP47896	2010268
Aedes camptorhynchus reo like virus mos182CP78499	2010269
Aedes camptorhynchus toti like virus 1 mos172CP87493	2010266
Aedes flavivirus Narita 21	390845
Aedes pseudoscutellaris reovirus	341721
Aeonium ringspot virus Aeonium	1962503
Aequorivita sublithincola DSM 14238	746697
Aeribacillus pallidus KCTC3564	33936
Aeribacillus phage AP45	1913112
Aerococcus christensenii CCUG28831	87541
Aerococcus sanguinicola CCUG43001	119206
Aerococcus urinae ACS 120 V Col10a	866775
Aerococcus urinae CCUG36881	1376
Aerococcus urinaeequi CCUG28094	51665
Aerococcus urinaeequi USDA ARS USMARC 56713	51665
Aerococcus urinaehominis CCUG42038B	128944
Aerococcus viridans CCUG4311	1377
Aeromicrobium choanae 9H 4	1736691
Aeromicrobium erythreum AR18	2041
Aeromicrobium marinum DSM 15272	585531
Aeromonas aquatica MX16A	558964
Aeromonas caviae 8LM	648
Aeromonas caviae FDAARGOS 72	648
Aeromonas dhakensis KN Mc 6U21	196024
Aeromonas hydrophila 4AK4	1354302
Aeromonas hydrophila AH10	644
Aeromonas hydrophila AHNIH1	644
Aeromonas hydrophila AL06 06	644
Aeromonas hydrophila AL09 71	1418110
Aeromonas hydrophila D4	644
Aeromonas hydrophila GYK1	644
Aeromonas hydrophila J 1	1419584
Aeromonas hydrophila JBN2301	644
Aeromonas hydrophila ML09 119	1288394
Aeromonas hydrophila NJ 35	1416915
Aeromonas hydrophila pc104A	1418107
Aeromonas hydrophila subsp hydrophila ATCC 7966	380703
Aeromonas hydrophila YL17	1448139
Aeromonas media WS	1208104
Aeromonas phage 31 2	1932898
Aeromonas phage 32	1932899
Aeromonas phage 3	1932897
Aeromonas phage 44RR2 8t 2	1932900
Aeromonas phage 51	1932901
Aeromonas phage 56	1932902
Aeromonas phage 59 1	1932903
Aeromonas phage 65 2	1932896
Aeromonas phage Aes012	1198014
Aeromonas phage Aes508	1198013
Aeromonas phage Ahp1	1747286
Aeromonas phage AS gz	2026082
Aeromonas phage AS szw	2026114
Aeromonas phage AS zj	2024208
Aeromonas phage Asp37	1932904
Aeromonas phage CC2	1204516
Aeromonas phage L9 6	1932905
Aeromonas phage pAh6 C	1505227
Aeromonas phage phiA8 29	1978922
Aeromonas phage phiARM81ld	1748773
Aeromonas phage phiARM81mr	1754209
Aeromonas phage phiAS4	879628
Aeromonas phage phiAS5	879630
Aeromonas phage phiAS7	1141132
Aeromonas phage pIS4 A	754050
Aeromonas phage PX29	926067
Aeromonas phage Riv 10	1932906
Aeromonas phage SW69 9	1932907
Aeromonas phage vB AsaM 56	1127514
Aeromonas salmonicida A527	645
Aeromonas salmonicida S121	645
Aeromonas salmonicida S44	645
Aeromonas salmonicida S68	645
Aeromonas salmonicida subsp masoucida RFAS1	197700
Aeromonas salmonicida subsp pectinolytica 34mel	1324960
Aeromonas salmonicida subsp salmonicida A449	382245
Aeromonas schubertii WL1483	652
Aeromonas sp ASNIH3	1636608
Aeromonas sp ASNIH5	1758179
Aeromonas sp ASNIH7	1920107
Aeromonas sp CA23	2033032
Aeromonas sp CU5	2033033
Aeromonas sp O23A	697046
Aeromonas veronii AVNIH1	654
Aeromonas veronii B565	998088
Aeromonas veronii CB51	654
Aeromonas veronii TH0426	654
Aeromonas veronii X11	654
Aeromonas veronii X12	654
Aeromonas virus 25	233894
Aeromonas virus 31	321023
Aeromonas virus 44RR2	115987
Aeromonas virus 65	260149
Aeromonas virus Aeh1	227470
Aeromonas virus phiO18P	393598
Aeropyrum camini JCM 12091 SY1	1198449
Aeropyrum globular virus 1	1932713
Aeropyrum pernix bacilliform virus 1	700542
Aeropyrum pernix K1	272557
Aeropyrum pernix ovoid virus 1	1032474
Aeropyrum pernix spindle shaped virus 1	1032473
Afipia sp GAS231	1882747
African bat icavirus A	1609159
African eggplant yellowing virus	1963256
African elephant polyomavirus 1	1399914
African green monkey polyomavirus	12480
African green monkey simian foamy virus LK 3	338079
African green monkey simian foamy virus	338079
African horse sickness virus serotype 9	40050
African horse sickness virus	40050
African oil palm ringspot virus	185218
African swine fever virus BA71V	10497
Agaricus bisporus var bisporus H97	936046
Agarilytica rhodophyticola 017	1737490
Agarivorans gilvus WH0801	680279
Agave tequilana leaf virus	387423
Ageratum conyzoides associated symptomless alphasatellite	944995
Ageratum conyzoides symptomless alphasatellite	1705092
Ageratum enation alphasatellite	1260769
Ageratum enation virus Papaver somniferum	1322247
Ageratum enation virus	188333
Ageratum latent virus	1386090
Ageratum leaf curl betasatellite	1175505
Ageratum leaf curl Buea betasatellite	912035
Ageratum leaf curl Cameroon alphasatellite	743035
Ageratum leaf curl Cameroon betasatellite	635076
Ageratum leaf curl Cameroon virus	912033
Ageratum leaf curl virus G52	298650
Ageratum yellow leaf curl betasatellite	169687
Ageratum yellow vein alphasatellite	187850
Ageratum yellow vein betasatellite	185750
Ageratum yellow vein China alphasatellite	1454227
Ageratum yellow vein China betasatellite	329288
Ageratum Yellow vein China virus OX1	1329380
Ageratum yellow vein China virus	202567
Ageratum yellow vein Hualian virus Taiwan Hsinchu tom 2003	437063
Ageratum yellow vein Hualian virus	437063
Ageratum yellow vein Pakistan alphasatellite	1468596
Ageratum yellow vein Singapore alphasatellite	915293
Ageratum yellow vein Sri Lanka virus	222079
Ageratum yellow vein Taiwan virus	222441
Ageratum yellow vein virus Guam 12 02	44560
Ageratum yellow vein virus Ishigaki	446318
Ageratum yellow vein virus	44560
Ageratum yellow vein virus Tomato	263002
Aggregatibacter actinomycetemcomitans4039 NUM 4039	1407647
Aggregatibacter actinomycetemcomitans 624	714
Aggregatibacter actinomycetemcomitans ANH9381	754507
Aggregatibacter actinomycetemcomitans D11S 1	668336
Aggregatibacter actinomycetemcomitans D7S 1	694569
Aggregatibacter actinomycetemcomitans HK1651	272556
Aggregatibacter actinomycetemcomitans IDH781	714
Aggregatibacter actinomycetemcomitans VT1169	714
Aggregatibacter aphrophilus NJ8700	634176
Aggregatibacter aphrophilus W10433	732
Aggregatibacter phage S1249	683735
Agrobacterium fabrum C58	176299
Agrobacterium phage 7 7 1	1161931
Agrobacterium phage Atu ph02	2024261
Agrobacterium phage Atu ph03	2024262
Agrobacterium phage Atu ph04	2024263
Agrobacterium phage Atu ph07	2024264
Agrobacterium phage Atu ph08	2024265
Agrobacterium radiobacter K84	311403
Agrobacterium rhizogenes K599	359
Agrobacterium rhizogenes NCPPB2659	359
Agrobacterium sp H13 3	861208
Agrobacterium sp RAC06	1842536
Agrobacterium tumefaciens 186	358
Agrobacterium tumefaciens Ach5	358
Agrobacterium tumefaciens LBA4213	1435057
Agrobacterium tumefaciens P4	1300224
Agrobacterium tumefaciens S33	358
Agrobacterium tumefaciens WRT31	1300225
Agrobacterium vitis S4	311402
Agrococcus carbonis DSM 22965	684552
Agrococcus jejuensis DSM 22002	399736
Agromyces aureus AR33	453304
Agromyces flavus CPCC 202695	589382
Agropyron mosaic virus ND402	41763
Agrotis ipsilon multiple nucleopolyhedrovirus Illinois	208013
Agrotis segetum granulovirus DA	10464
Agrotis segetum granulovirus	10464
Agrotis segetum nucleopolyhedrovirus A	1962501
Agrotis segetum nucleopolyhedrovirus B	1580580
Aguacate virus VP 175A	1006583
Aichi virus 1	1313215
Aichivirus C	1298633
Ailuropoda melanoleuca papillomavirus 1 gpam001	2016454
Ailuropoda melanoleuca papillomavirus 2 gpam002	2016455
Ailuropoda melanoleuca papillomavirus 4 gpam004	2016453
Aimelvirus 2 gpai002	2016448
Aino virus	11582
Aiptasia sp sea anemone associated circular virus	1692242
Akabane virus OBE 1	70566
Akkermansia glycaniphila	1679444
Akkermansia muciniphila ATCC BAA 835	349741
Akkermansia muciniphila YL44	239935
Alajuela virus MARU 11079	1552846
Alcaligenes faecalis BDB4	511
Alcaligenes faecalis DSM 30030	511
Alcaligenes faecalis JQ135	511
Alcaligenes faecalis P156	511
Alcaligenes faecalis ZD02	511
Alcanivorax borkumensis SK2	393595
Alcanivorax dieselolei B5	930169
Alcanivorax pacificus W11 5	391936
Alcanivorax sp N3 7A	2014542
Alcanivorax sp NBRC 101098	1113728
Alcanivorax xenomutans P40	1094342
Alcelaphine gammaherpesvirus 1 C500	35252
Alcelaphine gammaherpesvirus 2	138184
Aleutian mink disease virus ADV G	28314
Alfalfa dwarf virus	998864
Alfalfa enamovirus 1	1770265
Alfalfa latent virus	165250
Alfalfa leaf curl virus	1306546
Alfalfa mosaic virus	12321
Alfalfa virus S	1985968
Algerian watermelon mosaic virus	515575
Algibacter alginicilyticus HZ22	1736674
Algoriphagus machipongonensis PR1	388413
Algoriphagus sp M8 2	1727163
Alicycliphilus denitrificans BC	596153
Alicycliphilus denitrificans K601	596154
Alicyclobacillus acidocaldarius subsp acidocaldarius DSM 446	521098
Alicyclobacillus acidocaldarius subsp acidocaldarius Tc 4 1	1048834
Aliivibrio salmonicida LFI1238	316275
Aliivibrio wodanis	80852
Alistipes finegoldii DSM 17242	679935
Alistipes shahii WAL 8301	717959
Alkalilimnicola ehrlichii MLHE 1	187272
Alkaliphilus metalliredigens QYMF	293826
Alkaliphilus oremlandii OhILAs	350688
Alkalitalea saponilacus SC BZ SP2	889453
Alkhumra hemorrhagic fever virus 1176	172148
Allamanda leaf curl virus	452758
Allamanda leaf mottle distortion virus	1317107
Allium cepa amalgavirus 1 AcAV1 OH1	2058778
Allium cepa amalgavirus 2 AcAV2 DH5225	2058779
Allium virus X	317027
Alloactinosynnema sp L 07	1653480
Allochromatium vinosum DSM 180	572477
Allofrancisella guangzhouensis 08HL01032	594679
Allokutzneria albata DSM 44149	211114
Allpahuayo mammarenavirus CLHP 2472	144752
Almpiwar virus	318843
Alpaca polyomavirus	1970065
Alpha proteobacterium HIMB59	744985
Alpha proteobacterium HIMB5	859653
Alphapapillomavirus 12	10570
Alphapapillomavirus 13	333766
Alphapapillomavirus 3	333767
Alphapapillomavirus 4	337043
Alphapapillomavirus 7	337042
Alphapapillomavirus 9	337041
Alphaproteobacteria virus phiJl001	279383
Alphavirus M1	97469
Alpinia mosaic virus	204073
Alstroemeria mosaic virus	260374
Alstroemeria virus x	316983
Altererythrobacter atlanticus 26DY36	1267766
Altererythrobacter dongtanensis KCTC 22672	692370
Altererythrobacter epoxidivorans CGMCC 1 7731	361183
Altererythrobacter ishigakiensis NBRC 107699	476157
Altererythrobacter mangrovi C9 11	1982042
Altererythrobacter marensis KCTC 22370	543877
Altererythrobacter namhicola JCM 16345	645517
Alternanthera mild mosaic virus	429130
Alternanthera mosaic virus	85454
Alternanthera yellow vein betasatellite	447606
Alternanthera yellow vein virus	337826
Alternaria alternata virus 1	483537
Alternaria arborescens mitovirus 1	1826822
Alternaria brassicicola betaendornavirus 1	1580606
Alternaria brassicicola fusarivirus 1	1766767
Alternaria longipes dsRNA virus 1 HN28	1532031
Alteromonas addita R10SW13	287094
Alteromonas australica DE170	589873
Alteromonas australica H 17	589873
Alteromonas macleodii ATCC 27126	529120
Alteromonas macleodii D7	28108
Alteromonas macleodii HOT1A3	28108
Alteromonas macleodii str Balearic Balearic Sea AD45	1004787
Alteromonas macleodii str Black Black Sea 11	1004785
Alteromonas macleodii str English English Channel 673	1004788
Alteromonas macleodii Te101	28108
Alteromonas mediterranea AR43	314275
Alteromonas mediterranea CP48	314275
Alteromonas mediterranea CP49	314275
Alteromonas mediterranea DE1 AltDE1	1004786
Alteromonas mediterranea DE	1774373
Alteromonas mediterranea English Channel 615	1300253
Alteromonas mediterranea Ionian Sea U4	1300255
Alteromonas mediterranea MED64	1300254
Alteromonas mediterranea RG65	314275
Alteromonas mediterranea U10	314275
Alteromonas mediterranea U7	1300256
Alteromonas mediterranea U8	1300257
Alteromonas mediterranea UM4b	1300259
Alteromonas mediterranea UM7	1300258
Alteromonas mediterranea UM8	314275
Alteromonas naphthalenivorans SN2	715451
Alteromonas phage PB15	1913113
Alteromonas phage vB AmaP AD45 P1	1300004
Alteromonas phage vB AmaP AD45 P2	1300005
Alteromonas phage vB AmaP AD45 P3	1300006
Alteromonas phage vB AmaP AD45 P4	1300007
Alteromonas sp Mac1	1777491
Alteromonas sp Mac2	1777492
Alteromonas sp MB 3u 76	2058133
Alteromonas sp Mex14	1917157
Alteromonas sp RW2A1	1917158
Alteromonas stellipolaris LMG 21856	1160720
Alteromonas stellipolaris LMG 21861	233316
Alteromonas stellipolaris PQQ 42	233316
Alteromonas stellipolaris PQQ 44	233316
Alteromonas virus vB AspP H4 4	2016032
Amapari mammarenavirus BeAn 70563	45218
Amasya cherry disease associated chrysovirus	284687
Amasya cherry disease associated mycovirus	284689
Amazon lily mild mottle virus Japan	1195163
Amazon lily mosaic virus	260375
Ambe virus BeAr407981	1926500
Ambystoma Ambystoma tigrinum stebbensi virus	265294
Ambystoma tigrinum virus	265294
Amdoparvovirus sp	1908805
American bat vesiculovirus TFFN 2013	1344113
American grass carp reovirus AGCRV PB01 155	465447
American hop latent virus	1177630
American plum line pattern virus	134632
Amga virus AH301	1511732
Aminobacter aminovorans KCTC 2477	83263
Aminobacterium colombiense DSM 12261	572547
Aminomonas paucivorans DSM 12260	584708
Ammonifex degensii KC4	429009
Amphibacillus xylanus NBRC 15112	698758
Amphibola crenata associated bacilladnavirus 1	1941435
Amphibola crenata associated bacilladnavirus 2	1941436
Ampivirus A1 NEWT 2013 HUN	1661395
Amsacta moorei entomopoxvirus	28321
Amycolatopsis japonica MG417 CF17	208439
Amycolatopsis keratiniphila FH 1893	129921
Amycolatopsis mediterranei RB	1221524
Amycolatopsis mediterranei S699	713604
Amycolatopsis mediterranei U32	749927
Amycolatopsis methanolica 239	1068978
Amycolatopsis orientalis B 37	31958
Amycolatopsis orientalis HCCB10007	1156913
Amycolatopsis sp AA4	1896961
Amycolatopsis sp BJA 103	1911175
Anabaena cylindrica PCC 7122 NIES 19	272123
Anabaena cylindrica PCC 7122	272123
Anabaena phage A 4L	1357732
Anabaena sp 90	46234
Anabaena sp WA102	1647413
Anabaenopsis circularis NIES 21	1085406
Anaerococcus mediterraneensis Marseille P2765	1870984
Anaerococcus prevotii DSM 20548	525919
Anaerolinea thermophila UNI 1	926569
Anaerolineaceae bacterium oral taxon 439 W11661	1889813
Anaeromyxobacter dehalogenans 2CP 1	455488
Anaeromyxobacter dehalogenans 2CP C	290397
Anaeromyxobacter sp Fw109 5	404589
Anaeromyxobacter sp K	447217
Anaerostipes hadrus BPB5	649756
Anaerostipes hadrus SSC 2	649756
Anaerotignum propionicum DSM 1682 X2	991789
Anagyris vein yellowing virus	312275
Anaplasma centrale Israel	574556
Anaplasma marginale Dawn	1412841
Anaplasma marginale Florida	320483
Anaplasma marginale Gypsy Plains	1412840
Anaplasma marginale St Maries	234826
Anaplasma phagocytophilum Dog2	1184254
Anaplasma phagocytophilum HZ2	1184253
Anaplasma phagocytophilum HZ	212042
Anaplasma phagocytophilum JM	1173064
Anaplasma phagocytophilum Norway variant2	1392507
Anatid alphaherpesvirus 1 VAC	104388
Ancient caribou feces associated virus	1542745
Andean potato latent virus	73819
Andean potato mild mosaic virus	1296569
Andes orthohantavirus Chile 9717869	1980456
Andrographis yellow vein leaf curl betasatellite	1476485
Andrographis yellow vein leaf curl virus	1738045
Aneurinibacillus soli CB4	1500254
Aneurinibacillus sp XH2 Xh2	1450761
Angelica virus Y	436007
Angelonia flower break virus	352882
Anguilla anguilla circovirus	1420600
Anguillid herpesvirus 1 500138	150286
Anhanga virus BeAn46852	904722
Anjozorobe hantavirus Anjozorobe Em MDG 2009 ATD49	1424613
Anomala cuprea entomopoxvirus CV6M	62099
Anopheles B virus	35308
Anopheles C virus	1769780
Anopheles flavivirus Liberia 2013	1906179
Anopheles gambiae densovirus	487311
Anopheles minimus irodovirus	1465751
Anopheline associated C virus	1398939
Anoxybacillus amylolyticus DSM 15939	294699
Anoxybacillus flavithermus 52 1A	33934
Anoxybacillus flavithermus DSM 2641T	33934
Anoxybacillus flavithermus WK1	491915
Anoxybacillus gonensis G2	198467
Anoxybacillus sp B2M1 b2m1	1490052
Anoxybacillus sp B7M1 b7m1	1490057
Antarctic picorna like virus 1	1648481
Antarctic picorna like virus 2	1648482
Antarctic picorna like virus 3	1648483
Antarctic picorna like virus 4	1648484
Antarctobacter heliothermus SMS3	74033
Antheraea pernyi iflavirus	1460071
Antheraea pernyi nucleopolyhedrovirus Liaoning	161494
Anticarsia gemmatalis multiple nucleopolyhedrovirus	268591
Anticarsia gemmatalis nucleopolyhedrovirus	31507
Antonospora locustae virus 1	1872708
Aotine betaherpesvirus 1 S34E	50290
Aphid lethal paralysis virus	209529
Aphis glycines virus 1	1436816
Aphis glycines virus 3	2005444
Apis dicistrovirus	1983569
Apis flavivirus	1983570
Apis mellifera filamentous virus	1100043
Apium virus Y	168135
Apocheima cinerarium nucleopolyhedrovirus	307461
Apodemus sylvaticus papillomavirus 1	1036963
Apoi virus ApMAR	64280
Apple chlorotic leaf spot virus P863	12175
Apple chlorotic leaf spot virus	12175
Apple geminivirus PL 2015	1633752
Apple green crinkle associated virus	1211388
Apple latent spherical virus	101688
Apple mosaic virus	12319
Apple stem grooving virus	28347
Apple stem pitting virus ASPV	35350
Apricot latent virus	75387
Apricot pseudo chlorotic leaf spot virus	307677
Apricot vein clearing associated virus	1343920
Aquamicrobium phage P14	1927013
Aquareovirus C Golden shiner reovirus	185782
Aquareovirus C	185782
Aquaspirillum sp LM1	1938604
Aquifex aeolicus VF5	224324
Aquiflexum balticum DSM 16537	758820
Arabidopsis halleri partitivirus 1	1849335
Arabis mosaic virus large satellite RNA	190809
Arabis mosaic virus	12271
Arachidicoccus sp BS20	1850526
Arachis pintoi virus	1921009
Araujia mosaic virus	454757
Aravan lyssavirus	211977
Arboretum almendravirus	1972683
Arcanobacterium haemolyticum DSM 20595	644284
Arcanobacterium phocae DSM 10002	131112
Archaeal BJ1 virus	416419
Archaeoglobus fulgidus DSM 4304	224325
Archaeoglobus fulgidus DSM 8774	1344584
Archaeoglobus profundus DSM 5631	572546
Archaeoglobus sulfaticallidus PM70 1	387631
Archaeoglobus veneficus SNP6	693661
Archaeon GW2011 AR10	1579370
Archaeon GW2011 AR15	1579373
Archaeon GW2011 AR20	1579378
Archangium gephyra DSM 2261	48
Arcobacter butzleri 7h1h	1036172
Arcobacter butzleri ED 1	944546
Arcobacter butzleri NCTC 12481	28197
Arcobacter butzleri RM4018	367737
Arcobacter nitrofigilis DSM 7299	572480
Arcobacter sp L	944547
Arcobacter sp LPB0137	1850254
Areca palm velarivirus 1	1654603
Arenaviridae sp 13ZR68	1518603
Arenibacter algicola SMS7	616991
Arhar cryptic virus I Hyderabad	1585924
Armadillidium vulgare iridescent virus	72201
Armatimonadetes bacterium Uphvl Ar1	2004467
Armatimonadetes bacterium Uphvl Ar2	2004468
Armigeres iflavirus 10P38 310	2018471
Armigeres subalbatus virus SaX06 AK20	556524
Aroa Bussuquara virus	64303
Aroa virus BeAn 4073	64303
Aromatoleum aromaticum EbN1	76114
Arrabida virus PoSFPhlebV 126 2008	1457322
Arracacha mottle virus	405558
Arracacha virus B oca	257463
Arracacha virus V	1972716
Arsenicicoccus sp oral taxon 190 F0371	1658671
Arsenophonus symbiont of Lipoptena fortisetosa CB	634113
Artemia melana sponge associated circular genome	1692243
Artemisia virus A	1133751
Arthrobacter alpinus ERGS4 06	656366
Arthrobacter alpinus R3 8	656366
Arthrobacter crystallopoietes DSM 20117	37928
Arthrobacter phage Abidatro	2015853
Arthrobacter phage Adat	2027883
Arthrobacter phage Amigo	1772291
Arthrobacter phage Anansi	1772292
Arthrobacter phage Arcadia	2024274
Arthrobacter phage BarretLemon	1796994
Arthrobacter phage Beans	2015815
Arthrobacter phage Bennie	1772293
Arthrobacter phage Brent	1701798
Arthrobacter phage Canowicakte	2015854
Arthrobacter phage CaptnMurica	1772294
Arthrobacter phage Caterpillar	2015855
Arthrobacter phage Cheesy	2015816
Arthrobacter phage Chestnut	1933772
Arthrobacter phage Chocolat	1897526
Arthrobacter phage Christian	2015856
Arthrobacter phage Chubster	1897527
Arthrobacter phage Circum	1772295
Arthrobacter phage Colucci	2015834
Arthrobacter phage Conboy	1873902
Arthrobacter phage Correa	2024275
Arthrobacter phage Courtney3	1874014
Arthrobacter phage Decurro	1698361
Arthrobacter phage Dino	2015857
Arthrobacter phage DrRobert	1772296
Arthrobacter phage EdgarPoe	1913079
Arthrobacter phage ElephantMan	2014348
Arthrobacter phage Elkhorn	2015858
Arthrobacter phage Elsa	2024276
Arthrobacter phage Franzy	2024007
Arthrobacter phage Galaxy	1772326
Arthrobacter phage Glenn	1772297
Arthrobacter phage Gordon	1772298
Arthrobacter phage Gorgeous	1772299
Arthrobacter phage Greenhouse	1897428
Arthrobacter phage GurgleFerb	2027884
Arthrobacter phage Heisenberger	2024277
Arthrobacter phage HumptyDumpty	1913080
Arthrobacter phage HunterDalle	1772300
Arthrobacter phage Immaculata	1772301
Arthrobacter phage Jasmine	1772302
Arthrobacter phage Jawnski	1772327
Arthrobacter phage JayCookie	2027885
Arthrobacter phage Jessica	1698362
Arthrobacter phage Joann	1772303
Arthrobacter phage Jordan	2024281
Arthrobacter phage Kabreeze	2015835
Arthrobacter phage KellEzio	1796995
Arthrobacter phage Kitkat	1796996
Arthrobacter phage Korra	1772304
Arthrobacter phage KylieMac	2015859
Arthrobacter phage Laroye	1772305
Arthrobacter phage Link	2015861
Arthrobacter phage LiSara	2015860
Arthrobacter phage Lore	2015862
Arthrobacter phage Lucy	1897761
Arthrobacter phage Maggie	1772306
Arthrobacter phage Mariposa	2015863
Arthrobacter phage Martha	1772307
Arthrobacter phage Massimo	1897762
Arthrobacter phage Molivia	2015839
Arthrobacter phage Moloch	1772308
Arthrobacter phage Mudcat	1796997
Arthrobacter phage Muttlie	1772309
Arthrobacter phage Nason	2024278
Arthrobacter phage Nellie	2027886
Arthrobacter phage Nightmare	2015864
Arthrobacter phage Niktson	2014347
Arthrobacter phage Nubia	2015865
Arthrobacter phage Oxynfrius	1897429
Arthrobacter phage Piccoletto	2024282
Arthrobacter phage PitaDog	2015866
Arthrobacter phage Preamble	1772310
Arthrobacter phage PrincessTrina	1772328
Arthrobacter phage Prospero	1897502
Arthrobacter phage Pumancara	1772311
Arthrobacter phage RAP15	1772312
Arthrobacter phage RcigaStruga	1897763
Arthrobacter phage Rings	1772313
Arthrobacter phage RosiePosie	2015836
Arthrobacter phage Salgado	1772314
Arthrobacter phage Sandman	1698363
Arthrobacter phage Scavito	2015837
Arthrobacter phage Seume	2015867
Arthrobacter phage Shade	2024283
Arthrobacter phage Shrooms	2015868
Arthrobacter phage Sonny	1772315
Arthrobacter phage SorJuana	1772316
Arthrobacter phage Stratus	1772317
Arthrobacter phage Suppi	1897553
Arthrobacter phage Swenson	2015869
Arthrobacter phage TaeYoung	1772318
Arthrobacter phage Taj14	2015870
Arthrobacter phage Tank	1772319
Arthrobacter phage Teacup	2015871
Arthrobacter phage Temper16	2027887
Arthrobacter phage Timinator	2024006
Arthrobacter phage TinoCrisci	2015872
Arthrobacter phage Tophat	2015838
Arthrobacter phage Toulouse	1772320
Arthrobacter phage Tribby	2024279
Arthrobacter phage TymAbreu	1735465
Arthrobacter phage Vallejo	1897554
Arthrobacter phage vB ArS ArV2	1414742
Arthrobacter phage vB ArtM ArV1	1566993
Arthrobacter phage Vulture	1772321
Arthrobacter phage Wayne	1772322
Arthrobacter phage Wheelbite	2015873
Arthrobacter phage Wilde	1772323
Arthrobacter phage Yank	1772324
Arthrobacter sp 7749	2020130
Arthrobacter sp A3	595593
Arthrobacter sp ATCC 21022	1771959
Arthrobacter sp ERGS1 01	1704044
Arthrobacter sp FB24	290399
Arthrobacter sp Hiyo4	1588021
Arthrobacter sp Hiyo8	1588023
Arthrobacter sp IHBB 11108	1618207
Arthrobacter sp LS16	1690248
Arthrobacter sp PAMC 25486	1494608
Arthrobacter sp QXT 31	1357915
Arthrobacter sp Rue61a	1118963
Arthrobacter sp U41	1849032
Arthrobacter sp YC RL1	1652545
Arthrobacter sp YN	2020486
Arthrobacter sp ZXY 2	1806905
Arthrospira platensis C1	459495
Arthrospira platensis NIES 39	696747
Arthrospira platensis YZ	1738638
Arthrospira sp PCC 8005	376219
Artibeus jamaicensis parvovirus 1	1131485
Artibeus planirostris polyomavirus 1	1606497
Artibeus planirostris polyomavirus 2	1606498
Artibeus planirostris polyomavirus 3	1606499
Artichoke latent virus	46076
Artichoke mottled crinkle virus	12142
Arumowot virus	904698
Asaia bogorensis NBRC 16594	1231624
Asama virus N10	564878
Asclepias asymptomatic virus	1027880
Asian prunus virus 1	351427
Asian prunus virus 2	351426
Asian prunus virus 3	351428
Asikkala orthohantavirus CZ Beskydy 412 2010 Sm	1980458
Asparagus virus 1	443746
Asparagus virus 2	39681
Asparagus virus 3 J	445435
Asparagus virus 3	445435
Aspergillus foetidus dsRNA mycovirus	1087068
Aspergillus fumigatus Af293	330879
Aspergillus nidulans FGSC A4	227321
Aspergillus ochraceous virus FA0611	358008
Aspergillus oryzae RIB40	510516
Aster yellows witches broom phytoplasma AYWB	322098
Asterionellopsis glacialis RNA virus	1522179
Asticcacaulis excentricus CB 48	573065
Astrovirus Er SZAL6 HUN 2011	1671382
Astrovirus MLB1	568715
Astrovirus MLB2	683172
Astrovirus MLB3	1247114
Astrovirus VA1	645687
Astrovirus VA3	683174
Astrovirus VA4	1247113
Astrovirus wild boar WBAstV 1 2011 HUN	1137931
Asystasia mosaic Madagascar virus	1611435
Ateles paniscus polyomavirus 1	1236391
Ateline alphaherpesvirus 1	35243
Ateline gammaherpesvirus 2	10380
Ateline gammaherpesvirus 3 73	85618
Atkinsonella hypoxylon virus 2H	37961
Atlantic salmon calicivirus	1489836
Atlantic salmon swim bladder sarcoma virus	348296
Atopobium parvulum DSM 20469	521095
Atractylodes mild mottle virus	1711685
Atypical porcine pestivirus 1	1873455
Aulosira laxa NIES 50	1541988
Aura virus	44158
Aurantimicrobium minutum KNC	708131
Aurantimonas phage AmM 1	1503929
Aurantiochytrium single stranded RNA virus 01	674971
Auraticoccus monumenti MON 2 2	675864
Aureimonas sp AU20	1349819
Aureococcus anophagefferens virus	1474867
Auricoccus indicus S31	1849491
Australian Anopheles totivirus	2026601
Australian bat lyssavirus	90961
Autographa californica nucleopolyhedrovirus mutant FP D	46015
Autographa californica nucleopolyhedrovirus	46015
Avian adeno associated virus ATCC VR 865	219704
Avian adeno associated virus DA 1	281492
Avian avulavirus 10	875624
Avian avulavirus 11	1204252
Avian avulavirus 12	1305716
Avian avulavirus 13 goose Shimane 67 2000	2049884
Avian avulavirus 1	11176
Avian avulavirus 2 APMV 2 Chicken England 7702 06	35302
Avian avulavirus 3 APMV3 PKT Netherland 449 75	207246
Avian avulavirus 3 turkey Wisconsin 68	207246
Avian avulavirus 4 APMV 4 duck Delaware 549227 2010	28274
Avian avulavirus 4	28274
Avian avulavirus 5 budgerigar Kunitachi 74	740710
Avian avulavirus 6 APMV 6 duck Taiwan Y1 98	157619
Avian avulavirus 6 APMV 6 Goose FarEast 4440 2003	157619
Avian avulavirus 7 APMV 7 dove Tennessee 4 75	622416
Avian avulavirus 8 goose Delaware 1053 76	623144
Avian avulavirus 8	623144
Avian avulavirus 9 duck New York 22 1978	580247
Avian bornavirus	675389
Avian carcinoma virus MH2E21	11958
Avian endogenous retrovirus EAV HP	93465
Avian gyrovirus 2	1002273
Avian hepatitis E virus CaHEV	172851
Avian hepatitis E virus	172851
Avian leukemia virus	11946
Avian leukosis virus	11864
Avian like circovirus	1844928
Avian metapneumovirus Colorado	38525
Avian metapneumovirus	38525
Avian metapneumovirus VCO3 60616	38525
Avian myeloblastosis virus	11866
Avian myelocytomatosis virus	11867
Avian orthoreovirus AVS B	38170
Avian paramyxovirus 15	1983777
Avian sapelovirus	686983
Avisivirus Pf CHK1 AsV	1766559
Avon Heathcote estuary associated bacilladnavirus	1941437
Avon Heathcote Estuary associated circular virus 10	1618233
Avon Heathcote Estuary associated circular virus 11	1618234
Avon Heathcote Estuary associated circular virus 12	1618235
Avon Heathcote Estuary associated circular virus 13	1618236
Avon Heathcote Estuary associated circular virus 14	1618237
Avon Heathcote Estuary associated circular virus 15	1618238
Avon Heathcote Estuary associated circular virus 16	1618239
Avon Heathcote Estuary associated circular virus 17	1618240
Avon Heathcote Estuary associated circular virus 19	1618242
Avon Heathcote Estuary associated circular virus 1	1618232
Avon Heathcote Estuary associated circular virus 20	1618244
Avon Heathcote Estuary associated circular virus 21	1618245
Avon Heathcote Estuary associated circular virus 22	1618246
Avon Heathcote Estuary associated circular virus 23	1618247
Avon Heathcote Estuary associated circular virus 24	1618248
Avon Heathcote Estuary associated circular virus 25	1618249
Avon Heathcote Estuary associated circular virus 26	1618250
Avon Heathcote Estuary associated circular virus 27	1618251
Avon Heathcote Estuary associated circular virus 28	1618252
Avon Heathcote Estuary associated circular virus 29	1618253
Avon Heathcote Estuary associated circular virus 2	1618243
Avon Heathcote Estuary associated circular virus 3	1618254
Avon Heathcote Estuary associated circular virus 4	1618255
Avon Heathcote Estuary associated circular virus 5	1618256
Avon Heathcote Estuary associated circular virus 6	1618257
Avon Heathcote Estuary associated circular virus 7	1618258
Avon Heathcote Estuary associated circular virus 8	1618259
Avon Heathcote Estuary associated circular virus 9	1618260
Axonopus compressus streak virus	1476487
Azoarcus olearius DQS4	418699
Azoarcus sp BH72	62928
Azoarcus sp CIB	198107
Azoarcus sp KH32C	748247
Azoarcus sp SY39	2067960
Azobacteroides phage ProJPt Bp1	1920526
Azorhizobium caulinodans ORS 571	438753
Azospirillum brasilense Az39	192
Azospirillum brasilense Sp245	1064539
Azospirillum brasilense Sp 7	192
Azospirillum humicireducens SgZ 5	1226968
Azospirillum lipoferum 4B	862719
Azospirillum phage Cd	467481
Azospirillum sp B510	137722
Azospirillum thiophilum BV S	528244
Azotobacter chroococcum B3	353
Azotobacter chroococcum NCIMB 8003	1328314
Azotobacter vinelandii CA6	1283331
Azotobacter vinelandii CA	1283330
Azotobacter vinelandii DJ DJ ATCC BAA 1303	322710
Babaco mosaic virus	2060511
Babanki virus	48540
Baboon endogenous virus M7	11764
Baboon orthoreovirus	75888
Bacillariodnavirus LDMD 2013	1379694
Bacillus altitudinis P 10	293387
Bacillus altitudinis SGAir0031	293387
Bacillus amyloliquefaciens B15	1390
Bacillus amyloliquefaciens CC178	1412898
Bacillus amyloliquefaciens DSM 7	692420
Bacillus amyloliquefaciens IT 45	1091041
Bacillus amyloliquefaciens KHG19	1292358
Bacillus amyloliquefaciens L H15	1390
Bacillus amyloliquefaciens L S60	1390
Bacillus amyloliquefaciens LFB112	1415165
Bacillus amyloliquefaciens LL3	1001582
Bacillus amyloliquefaciens LM2303	1390
Bacillus amyloliquefaciens MBE1283	1390
Bacillus amyloliquefaciens MT45	1390
Bacillus amyloliquefaciens RD7 7	1390
Bacillus amyloliquefaciens S499	1390
Bacillus amyloliquefaciens SRCM101267	1390
Bacillus amyloliquefaciens TA208	999891
Bacillus amyloliquefaciens UMAF6614	1434324
Bacillus amyloliquefaciens UMAF6639	1333538
Bacillus amyloliquefaciens WS 8	1390
Bacillus amyloliquefaciens XH7	1034836
Bacillus amyloliquefaciens Y14	1390
Bacillus amyloliquefaciens Y2	1126211
Bacillus anthracis 14RA5914	1392
Bacillus anthracis 2000031021	1392
Bacillus anthracis 2002013094	1392
Bacillus anthracis 52 G	1412844
Bacillus anthracis 8903 G	1412843
Bacillus anthracis 9080 G	1412842
Bacillus anthracis A0157	1392
Bacillus anthracis A0248	592021
Bacillus anthracis A1144	1392
Bacillus anthracis A16	743835
Bacillus anthracis A16R	673518
Bacillus anthracis A2012	191218
Bacillus anthracis Ames A0462	1392
Bacillus anthracis Ames	1392
Bacillus anthracis Ames	198094
Bacillus anthracis BA1015	1392
Bacillus anthracis BA1035	1392
Bacillus anthracis BFV	1392
Bacillus anthracis Canadian bison	1392
Bacillus anthracis CDC 684	568206
Bacillus anthracis Cvac02	1392
Bacillus anthracis delta Sterne	1392
Bacillus anthracis FDAARGOS 341	1392
Bacillus anthracis H9401	768494
Bacillus anthracis Han	1392
Bacillus anthracis HYU01	1392
Bacillus anthracis K3	1392
Bacillus anthracis Larissa	1392
Bacillus anthracis Ohio ACB	1392
Bacillus anthracis PAK 1	1392
Bacillus anthracis Parent1	1392
Bacillus anthracis Parent2	1392
Bacillus anthracis Pasteur	1392
Bacillus anthracis Pollino	1392
Bacillus anthracis PR01	1392
Bacillus anthracis PR02	1392
Bacillus anthracis PR05	1392
Bacillus anthracis PR06	1392
Bacillus anthracis PR07	1392
Bacillus anthracis PR08	1392
Bacillus anthracis PR09 1	1392
Bacillus anthracis PR09 4	1392
Bacillus anthracis PR10 4	1392
Bacillus anthracis RA3	1392
Bacillus anthracis Shikan NIID	1392
Bacillus anthracis SK 102	1392
Bacillus anthracis Smith 1013	1392
Bacillus anthracis SPV842 15	1392
Bacillus anthracis Stendal	1392
Bacillus anthracis Sterne	260799
Bacillus anthracis str Ames Ancestor Ames Ancestor A2084	261594
Bacillus anthracis SVA11	1392837
Bacillus anthracis Tangail 1	1392
Bacillus anthracis Turkey32	1452727
Bacillus anthracis Tyrol 4675	1392
Bacillus anthracis V770 NP 1R	1449979
Bacillus anthracis Vollum 1B	1392
Bacillus anthracis Vollum	261591
Bacillus aryabhattai K13	412384
Bacillus atrophaeus 1942	720555
Bacillus atrophaeus BA59	1452
Bacillus atrophaeus GQJK17	1452
Bacillus atrophaeus NRS 1221A	1452
Bacillus atrophaeus SRCM101359	1452
Bacillus atrophaeus subsp globigii BSS	1529886
Bacillus atrophaeus UCMB 5137	1239783
Bacillus beveridgei MLTeJB	632773
Bacillus bombysepticus str Wang	1330043
Bacillus cellulosilyticus DSM 2522	649639
Bacillus cereus 03BB102	572264
Bacillus cereus 03BB108	451709
Bacillus cereus 03BB87	1396
Bacillus cereus 172560W	526967
Bacillus cereus 25	1396
Bacillus cereus 29	1396
Bacillus cereus 3a	1396
Bacillus cereus 95 8201	526979
Bacillus cereus A1	1396
Bacillus cereus AH1271	526992
Bacillus cereus AH1272	526993
Bacillus cereus AH1273	526994
Bacillus cereus AH187	405534
Bacillus cereus AH603	526990
Bacillus cereus AH621	526972
Bacillus cereus AH676	526991
Bacillus cereus AH820	405535
Bacillus cereus AR156	1396
Bacillus cereus ATCC 10876	526980
Bacillus cereus ATCC 10987	222523
Bacillus cereus ATCC 14579	226900
Bacillus cereus ATCC 4342	526977
Bacillus cereus B4264	405532
Bacillus cereus BC AK	1396
Bacillus cereus BDRD Cer4	526978
Bacillus cereus BDRD ST196	526976
Bacillus cereus BDRD ST24	526974
Bacillus cereus BDRD ST26	526975
Bacillus cereus BGSC 6E1	526970
Bacillus cereus BHU1	1396
Bacillus cereus BHU2	1396
Bacillus cereus biovar anthracis CI	637380
Bacillus cereus C1L	1003239
Bacillus cereus CC 1	1396
Bacillus cereus CMCC P0011	1396
Bacillus cereus CMCC P0021	1396
Bacillus cereus D12 2	1396
Bacillus cereus D17	1454382
Bacillus cereus E33L	288681
Bacillus cereus F65185	526989
Bacillus cereus F837 76	347495
Bacillus cereus F	1126681
Bacillus cereus FM1	1396
Bacillus cereus FORC021	1396
Bacillus cereus FORC 005	1396
Bacillus cereus FORC 013	1396
Bacillus cereus FORC 024	1396
Bacillus cereus FORC 047	1396
Bacillus cereus FORC 048	1396
Bacillus cereus FRI 35	1217984
Bacillus cereus FT9	1396
Bacillus cereus G9241	269801
Bacillus cereus G9842	405531
Bacillus cereus HN001	1396
Bacillus cereus ISSFR 3F	1396
Bacillus cereus ISSFR 9F	1396
Bacillus cereus JEM 2	1396
Bacillus cereus K8	1396
Bacillus cereus m1293	526973
Bacillus cereus M13	1396
Bacillus cereus m1550	526969
Bacillus cereus M3	1396
Bacillus cereus MLY1	1396
Bacillus cereus MM3	526971
Bacillus cereus NC7401	334406
Bacillus cereus NJ W	1396
Bacillus cereus Q1	361100
Bacillus cereus R309803	526968
Bacillus cereus Rock1 15	526982
Bacillus cereus Rock1 3	526981
Bacillus cereus Rock3 28	526983
Bacillus cereus Rock3 29	526984
Bacillus cereus Rock3 42	526985
Bacillus cereus Rock3 44	526986
Bacillus cereus Rock4 18	526988
Bacillus cereus Rock4 2	526987
Bacillus cereus S2 8	1396
Bacillus clausii DSM 8716	79880
Bacillus clausii ENTPro	79880
Bacillus clausii KSM K16	66692
Bacillus coagulans 2 6	941639
Bacillus coagulans 36D1	345219
Bacillus coagulans BC HY1	1398
Bacillus coagulans DSM 1 ATCC 7050	1121088
Bacillus coagulans HM 08	1398
Bacillus coagulans LBSC	1398
Bacillus coagulans S lac	1398
Bacillus cohnii DSM 6307	33932
Bacillus cytotoxicus NVH 391 98	315749
Bacillus endophyticus Hbe603	135735
Bacillus flexus KLBMP 4941	86664
Bacillus gibsonii FJAT 10019	79881
Bacillus glycinifermentans KBN06P03352	1664069
Bacillus glycinifermentans	1664069
Bacillus gobiensis FJAT 4402	1441095
Bacillus halodurans C 125	272558
Bacillus horikoshii 20a	79883
Bacillus infantis NRRL B 14911	1367477
Bacillus jeotgali DSM 18226	129985
Bacillus kochii BDGP4	859143
Bacillus krulwichiae AM31D	199441
Bacillus lehensis G1	1246626
Bacillus licheniformis 14580 ATCC 14580 DSM 13	279010
Bacillus licheniformis ATCC 14580 DSM 13	279010
Bacillus licheniformis ATCC 9789	1402
Bacillus licheniformis BL1202	1402
Bacillus licheniformis BL 010	1402
Bacillus licheniformis HRBL 15TDI7	1402
Bacillus licheniformis SCCB 37	1402
Bacillus licheniformis SCDB 14	1402
Bacillus licheniformis SCDB 34	1402
Bacillus licheniformis SCK B11	1402
Bacillus licheniformis SRCM100027	1402
Bacillus licheniformis SRCM100141	1402
Bacillus licheniformis SRCM101441	1402
Bacillus licheniformis WX 02	1126218
Bacillus licheniformis YNP1 TSU	1402
Bacillus megaterium DSM 319	592022
Bacillus megaterium JX285	1404
Bacillus megaterium NBRC 15308 ATCC 14581	1348623
Bacillus megaterium Q3	1452722
Bacillus megaterium QM B1551	545693
Bacillus megaterium STB1	1404
Bacillus megaterium WSH 002	1006007
Bacillus methanolicus MGA3	796606
Bacillus muralis G25 68	264697
Bacillus mycoides 219298	1405
Bacillus mycoides ATCC 6462	1405
Bacillus mycoides BTZ	1405
Bacillus mycoides DSM 2048	526997
Bacillus mycoides Gnyt1	1405
Bacillus mycoides KBAB4	315730
Bacillus mycoides Rock1 4	526998
Bacillus mycoides Rock3 17	526999
Bacillus mycoides WSBC 10204	1405
Bacillus oceanisediminis 2691	1196031
Bacillus paralicheniformis 14DA11	1648923
Bacillus paralicheniformis ATCC 9945a	766760
Bacillus paralicheniformis BL 09	1648923
Bacillus paralicheniformis MDJK30	1648923
Bacillus phage 0305phi8 36	458639
Bacillus phage AaronPhadgers	2024230
Bacillus phage Anthony	2024253
Bacillus phage AR9	1815509
Bacillus phage Aurora	1874000
Bacillus phage AvesoBmore	1698451
Bacillus phage B4	1141133
Bacillus phage B5S	1126949
Bacillus phage BalMu 1	1567487
Bacillus phage Bam35c	236750
Bacillus phage Basilisk	1296654
Bacillus phage Bastille	57477
Bacillus phage BCD7	1136534
Bacillus phage BCJA1c	294382
Bacillus phage Bcp1	584892
Bacillus phage BCP78	1126950
Bacillus phage BCP8 2	1129192
Bacillus phage BCU4	1126951
Bacillus phage BeachBum	1983461
Bacillus phage Belinda	1852564
Bacillus phage BigBertha	1406781
Bacillus phage BJ4	1909402
Bacillus phage BM10	1932131
Bacillus phage BM5	1755679
Bacillus phage BMBtp1	1735561
Bacillus phage BMBtpLA3	1868824
Bacillus phage Bobb	1527469
Bacillus phage Bp8p T	1445811
Bacillus phage BPS10C	1277886
Bacillus phage BPS13	1136731
Bacillus phage BtCS33	1194641
Bacillus phage Bubs	2024231
Bacillus phage CAM003	1486657
Bacillus phage CampHawk	1406783
Bacillus phage Carmel SA	1983578
Bacillus phage Cherry	347966
Bacillus phage Claudi	1874001
Bacillus phage CP 51	1391188
Bacillus phage Deep Blue	1792245
Bacillus phage Deep Purple	1873341
Bacillus phage DIGNKC	1805948
Bacillus phage DirtyBetty	1873999
Bacillus phage Eldridge	1776293
Bacillus phage Evoli	1486658
Bacillus phage Eyuki	1690431
Bacillus phage Fah	345922
Bacillus phage Flapjack	1983465
Bacillus phage Gamma isolate d Herelle	359962
Bacillus phage Gamma	347962
Bacillus phage Gemini	1273743
Bacillus phage GIL16c	307240
Bacillus phage Grass	1406785
Bacillus phage Hakuna	1486659
Bacillus phage Harambe	1981931
Bacillus phage Hoody T	1486660
Bacillus phage Janet	2024232
Bacillus phage JBP901	1498212
Bacillus phage JL	1296655
Bacillus phage Juan	2023949
Bacillus phage Juglone	1805949
Bacillus phage Kida	1873998
Bacillus phage KonjoTrouble	2023950
Bacillus phage Leo2	1815973
Bacillus phage Mater	1540090
Bacillus phage Megatron	1486661
Bacillus phage MG B1	1309583
Bacillus phage Mgbh1	1796993
Bacillus phage Moonbeam	1540091
Bacillus phage Negev SA	1983579
Bacillus phage Nemo	1805950
Bacillus phage Nf	10753
Bacillus phage Nigalana	1805951
Bacillus phage NotTheCreek	1805952
Bacillus phage OTooleKemple52	2024233
Bacillus phage Page	1406786
Bacillus phage Palmer	1597966
Bacillus phage Pavlov	1675598
Bacillus phage PBC1	1161901
Bacillus phage PBC2	1675029
Bacillus phage PBC4	1675028
Bacillus phage PBC5	1675030
Bacillus phage PBC6	1673872
Bacillus phage PfEFR 4	1868598
Bacillus phage PfEFR 5	1868599
Bacillus phage PfIS075	1868600
Bacillus phage PfNC7401	1868601
Bacillus phage phi105	10717
Bacillus phage phi3T	10736
Bacillus phage phi4B1	1643324
Bacillus phage phi4I1	1643325
Bacillus phage phi4J1	1643326
Bacillus phage phiAGATE	1204533
Bacillus phage phiCM3	1357713
Bacillus phage phiNIT1	207656
Bacillus phage phIS3501	1124578
Bacillus phage phiS58	1643327
Bacillus phage Phrodo	1805953
Bacillus phage PK16	1873894
Bacillus phage PM1	547228
Bacillus phage Pony	1406789
Bacillus phage poppyseed	1406787
Bacillus phage PPIsBest	2024234
Bacillus phage proCM3	1357712
Bacillus phage PZA	10757
Bacillus phage QCM11	1909400
Bacillus phage QCM8	1909403
Bacillus phage RadRaab	2023951
Bacillus phage Riley	1486662
Bacillus phage SageFayge	1805954
Bacillus phage SalinJah	1837830
Bacillus phage SBP8a	1909401
Bacillus phage SerPounce	1983413
Bacillus phage Shanette	1296656
Bacillus phage Shbh1	1796992
Bacillus phage Silence	1675599
Bacillus phage Slash	1406790
Bacillus phage Smudge	1852566
Bacillus phage SP 10	941058
Bacillus phage SP 15	1792032
Bacillus phage SPG24	1497851
Bacillus phage Spock	1406791
Bacillus phage SPP1	10724
Bacillus phage Staley	1406792
Bacillus phage Stitch	1874002
Bacillus phage Taffo16	2030094
Bacillus phage Tavor SA	1983581
Bacillus phage TP21 L	565140
Bacillus phage Troll	1382932
Bacillus phage TsarBomba	1690456
Bacillus phage vB BanS Tsamsa	1308863
Bacillus phage vB BceM Bc431v3	1195072
Bacillus phage vB BhaS 171	1775140
Bacillus phage vB BpuM BpSp	1739968
Bacillus phage vB BsuM Goe2	1933062
Bacillus phage vB BsuM Goe3	1933063
Bacillus phage vB BsuP Goe1	1807511
Bacillus phage vB BtS BMBtp13	1868825
Bacillus phage vB BtS BMBtp14	1868826
Bacillus phage vB BtS BMBtp15	1868827
Bacillus phage vB BtS BMBtp16	1701848
Bacillus phage vB BtS BMBtp3	1445809
Bacillus phage vB BveP Goe6	2022474
Bacillus phage Vinny	1805955
Bacillus phage VMY22	1734382
Bacillus phage W Ph	764595
Bacillus phage Waukesha92	1510440
Bacillus phage Wip1	663237
Bacillus phage Zainny	2024235
Bacillus phage Zuko	1805956
Bacillus pseudofirmus OF4	398511
Bacillus pseudomycoides DSM 12442	527000
Bacillus pumilus C4	1408
Bacillus pumilus GLB197	1408
Bacillus pumilus GR 8	1408
Bacillus pumilus ku bf1	1408
Bacillus pumilus MTCC B6033	1408
Bacillus pumilus NCTC10337	1408
Bacillus pumilus NJ M2	1408
Bacillus pumilus NJ V2	1408
Bacillus pumilus NJ V	1408
Bacillus pumilus PDSLzg 1	1408
Bacillus pumilus SAFR 032	315750
Bacillus pumilus SH B11	1408
Bacillus pumilus SH B9	1408
Bacillus pumilus TUAT1	1408
Bacillus pumilus W3	1408
Bacillus safensis BRM1	561879
Bacillus safensis KCTC 12796BP	561879
Bacillus safensis U14 5	561879
Bacillus safensis U17 1	561879
Bacillus safensis U41	561879
Bacillus selenitireducens MLS10	439292
Bacillus siamensis SCSIO 05746	659243
Bacillus simplex NBRC 15720 DSM 1321	1349754
Bacillus simplex SH B26	1478
Bacillus smithii DSM 4216	1479
Bacillus sonorensis SRCM101395	119858
Bacillus sp 1NLA3E	666686
Bacillus sp 1s 1	2026248
Bacillus sp 275	1941347
Bacillus sp ABP14	1892404
Bacillus sp B25	1868655
Bacillus sp BH072	1570330
Bacillus sp BS34A	1409
Bacillus sp FDAARGOS 235	1839798
Bacillus sp FJAT 14266	1837130
Bacillus sp FJAT 18017	1705566
Bacillus sp FJAT 22090	1581038
Bacillus sp FJAT 45348	2011012
Bacillus sp H15 1	1856406
Bacillus sp HBCD sjtu	2053832
Bacillus sp IHB B 7164	1827146
Bacillus sp JS	1127744
Bacillus sp LM 4 2	1628753
Bacillus sp Lzh 5	2049935
Bacillus sp MD 5	2009331
Bacillus sp OxB 1	98228
Bacillus sp Pc3	1446792
Bacillus sp SDLI1	1774743
Bacillus sp SJ 10	563169
Bacillus sp WP8	756828
Bacillus sp X1	1565991
Bacillus sp YP1	1574141
Bacillus subtilis 29R7 12	1423
Bacillus subtilis ATCC 13952	1423
Bacillus subtilis ATCC 19217	1423
Bacillus subtilis ATR2	1423
Bacillus subtilis B 1	1423
Bacillus subtilis BEST7003	1204342
Bacillus subtilis BEST7613	1204343
Bacillus subtilis BJ3 2	1423
Bacillus subtilis BS16045	1423
Bacillus subtilis BS38	1423
Bacillus subtilis BS49	1423
Bacillus subtilis Bs 115	1423
Bacillus subtilis Bs 916	1423
Bacillus subtilis BSn5	936156
Bacillus subtilis CW14	1423
Bacillus subtilis DKU NT 02	1423
Bacillus subtilis DKU NT 03	1423
Bacillus subtilis ge28	1423
Bacillus subtilis GQJK2	1423
Bacillus subtilis GS 188	1423
Bacillus subtilis HJ0 6	1423
Bacillus subtilis HJ5	1453990
Bacillus subtilis HRBS 10TDI13	1423
Bacillus subtilis J 5	1423
Bacillus subtilis KCTC 1028	1136873
Bacillus subtilis KH2	1423
Bacillus subtilis MJ01	1423
Bacillus subtilis NCIB 3610	1423
Bacillus subtilis PS832	1423
Bacillus subtilis PY79	1415167
Bacillus subtilis QB928	1220533
Bacillus subtilis SG6	1423
Bacillus subtilis SR1	1423
Bacillus subtilis subsp globigii ATCC 49760	1496303
Bacillus subtilis subsp inaquosorum DE111	483913
Bacillus subtilis subsp natto BEST195	645657
Bacillus subtilis subsp natto CGMCC 2108	86029
Bacillus subtilis subsp spizizenii NRS 231	96241
Bacillus subtilis subsp spizizenii TU B 10	1052585
Bacillus subtilis subsp spizizenii W23	655816
Bacillus subtilis subsp subtilis 168	224308
Bacillus subtilis subsp subtilis 168G	135461
Bacillus subtilis subsp subtilis 3NA	135461
Bacillus subtilis subsp subtilis 6051 HGW	1147161
Bacillus subtilis subsp subtilis AG1839	1221328
Bacillus subtilis subsp subtilis BAB 1	1302650
Bacillus subtilis subsp subtilis BSD 2	135461
Bacillus subtilis subsp subtilis BSP1	1192196
Bacillus subtilis subsp subtilis CU1050	135461
Bacillus subtilis subsp subtilis D12 5	135461
Bacillus subtilis subsp subtilis delta6	135461
Bacillus subtilis subsp subtilis IIG Bs27 47 24	135461
Bacillus subtilis subsp subtilis JH642 substr AG174	1232554
Bacillus subtilis subsp subtilis JH642	535025
Bacillus subtilis subsp subtilis KCTC 3135	135461
Bacillus subtilis subsp subtilis NCIB 3610	535026
Bacillus subtilis subsp subtilis OH 131 1	1404258
Bacillus subtilis subsp subtilis PG10	135461
Bacillus subtilis subsp subtilis PS38	135461
Bacillus subtilis subsp subtilis QB5412	135461
Bacillus subtilis subsp subtilis QB5413	135461
Bacillus subtilis subsp subtilis RO NN 1	1052588
Bacillus subtilis subsp subtilis SMY	535024
Bacillus subtilis subsp subtilis SRCM100333	135461
Bacillus subtilis subsp subtilis SRCM100757	135461
Bacillus subtilis subsp subtilis SRCM100761	135461
Bacillus subtilis subsp subtilis SRCM101392	135461
Bacillus subtilis subsp subtilis SRCM101444	135461
Bacillus subtilis SX01705	1423
Bacillus subtilis SZMC 6179J	1423
Bacillus subtilis T30	1423
Bacillus subtilis TLO3	1423
Bacillus subtilis TO A JPC	1423
Bacillus subtilis TO A	1340494
Bacillus subtilis UD1022	1423
Bacillus subtilis VV2	1423
Bacillus subtilis XF 1	1233100
Bacillus thuringiensis 97 27	1428
Bacillus thuringiensis Al Hakam	412694
Bacillus thuringiensis ATCC 10792	1428
Bacillus thuringiensis Bc601	1428
Bacillus thuringiensis BM BT15426	1428
Bacillus thuringiensis BMB171	714359
Bacillus thuringiensis Bt18247	1423143
Bacillus thuringiensis Bt185	1428
Bacillus thuringiensis Bt407	527021
Bacillus thuringiensis c25	1428
Bacillus thuringiensis CTC	1428
Bacillus thuringiensis DAR 81934	1257079
Bacillus thuringiensis HD1002	1452729
Bacillus thuringiensis HD1011	1428
Bacillus thuringiensis HD12	1428
Bacillus thuringiensis HD571	1428
Bacillus thuringiensis HD682	1428
Bacillus thuringiensis HD 771	1218175
Bacillus thuringiensis HD 789	1217737
Bacillus thuringiensis HS18 1	1428
Bacillus thuringiensis IBL 200	527019
Bacillus thuringiensis IBL 4222	527020
Bacillus thuringiensis KNU 07	1428
Bacillus thuringiensis L 7601	1428
Bacillus thuringiensis MC28	1195464
Bacillus thuringiensis MYBT18246	1428
Bacillus thuringiensis SCG04 02	1428
Bacillus thuringiensis serovar alesti BGSC 4C1	1440
Bacillus thuringiensis serovar andalousiensis BGSC 4AW1	527032
Bacillus thuringiensis serovar berliner ATCC 10792	527031
Bacillus thuringiensis serovar chinensis CT 43	541229
Bacillus thuringiensis serovar coreanensis ST7	180843
Bacillus thuringiensis serovar finitimus YBT 020	930170
Bacillus thuringiensis serovar galleriae HD 29	29338
Bacillus thuringiensis serovar huazhongensis BGSC 4BD1	527030
Bacillus thuringiensis serovar indiana HD521	180850
Bacillus thuringiensis serovar konkukian 97 27	281309
Bacillus thuringiensis serovar kurstaki HD73	1279365
Bacillus thuringiensis serovar kurstaki HD 1	1261129
Bacillus thuringiensis serovar kurstaki HD 1	29339
Bacillus thuringiensis serovar kurstaki T03a001	527023
Bacillus thuringiensis serovar kurstaki YBT 1520	570416
Bacillus thuringiensis serovar monterrey BGSC 4AJ1	527022
Bacillus thuringiensis serovar morrisoni BGSC 4AA1	1441
Bacillus thuringiensis serovar pakistani T13001	527027
Bacillus thuringiensis serovar pondicheriensis BGSC 4BA1	527029
Bacillus thuringiensis serovar pulsiensis BGSC 4CC1	527028
Bacillus thuringiensis serovar sotto T04001	527026
Bacillus thuringiensis serovar thuringiensis IS5056	1286404
Bacillus thuringiensis serovar thuringiensis T01001	527025
Bacillus thuringiensis serovar tochigiensis BGSC 4Y1	527024
Bacillus thuringiensis serovar tolworthi Pasteur Institute Standard strain	1442
Bacillus thuringiensis XL6	1428
Bacillus thuringiensis YBT 1518	529122
Bacillus thuringiensis YC 10	1428
Bacillus thuringiensis YGd22 03	1428
Bacillus thuringiensis YWC2 8	1428
Bacillus toyonensis BCT 7112	1415784
Bacillus vallismortis NBIF 001	72361
Bacillus velezensis 10075	492670
Bacillus velezensis 157	492670
Bacillus velezensis 9912D	492670
Bacillus velezensis 9D 6	492670
Bacillus velezensis AGVL 005	492670
Bacillus velezensis AS43 3	1225788
Bacillus velezensis B25	492670
Bacillus velezensis CAU B946	1114958
Bacillus velezensis CBMB205	492670
Bacillus velezensis CC09	492670
Bacillus velezensis CMT 6	492670
Bacillus velezensis CN026	492670
Bacillus velezensis D2 2	492670
Bacillus velezensis FZB42	326423
Bacillus velezensis G341	492670
Bacillus velezensis GFP 2	492670
Bacillus velezensis GH1 13	492670
Bacillus velezensis GQJK49	492670
Bacillus velezensis J01	492670
Bacillus velezensis JJ D34	492670
Bacillus velezensis JS25R	492670
Bacillus velezensis JTYP2	492670
Bacillus velezensis L 1	492670
Bacillus velezensis LABIM40	492670
Bacillus velezensis LS69	492670
Bacillus velezensis Lzh a42	492670
Bacillus velezensis M75	492670
Bacillus velezensis NAU B3	1385727
Bacillus velezensis NJAU Z9	492670
Bacillus velezensis NJN 6	1458206
Bacillus velezensis NKG 1	492670
Bacillus velezensis OSY S3	492670
Bacillus velezensis S3 1	492670
Bacillus velezensis SB1216	492670
Bacillus velezensis SCDB 291	492670
Bacillus velezensis SCGB 1	492670
Bacillus velezensis SCGB 574	492670
Bacillus velezensis SQR9	1423138
Bacillus velezensis SRCM100072	492670
Bacillus velezensis SRCM101413	492670
Bacillus velezensis sx01604	492670
Bacillus velezensis SYBC H47	492670
Bacillus velezensis T20E 257	492670
Bacillus velezensis TB1501	492670
Bacillus velezensis TJ02	492670
Bacillus velezensis TrigoCor1448	1449088
Bacillus velezensis UCMB5033 UCMB 5033	1338518
Bacillus velezensis UCMB5036	1150475
Bacillus velezensis UCMB5113	1150476
Bacillus velezensis YAU B9601 Y2	1155777
Bacillus velezensis YJ11 1 4	492670
Bacillus velezensis ZL918	492670
Bacillus virus 1	396034
Bacillus virus 250	701257
Bacillus virus Andromeda	1273739
Bacillus virus AP50	513550
Bacillus virus B103	10778
Bacillus virus Blastoid	1406782
Bacillus virus BMBtp2	1236573
Bacillus virus Curly	1273740
Bacillus virus Eoghan	1273741
Bacillus virus Finn	1273742
Bacillus virus G	1084719
Bacillus virus GA1	12345
Bacillus virus Glittering	1406784
Bacillus virus IEBH	552525
Bacillus virus Pascal	1921187
Bacillus virus PBS1	10683
Bacillus virus phi29	10756
Bacillus virus Pookie	1921189
Bacillus virus Riggi	1406788
Bacillus virus SPbeta	66797
Bacillus virus SPO1	10685
Bacillus virus Stahl	1921711
Bacillus virus Stills	1921713
Bacillus virus Taylor	1273744
Bacillus virus Wbeta	359961
Bacillus weihaiensis Alg07	1547283
Bacillus xiamenensis VV3	1178537
Bacteriophage APSE 2	340054
Bacteriophage Lily	1589751
Bacteriophage Redbud	1589753
Bacteriophage vB NpeS 2AV2	1777122
Bacterioplanes sanyensis NV9	1249553
Bacteriovorax stolpii DSM 12778	960
Bacterium 2013Arg42i 2013Ark11	1561003
Bacterium AB1	1898108
Bacterium symbiont of Cryptopsaras couesii	1927128
Bacteroidales bacterium CF	1400053
Bacteroides caccae ATCC 43185	47678
Bacteroides caecimuris I48	1796613
Bacteroides cellulosilyticus WH2	246787
Bacteroides coprosuis DSM 18011	679937
Bacteroides dorei CL03T12C01	997877
Bacteroides dorei	357276
Bacteroides fragilis 638R	862962
Bacteroides fragilis BE1	817
Bacteroides fragilis BOB25	817
Bacteroides fragilis NCTC 9343	272559
Bacteroides fragilis Q1F2	817
Bacteroides fragilis S14	817
Bacteroides fragilis YCH46	295405
Bacteroides helcogenes P 36 108	693979
Bacteroides ovatus ATCC 8483	28116
Bacteroides ovatus V975	1379690
Bacteroides phage B124 14	1105171
Bacteroides phage B40 8	99179
Bacteroides salanitronis DSM 18170	667015
Bacteroides thetaiotaomicron 7330	818
Bacteroides thetaiotaomicron VPI 5482	226186
Bacteroides vulgatus ATCC 8482	435590
Bacteroides vulgatus mpk	821
Bacteroides xylanisolvens XB1A	657309
Bacteroidetes bacterium UKL13 3	1690483
Badger associated gemykibivirus 1 588t	1634484
Badu virus	1783444
Bagaza virus DakAr B209	64290
Bakunsa virus	1966007
Ball python nidovirus 1 07 53	1986118
Bamaga virus	1805494
Bamboo mosaic virus satellite RNA	190811
Bamboo mosaic virus	35286
Baminivirus	1229324
Banana bract mosaic virus	45661
Banana bunchy top virus	12585
Banana mild mosaic virus	148879
Banana streak CA virus	1016852
Banana streak GF virus Goldfinger	328670
Banana streak IM virus	1016853
Banana streak MY virus	1476909
Banana streak OL virus	328671
Banana streak UA virus	1016854
Banana streak UI virus	1016855
Banana streak UL virus	1016856
Banana streak UM virus	1016857
Banana streak virus	69577
Banana streak VN virus Acuminata Vietnam	1411991
Banana virus X	307671
Bandicoot papillomatosis carcinomatosis virus type 1	479058
Bandicoot papillomatosis carcinomatosis virus type 2	500654
Bank vole polyomavirus	1737522
Banna virus JKT 6423	649604
Banzi virus IBAN 10069	38837
Banzi virus SAH 336	38837
Barbel circovirus	759938
Barfin flounder nervous necrosis virus	43761
Barfin flounder virus BF93Hok	546552
Barley mild mosaic virus common	12466
Barley mild mosaic virus	12466
Barley stripe mosaic virus type strain	12327
Barley virus G	1825924
Barley yellow dwarf virus GAV	224578
Barley yellow dwarf virus kerII	1304863
Barley yellow dwarf virus kerIII	1304864
Barley yellow dwarf virus MAV	12038
Barley yellow dwarf virus PAS	228581
Barley yellow dwarf virus PAV	12040
Barley yellow dwarf virus	12037
Barley yellow mosaic virus	12465
Barley yellow striate mosaic cytorhabdovirus Hebei	1985699
Barmah Forest virus BH2193	11020
Barnesiella viscericola C46 DSM 18177	880074
Bartonella ancashensis 20 00	1318743
Bartonella apis BBC0122	1686310
Bartonella apis BBC0178	1686310
Bartonella apis BBC0244	1686310
Bartonella australis Aust NH1	1094489
Bartonella bacilliformis ATCC 35685D 5	774
Bartonella bacilliformis KC583 KC583 ATCC 35685	360095
Bartonella birtlesii IBS 325	1095900
Bartonella bovis 91 4	1094491
Bartonella clarridgeiae 73	696125
Bartonella grahamii as4aup	634504
Bartonella henselae BM1374163	38323
Bartonella henselae BM1374165	38323
Bartonella henselae Houston 1	283166
Bartonella henselae Houston I	38323
Bartonella henselae MVT02	38323
Bartonella quintana RM 11	1225179
Bartonella quintana Toulouse	283165
Bartonella schoenbuchensis R1	687861
Bartonella sp 114	1933909
Bartonella sp 11B	1933908
Bartonella sp 1 1C	515256
Bartonella sp A1379B	1933910
Bartonella sp CDC skunk	1933905
Bartonella sp Coyote22sub2	1933911
Bartonella sp JB15	1933906
Bartonella sp JB63	1933907
Bartonella sp Raccoon60	1933912
Bartonella sp WD16 2	1933904
Bartonella tribocorum BM1374166	85701
Bartonella tribocorum CIP 105476	382640
Bartonella vinsonii subsp berkhoffii Winnie	1094497
Barur ledantevirus 6235	1978534
Bas Congo tibrovirus	1987017
Basavirus sp	1930507
Basella rugose mosaic virus	373398
Basilea psittacipulmonis DSM 24701	1072685
Bastrovirus BAS 1	2025396
Bastrovirus BAS 2	2025397
Bastrovirus like virus VietNam Bat 17819 21	1906170
Bastrovirus VietNam Porcine 17489 85	1906173
Bastrovirus VietNam Rat 16715 10	1906175
Bat adeno associated virus YNM	727962
Bat adenovirus 2 PPV1	696069
Bat associated circovirus 1	1868218
Bat associated circovirus 5	2003310
Bat associated circovirus 6	2003311
Bat associated circovirus 7	2003312
Bat associated circovirus 8	2003313
Bat associated cyclovirus 11	1987736
Bat associated cyclovirus 13	1987738
Bat associated cyclovirus 2	2050585
Bat associated cyclovirus 3	2050586
Bat associated cyclovirus 4	2050587
Bat associated cyclovirus 6	1987731
Bat associated cyclovirus 7	1987732
Bat associated cyclovirus 8	1987733
Bat associated cyclovirus 9	1987734
Bat astrovirus 1	548468
Bat astrovirus Hp Guangxi LC03 2007	627538
Bat astrovirus Tm Guangxi LD38 2007	627576
Bat astrovirus Tm Guangxi LD71 2007	627584
Bat astrovirus Tm Guangxi LD77 2007	627585
Bat badicivirus 1	1958785
Bat badicivirus 2	1958786
Bat bocavirus	1329649
Bat circovirus POA 2012 II	1572237
Bat circovirus POA 2012 VI	1572239
Bat circovirus	1329650
Bat coronavirus 1A AFCD62	393767
Bat coronavirus BM48 31 BGR 2008 BtCoV BM48 31 BGR 2008	864596
Bat coronavirus CDPHE15 USA 2006 bat USA CDPHE15 2006	1384461
Bat coronavirus	1508220
Bat crohivirus	1958776
Bat cyclovirus GF 4c	795381
Bat dicibavirus	1958784
Bat hepacivirus	1325446
Bat hepatitis virus	1303386
Bat hepatovirus BUO2BF86Colafr2010	1987143
Bat hepatovirus SMG18520Minmav2014	1987139
Bat hepatovirus	1745250
Bat hepevirus	1216472
Bat Hp betacoronavirus Zhejiang2013	1541205
Bat iflavirus	1958778
Bat kunsagivirus	1958775
Bat mastadenovirus A TJM	1146877
Bat mastadenovirus G	2015376
Bat mastadenovirus	740971
Bat mastadenovirus WIV10	1788432
Bat mastadenovirus WIV11	1788433
Bat mastadenovirus WIV12	1788434
Bat mastadenovirus WIV13	1788435
Bat mastadenovirus WIV17	1986505
Bat mastadenovirus WIV9	1788436
Bat Paramyxovirus Eid hel GH M74a GHA 2009	1112631
Bat Paramyxovirus Epo spe AR1 DRC 2009	1112597
Bat pegivirus	1112699
Bat picornavirus 1 NC16A	1074863
Bat picornavirus 2 MH9F	1074864
Bat picornavirus 3 TLC5F	1074865
Bat picornavirus BatPV V1 13 Hun BatPV V1 13 Hun	2003500
Bat picornavirus	1281456
Bat polyomavirus 5a	1623687
[truncated: 21,915 more rows]

## Sheet: DB-2
List of organisms used to constructure database two (DB-2)
Data downloaded from NCBI 02/16/2018
Organism Name	NCBI Taxonomic Identifier
Abaca bunchy top virus	438782
Abalone herpesvirus Victoria AUS 2009	1241371
Abalone shriveling syndrome associated virus	491893
Abelson murine leukemia virus	11788
Abiotrophia defectiva ATCC 49176	592010
Abiotrophia sp HMSC24B09	1581061
Abisko virus	2025595
Absidia glauca CBS 101 48 substr RVII 324 met	4829
Absidia idahoensis var thermophila	572092
Absiella dolichum DSM 3991	428127
Abutilon Brazil virus	665102
Abutilon golden mosaic Yucatan virus	1312723
Abutilon mosaic Bolivia virus AbMBoV	932071
Abutilon mosaic Brazil virus	1046572
Abutilon mosaic virus	10815
Abutilon yellows virus	169102
Acanthamoeba polyphaga mimivirus	212035
Acanthamoeba polyphaga moumouvirus M10A	1269028
Acanthocystis turfacea Chlorella virus 1 ATCV 1	322019
Acartia tonsa copepod circovirus	1168547
Acaryochloris marina MBIC11017	329726
Acetanaerobacterium elongatum CGMCC 1 5012	258515
Acetitomaculum ruminis DSM 5522	1120918
Acetivibrio cellulolyticus CD2	509191
Acetivibrio ethanolgignens ACET 33324	290052
Acetoanaerobium noterae ATCC 35199	745369
Acetoanaerobium sticklandii DSM 519	1511
Acetobacter aceti 1023	1457393
Acetobacter aceti ATCC 23746	663932
Acetobacter aceti TMW2 1153	435
Acetobacter ghanensis LMG 23848T	431306
Acetobacter indonesiensis 5H 1	1231340
Acetobacter malorum CECT 7742	178901
Acetobacter nitrogenifigens LMG 23498 DSM 23921	1120919
Acetobacter orientalis 21F 2	1231341
Acetobacter orleanensis 7639 JCM 7639T	1231342
Acetobacter orleanensis CCM 3610	104099
Acetobacter pasteurianus 01 42C IFO 3283 substr IFO 3283 01 42C	634458
Acetobacter pasteurianus 01 IFO 3283 substr IFO 3283 01	634452
Acetobacter pasteurianus 03 IFO 3283 substr IFO 3283 03	634453
Acetobacter pasteurianus 07 IFO 3283 substr IFO 3283 07	634454
Acetobacter pasteurianus 12 IFO 3283 substr IFO 3283 12	634459
Acetobacter pasteurianus 22 IFO 3283 substr IFO 3283 22	634455
Acetobacter pasteurianus 26 IFO 3283 substr IFO 3283 26	634456
Acetobacter pasteurianus 32 IFO 3283 substr IFO 3283 32	634457
Acetobacter pasteurianus 386B	1266844
Acetobacter pasteurianus 3P3	940282
Acetobacter pasteurianus Ab3	438
Acetobacter pasteurianus dm	438
Acetobacter pasteurianus NBRC 101655	1006554
Acetobacter pasteurianus subsp ascendens LMG 1590	481146
Acetobacter pasteurianus subsp ascendens SRCM101447	481146
Acetobacter pasteurianus subsp paradoxus LMG 1591	940260
Acetobacter pasteurianus subsp pasteurianus LMG NBRC 106471 type strain LMG 1262	940265
Acetobacter pasteurianus subsp pasteurianus SRCM101342	481145
Acetobacter pasteurianus subsp pasteurianus SRCM101468	481145
Acetobacter persici TMW2 1084	1076596
Acetobacter pomorum BDGP5	65959
Acetobacter senegalensis 108B	446692
Acetobacter sp 46 36	1896965
Acetobacter sp CAG 267	1262684
Acetobacter sp CAG 977	1262685
Acetobacter sp SLV 7	1633874
Acetobacter syzygii 9H 2	1231343
Acetobacter tropicalis BDGP1	104102
Acetobacter tropicalis NBRC 16470	104102
Acetobacteraceae bacterium AT 5844	1054213
Acetobacteraceae bacterium SCN 69 10	1660159
Acetobacterium bakii DSM 8239	52689
Acetobacterium dehalogenans DSM 11527	1068975
Acetobacterium woodii DSM 1030	931626
Acetohalobium arabaticum DSM 5501	574087
Acetomicrobium mobile DSM 13181	891968
Acetomicrobium thermoterrenum DSM 13490	1120987
Acetonema longum DSM 6540	1009370
Acheta domestica densovirus	185639
Acheta domestica mini ambidensovirus	1404345
Acheta domesticus volvovirus	1291515
Achimota virus 1	1261100
Achimota virus 2	1261101
Acholeplasma axanthum ATCC 25176	1278311
Acholeplasma brassicae O502	61635
Acholeplasma laidlawii MDBK IPV	2148
Acholeplasma laidlawii PG 8A	441768
Acholeplasma multilocale ATCC 49900	1278299
Acholeplasma oculi ATCC 27350	35623
Acholeplasma oculi	35623
Acholeplasma palmae J233	1318466
Acholeplasma phage MV L1 JA 1	10876
Acholeplasma sp CAG 878	1262686
Acholeplasma virus L2	46014
Achromobacter denitrificans PR1	32002
Achromobacter denitrificans USDA ARS USMARC 56712	32002
Achromobacter insolitus DSM 23807	217204
Achromobacter insuavis AXX A	1003200
Achromobacter phage 83 24	1589747
Achromobacter phage JWAlpha	1416009
Achromobacter phage JWDelta	1416008
Achromobacter phage JWF	1589748
Achromobacter phage JWX	1589746
Achromobacter phage phiAxp 1	1610509
Achromobacter phage phiAxp 2	1664246
Achromobacter phage phiAxp 3	1664247
Achromobacter piechaudii ATCC 43553	742159
Achromobacter piechaudii GCS2	72556
Achromobacter pulmonis ANB 1	1389932
Achromobacter ruhlandii SCCH3 ACH 33 1365	72557
Achromobacter sp 13047 ATCC 13047	1806483
Achromobacter sp 2789STDY5608606	1806504
Achromobacter sp 2789STDY5608607	1806497
Achromobacter sp 2789STDY5608608	1806476
Achromobacter sp 2789STDY5608609	1806482
Achromobacter sp 2789STDY5608611	1806478
Achromobacter sp 2789STDY5608612	1806494
Achromobacter sp 2789STDY5608614	1806498
Achromobacter sp 2789STDY5608615	1806492
Achromobacter sp 2789STDY5608616	1806499
Achromobacter sp 2789STDY5608617	1806477
Achromobacter sp 2789STDY5608618	1806505
Achromobacter sp 2789STDY5608619	1806486
Achromobacter sp 2789STDY5608620	1806502
Achromobacter sp 2789STDY5608621	1806496
Achromobacter sp 2789STDY5608622	1806489
Achromobacter sp 2789STDY5608623	1806503
Achromobacter sp 2789STDY5608624	1806479
Achromobacter sp 2789STDY5608625	1806481
Achromobacter sp 2789STDY5608628	1806493
Achromobacter sp 2789STDY5608629	1806487
Achromobacter sp 2789STDY5608630	1806491
Achromobacter sp 2789STDY5608632	1806495
Achromobacter sp 2789STDY5608633	1806501
Achromobacter sp 2789STDY5608636	1806480
Achromobacter sp 2789STDY5663426	1806475
Achromobacter sp 2789STDY5663429	1806474
Achromobacter sp 2789STDY5663443	1806500
Achromobacter sp 2789STDY5663447	1806485
Achromobacter sp 31444 ATCC 31444	1806484
Achromobacter sp 35328 ATCC 35328	1806490
Achromobacter sp 8750 ATCC 8750	1806488
Achromobacter sp AONIH1	1758194
Achromobacter sp AR476 2	1631616
Achromobacter sp DMS1	1688405
Achromobacter sp HMSC056C09	1739443
Achromobacter sp HMSC057D05	1739526
Achromobacter sp HMSC070F04	1739276
Achromobacter sp HMSC15D03	1581105
Achromobacter sp HMSC18C08	1581052
Achromobacter sp KAs 3 5	1915388
Achromobacter sp MFA1 R4	1881016
Achromobacter sp NFACC18 2	1564112
Achromobacter sp Root170	1736480
Achromobacter sp Root565	1736564
Achromobacter sp Root83	1736602
Achromobacter sp RTa	1532557
Achromobacter spanius 6	217203
Achromobacter spanius DSM 23806	217203
Achromobacter xylosoxidans 617 AXYL	85698
Achromobacter xylosoxidans A8	762376
Achromobacter xylosoxidans ADAF13	85698
Achromobacter xylosoxidans AUS488	85698
Achromobacter xylosoxidans C54	562971
Achromobacter xylosoxidans FDAARGOS 147	85698
Achromobacter xylosoxidans FDAARGOS 150	85698
Achromobacter xylosoxidans FDAARGOS 162	85698
Achromobacter xylosoxidans MN001	85698
Achromobacter xylosoxidans MT3	85698
Achromobacter xylosoxidans NBRC 15126 ATCC 27061	1216976
Achromobacter xylosoxidans NCTC10807	85698
Achromobacter xylosoxidans NH44784 1996	1167634
Achromobacter xylosoxidans X02736	1350469
Acidaminobacter hydrogenoformans DSM 2784	1120920
Acidaminococcus fermentans DSM 20731	591001
Acidaminococcus fermentans pGA 4	905
Acidaminococcus fermentans WCC6	905
Acidaminococcus intestini CAG 325	1263033
Acidaminococcus intestini DSM 21505	1120921
Acidaminococcus intestini RyC MR95	568816
Acidaminococcus massiliensis Marseille P2828	1852375
Acidaminococcus sp CAG 542	1262687
Acidaminococcus sp CAG 917	1262688
Acidaminococcus sp HPA0509	1203555
Acidianus bottle shaped virus 2 ABV2	1732173
Acidianus bottle shaped virus 3 ABV3	1732174
Acidianus bottle shaped virus	437444
Acidianus filamentous virus 1	235266
Acidianus filamentous virus 2	300186
Acidianus filamentous virus 3	346881
Acidianus filamentous virus 6	346882
Acidianus filamentous virus 7	346883
Acidianus filamentous virus 8	346884
Acidianus filamentous virus 9	512792
Acidianus hospitalis W1	933801
Acidianus manzaensis YN 25	282676
Acidianus rod shaped virus 1	309181
Acidianus rod shaped virus 2 ARV2	1732175
Acidianus spindle shaped virus 1	693629
Acidianus tailed spindle virus	1797140
Acidianus two tailed virus 2	1898549
Acidianus two tailed virus	315953
Acidianus two tailed virus variant 1	1898550
Acidihalobacter ferrooxidans V8	1765967
Acidihalobacter prosperus F5	160660
Acidihalobacter prosperus V6	160660
Acidilobus saccharovorans 345 15	666510
Acidimicrobiaceae bacterium	2024894
Acidimicrobiales bacterium 20 64 4	1970484
Acidimicrobium ferrooxidans DSM 10331	525909
Acidiphilium angustum ATCC 35903	1408418
Acidiphilium cryptum JF 5	349163
Acidiphilium multivorum AIU301	926570
Acidiphilium rubrum ATCC 35905	526
Acidiphilium sp 21 66 27	1970294
Acidiphilium sp 34 60 192	1970296
Acidiphilium sp 34 64 41	1970297
Acidiphilium sp 37 67 22	1970300
Acidiphilium sp CAG 727	1262689
Acidiphilium sp PM	1043206
Acidipropionibacterium acidipropionici ATCC 4875	1171373
Acidipropionibacterium acidipropionici ATCC 55737	1748
Acidipropionibacterium acidipropionici CGMCC 1 2230	1748
Acidipropionibacterium acidipropionici DSM 4900	1111734
Acidipropionibacterium acidipropionici F3E8	1748
Acidipropionibacterium acidipropionici WSH1105	1748
Acidipropionibacterium jensenii DSM 20535	1122997
Acidipropionibacterium thoenii DSM 20276	1122998
Acidisphaera rubrifaciens HS AP3	1231350
Acidithiobacillales bacterium SM1 46	1703384
Acidithiobacillales bacterium SM23 46	1703385
Acidithiobacillus albertensis DSM 14366	119978
Acidithiobacillus caldus ATCC 51756	637389
Acidithiobacillus caldus MTH 04	33059
Acidithiobacillus caldus SM 1	990288
Acidithiobacillus ferrivorans SS3	743299
Acidithiobacillus ferrivorans	160808
Acidithiobacillus ferrooxidans ATCC 23270	243159
Acidithiobacillus ferrooxidans ATCC 53993	380394
Acidithiobacillus ferrooxidans YQH 1	920
Acidithiobacillus phage AcaML1	1229761
Acidithiobacillus sp GGI 221	872330
Acidithiobacillus thiooxidans CLST	930
Acidobacteria bacterium 13 1 20CM 2 55 15	1803424
Acidobacteria bacterium 13 1 20CM 2 57 8	1803425
Acidobacteria bacterium 13 1 20CM 2 60 10	1803427
Acidobacteria bacterium 13 1 20CM 2 65 9	1803428
Acidobacteria bacterium 13 1 20CM 2 68 14	1803429
Acidobacteria bacterium 13 1 20CM 2 68 7	1803430
Acidobacteria bacterium 13 1 20CM 3 53 8	1803431
Acidobacteria bacterium 13 1 20CM 3 58 11	1803432
Acidobacteria bacterium 13 1 20CM 4 56 7	1803434
Acidobacteria bacterium 13 1 20CM 4 57 11	1803435
Acidobacteria bacterium 13 1 20CM 58 21	1803438
Acidobacteria bacterium 13 1 40CM 2 56 11	1803440
Acidobacteria bacterium 13 1 40CM 2 56 5	1803441
Acidobacteria bacterium 13 1 40CM 2 60 7	1803443
Acidobacteria bacterium 13 1 40CM 2 64 6	1803444
Acidobacteria bacterium 13 1 40CM 2 68 10	1803445
Acidobacteria bacterium 13 1 40CM 2 68 5	1803446
Acidobacteria bacterium 13 1 40CM 3 55 6	1803447
Acidobacteria bacterium 13 1 40CM 3 56 11	1803448
Acidobacteria bacterium 13 1 40CM 3 65 5	1803450
Acidobacteria bacterium 13 1 40CM 4 57 6	1803452
Acidobacteria bacterium 13 1 40CM 4 58 4	1803453
Acidobacteria bacterium 13 1 40CM 4 61 5	1803455
Acidobacteria bacterium 13 1 40CM 4 65 8	1803456
Acidobacteria bacterium 13 1 40CM 4 69 4	1803457
Acidobacteria bacterium 13 1 40CM 56 16	1803458
Acidobacteria bacterium 13 1 40CM 65 14	1803459
Acidobacteria bacterium 13 2 20CM 2 57 12	1803460
Acidobacteria bacterium 13 2 20CM 2 57 6	1803461
Acidobacteria bacterium 13 2 20CM 2 66 4	1803462
Acidobacteria bacterium 13 2 20CM 56 17	1803463
Acidobacteria bacterium 13 2 20CM 57 17	1803464
Acidobacteria bacterium 13 2 20CM 57 7	1803465
Acidobacteria bacterium 13 2 20CM 58 27	1803466
Acidobacteria bacterium 37 65 4	1970486
Acidobacteria bacterium 37 71 11	1970487
Acidobacteria bacterium CG 4 9 14 3 um filter 49 7	1973888
Acidobacteria bacterium Mor1	1660251
Acidobacteria bacterium RBG 13 68 16	1797171
Acidobacteria bacterium RBG 16 64 8	1797172
Acidobacteria bacterium RBG 16 68 9	1797173
Acidobacteria bacterium RBG 16 70 10	1797174
Acidobacteria bacterium RIFCSPHIGHO2 01 FULL 67 28	1797175
Acidobacteria bacterium RIFCSPHIGHO2 02 FULL 67 57	1797176
Acidobacteria bacterium RIFCSPHIGHO2 12 FULL 67 30	1797177
Acidobacteria bacterium RIFCSPLOWO2 02 FULL 59 13	1797178
Acidobacteria bacterium RIFCSPLOWO2 02 FULL 60 20	1797179
Acidobacteria bacterium RIFCSPLOWO2 02 FULL 61 28	1797180
Acidobacteria bacterium RIFCSPLOWO2 02 FULL 64 15	1797181
Acidobacteria bacterium RIFCSPLOWO2 02 FULL 65 29	1797182
Acidobacteria bacterium RIFCSPLOWO2 02 FULL 67 21	1797183
Acidobacteria bacterium RIFCSPLOWO2 02 FULL 67 36	1797184
Acidobacteria bacterium RIFCSPLOWO2 02 FULL 68 18	1797185
Acidobacteria bacterium RIFCSPLOWO2 12 FULL 54 10	1797186
Acidobacteria bacterium RIFCSPLOWO2 12 FULL 59 11	1797187
Acidobacteria bacterium RIFCSPLOWO2 12 FULL 60 22	1797188
Acidobacteria bacterium RIFCSPLOWO2 12 FULL 65 11	1797189
Acidobacteria bacterium RIFCSPLOWO2 12 FULL 66 10	1797190
Acidobacteria bacterium RIFCSPLOWO2 12 FULL 66 21	1797191
Acidobacteria bacterium RIFCSPLOWO2 12 FULL 67 14	1797192
Acidobacteria bacterium RIFCSPLOWO2 12 FULL 67 14b	1797193
Acidobacteria bacterium RIFCSPLOWO2 12 FULL 68 19	1797194
Acidobacteria bacterium SCN 69 37	1660160
Acidobacteriaceae bacterium KBS 83	1267533
Acidobacteriaceae bacterium KBS 89	1267534
Acidobacteriaceae bacterium KBS 96	1267535
Acidobacteriaceae bacterium URHE0068	1380348
Acidobacteriales bacterium 13 1 40CM 3 55 5	1803468
Acidobacteriales bacterium 13 2 20CM 2 55 5	1803469
Acidobacteriales bacterium 13 2 20CM 55 8	1803470
Acidobacteriales bacterium 59 55	1895690
Acidobacterium capsulatum ATCC 51196	240015
Acidocella aminolytica 101 DSM 11237	1120923
Acidocella sp 20 57 95	1970301
Acidocella sp 20 58 15	1970302
Acidocella sp 20 61 6	1970303
Acidocella sp 20 63 7	1970304
Acidocella sp 21 58 7	1970305
Acidocella sp 35 58 6	1970306
Acidocella sp MX AZ02	1214225
Acidomonas methanolica NBRC 104435 MB58	1231351
Acidomyces richmondensis BFW	766039
Acidothermus cellulolyticus 11B 11B ATCC 43068	351607
Acidovorax avenae subsp avenae ATCC 19860	643561
Acidovorax cattleyae DSM 17101	80868
Acidovorax citrulli AAC00 1	397945
Acidovorax citrulli DSM 17060	80869
Acidovorax citrulli KACC17005	80869
Acidovorax citrulli pslb65	80869
Acidovorax citrulli tw6	80869
Acidovorax ebreus TPSY	535289
Acidovorax konjaci DSM 7481	32040
Acidovorax oryzae ATCC 19882	1408420
Acidovorax phage ACP17	2010329
Acidovorax sp 121606	1914867
Acidovorax sp 16 64 162	1970307
Acidovorax sp 17 64 282	1970308
Acidovorax sp 202149	1914868
Acidovorax sp 24 64 9	1970309
Acidovorax sp 28 64 14	1970310
Acidovorax sp 32 64 7	1970311
Acidovorax sp 35 64 16	1970312
Acidovorax sp 65 7	1895692
Acidovorax sp GW101 3H11	1813946
Acidovorax sp JHL 9	1276756
Acidovorax sp JS42	232721
Acidovorax sp KKS102	358220
Acidovorax sp KNDSW TSA6	2004485
Acidovorax sp Leaf191	1736296
Acidovorax sp Leaf78	1736237
Acidovorax sp MR S7	1268622
Acidovorax sp NA2	1662456
Acidovorax sp NA3	553814
Acidovorax sp P3	1662457
Acidovorax sp P4	1662458
Acidovorax sp RAC01	1842533
Acidovorax sp Root217	1736492
Acidovorax sp Root219	1736493
Acidovorax sp Root267	1736505
Acidovorax sp Root275	1736508
Acidovorax sp Root402	1736527
Acidovorax sp Root568	1736565
Acidovorax sp T1	1858609
Acidovorax valerianellae DSM 16619	187868
Acidovorax wautersii DSM 27981	1177982
Aciduliprofundum boonei T469	439481
Aciduliprofundum sp MAR08 339	673860
Acinetobacter apis ANC 5114	1229165
Acinetobacter baumannii 071	470
Acinetobacter baumannii 11510	470
Acinetobacter baumannii 1153 ABAU	470
Acinetobacter baumannii 13	470
Acinetobacter baumannii 15	470
Acinetobacter baumannii 15A34	470
Acinetobacter baumannii 15A5	470
Acinetobacter baumannii 1656 2	696749
Acinetobacter baumannii 192 2C	470
Acinetobacter baumannii 1999BJAB11	470
Acinetobacter baumannii 2003BJAB12	470
Acinetobacter baumannii 2004BJAB10	470
Acinetobacter baumannii 2004BJAB13	470
Acinetobacter baumannii 2004BJAB14	470
Acinetobacter baumannii 2004ZJAB5	470
Acinetobacter baumannii 2004ZJAB6	470
Acinetobacter baumannii 2005JSAB1	470
Acinetobacter baumannii 2005LNAB4	470
Acinetobacter baumannii 2011BJAB1	470
Acinetobacter baumannii 2011BJAB2	470
Acinetobacter baumannii 2011BJAB3	470
Acinetobacter baumannii 2011BJAB4	470
Acinetobacter baumannii 2011BJAB5	470
Acinetobacter baumannii 2011BJAB6	470
Acinetobacter baumannii 2011BJAB7	470
Acinetobacter baumannii 2011BJAB8	470
Acinetobacter baumannii 2011BJAB9	470
Acinetobacter baumannii 2011GDAB1	470
Acinetobacter baumannii 2011GDAB2	470
Acinetobacter baumannii 2011GDAB3	470
Acinetobacter baumannii 2011GDAB4	470
Acinetobacter baumannii 2011HNAB1	470
Acinetobacter baumannii 2011LNAB1	470
Acinetobacter baumannii 2011LNAB2	470
Acinetobacter baumannii 2011LNAB3	470
Acinetobacter baumannii 2011SDAB1	470
Acinetobacter baumannii 2011SDAB2	470
Acinetobacter baumannii 2011SDAB3	470
Acinetobacter baumannii 2011SHAB1	470
Acinetobacter baumannii 2011TJAB1	470
Acinetobacter baumannii 2011ZJAB1	470
Acinetobacter baumannii 2011ZJAB2	470
Acinetobacter baumannii 2011ZJAB3	470
Acinetobacter baumannii 2011ZJAB4	470
Acinetobacter baumannii 2012046	470
Acinetobacter baumannii 2015ZJAB1	470
Acinetobacter baumannii 2015ZJAB2	470
Acinetobacter baumannii 2015ZJAB3	470
Acinetobacter baumannii 2015ZJAB7	470
Acinetobacter baumannii 2015ZJAB8	470
Acinetobacter baumannii 219 ABAU	470
Acinetobacter baumannii 3207	470
Acinetobacter baumannii 3 5D	470
Acinetobacter baumannii 42R3	470
Acinetobacter baumannii 440	470
Acinetobacter baumannii 460	470
Acinetobacter baumannii 6013113	592014
Acinetobacter baumannii 6013150	525243
Acinetobacter baumannii 6014059	525242
Acinetobacter baumannii 6200	470
Acinetobacter baumannii 65	470
Acinetobacter baumannii 6772166	470
Acinetobacter baumannii 6870155	470
Acinetobacter baumannii 718532	470
Acinetobacter baumannii A1296	470
Acinetobacter baumannii A13	1388759
Acinetobacter baumannii A186	470
Acinetobacter baumannii A1	470
Acinetobacter baumannii A297	470
Acinetobacter baumannii A388	470
Acinetobacter baumannii A457	470
Acinetobacter baumannii A83	470
Acinetobacter baumannii A85	470
Acinetobacter baumannii A92	470
Acinetobacter baumannii AB0057	480119
Acinetobacter baumannii AB030	470
Acinetobacter baumannii AB031	470
Acinetobacter baumannii AB042	470
Acinetobacter baumannii Ab04 mff	470
Acinetobacter baumannii AB067	470
Acinetobacter baumannii AB100	470
Acinetobacter baumannii AB101	470
Acinetobacter baumannii Ab101	470
Acinetobacter baumannii Ab102	470
Acinetobacter baumannii Ab104 GEIH 2010	470
Acinetobacter baumannii AB108	470
Acinetobacter baumannii Ab10	470
Acinetobacter baumannii Ab11111	1168588
Acinetobacter baumannii AB112	470
Acinetobacter baumannii Ab113	470
Acinetobacter baumannii Ab114	470
Acinetobacter baumannii Ab116	470
Acinetobacter baumannii AB118	470
Acinetobacter baumannii Ab11	470
Acinetobacter baumannii Ab121 GEIH 2010	470
Acinetobacter baumannii Ab12	470
Acinetobacter baumannii AB134	470
Acinetobacter baumannii Ab13	470
Acinetobacter baumannii AB147	470
Acinetobacter baumannii Ab14	470
Acinetobacter baumannii AB156	470
Acinetobacter baumannii Ab158 GEIH 2000	470
Acinetobacter baumannii Ab15	470
Acinetobacter baumannii Ab161 GEIH 2000	470
Acinetobacter baumannii AB161	470
Acinetobacter baumannii AB162	470
Acinetobacter baumannii AB165	470
Acinetobacter baumannii AB166	470
Acinetobacter baumannii Ab16	470
Acinetobacter baumannii AB172	470
Acinetobacter baumannii AB173	470
Acinetobacter baumannii AB174	470
Acinetobacter baumannii Ab177 GEIH 2000	470
Acinetobacter baumannii Ab17	470
Acinetobacter baumannii Ab18	470
Acinetobacter baumannii Ab19	470
Acinetobacter baumannii Ab1	470
Acinetobacter baumannii Ab20	470
Acinetobacter baumannii Ab21	470
Acinetobacter baumannii Ab22	470
Acinetobacter baumannii Ab23	470
Acinetobacter baumannii Ab24	470
Acinetobacter baumannii Ab25	470
Acinetobacter baumannii Ab26	470
Acinetobacter baumannii Ab27	470
Acinetobacter baumannii AB2828	470
Acinetobacter baumannii AB28	470
Acinetobacter baumannii Ab28	470
Acinetobacter baumannii Ab29	470
Acinetobacter baumannii Ab2	470
Acinetobacter baumannii AB307 0294	470
Acinetobacter baumannii AB307 0294	557600
Acinetobacter baumannii Ab30	470
Acinetobacter baumannii Ab31	470
Acinetobacter baumannii Ab32	470
Acinetobacter baumannii Ab33333	1168590
Acinetobacter baumannii AB3340	470
Acinetobacter baumannii Ab33 GEIH 2010	470
Acinetobacter baumannii Ab33	470
Acinetobacter baumannii AB34299	470
Acinetobacter baumannii Ab34	470
Acinetobacter baumannii AB3560	470
Acinetobacter baumannii Ab35	470
Acinetobacter baumannii AB3638	470
Acinetobacter baumannii Ab36	470
Acinetobacter baumannii AB3785	470
Acinetobacter baumannii Ab37	470
Acinetobacter baumannii AB3806	470
Acinetobacter baumannii Ab38	470
Acinetobacter baumannii AB3927	470
Acinetobacter baumannii Ab39	470
Acinetobacter baumannii Ab3	470
Acinetobacter baumannii AB4025	470
Acinetobacter baumannii AB4026	470
Acinetobacter baumannii AB4027	470
Acinetobacter baumannii AB4052	470
Acinetobacter baumannii Ab40	470
Acinetobacter baumannii Ab41	470
Acinetobacter baumannii Ab421 GEIH 2010	470
Acinetobacter baumannii Ab42	470
Acinetobacter baumannii Ab43	470
Acinetobacter baumannii Ab44444	1168591
Acinetobacter baumannii AB4448	470
Acinetobacter baumannii AB4456	470
Acinetobacter baumannii AB4490	470
Acinetobacter baumannii AB4498	470
Acinetobacter baumannii Ab44	470
Acinetobacter baumannii Ab4568	470
Acinetobacter baumannii Ab4653	470
Acinetobacter baumannii AB46	470
Acinetobacter baumannii Ab46	470
Acinetobacter baumannii AB4795	470
Acinetobacter baumannii Ab47	470
Acinetobacter baumannii AB4878	470
Acinetobacter baumannii Ab48	470
Acinetobacter baumannii AB4932	470
Acinetobacter baumannii AB4957	470
Acinetobacter baumannii Ab4977	470
Acinetobacter baumannii AB4991	470
Acinetobacter baumannii Ab49 GEIH 2010	470
Acinetobacter baumannii Ab4	470
Acinetobacter baumannii AB5001	470
Acinetobacter baumannii AB5075 UW	470
Acinetobacter baumannii AB5197	470
Acinetobacter baumannii AB52	470
Acinetobacter baumannii Ab54 GEIH 2010	470
Acinetobacter baumannii AB54	470
Acinetobacter baumannii AB5674	470
Acinetobacter baumannii AB56	470
Acinetobacter baumannii Ab5	470
Acinetobacter baumannii Ab6	470
Acinetobacter baumannii AB72	470
Acinetobacter baumannii ab736	470
Acinetobacter baumannii AB73	470
Acinetobacter baumannii Ab73	470
Acinetobacter baumannii AB74	470
Acinetobacter baumannii AB75	470
Acinetobacter baumannii Ab77	470
Acinetobacter baumannii AB79	470
Acinetobacter baumannii Ab80	470
Acinetobacter baumannii AB81	470
Acinetobacter baumannii Ab85	470
Acinetobacter baumannii Ab86	470
Acinetobacter baumannii Ab87	470
Acinetobacter baumannii AB88	470
Acinetobacter baumannii AB89	470
Acinetobacter baumannii Ab89	470
Acinetobacter baumannii Ab8	470
Acinetobacter baumannii Ab90	470
Acinetobacter baumannii AB91	470
Acinetobacter baumannii Ab94	470
Acinetobacter baumannii AB967	470
Acinetobacter baumannii AB96	470
Acinetobacter baumannii Ab96	470
Acinetobacter baumannii AB99	470
Acinetobacter baumannii Ab9	470
Acinetobacter baumannii Ab 12	470
Acinetobacter baumannii Ab Crete	470
Acinetobacter baumannii AB HKU3 08	1346792
Acinetobacter baumannii AB HKU3 10	1346793
Acinetobacter baumannii ABA1614	470
Acinetobacter baumannii ABA2114	470
Acinetobacter baumannii AbH12O A2	470
Acinetobacter baumannii AbMDR GLH10	470
Acinetobacter baumannii AbMDR GLH11	470
Acinetobacter baumannii AbMDR GLH1	470
Acinetobacter baumannii AbMDR GLH2	470
Acinetobacter baumannii AbMDR GLH3	470
Acinetobacter baumannii AbMDR GLH4	470
Acinetobacter baumannii AbMDR GLH5	470
Acinetobacter baumannii AbMDR GLH6	470
Acinetobacter baumannii AbMDR GLH7	470
Acinetobacter baumannii AbMDR GLH8	470
Acinetobacter baumannii AbMDR GLH9	470
Acinetobacter baumannii ABNIH28	470
Acinetobacter baumannii AbPK1	470
Acinetobacter baumannii AC12	1198108
Acinetobacter baumannii AC13 M	470
Acinetobacter baumannii AC29	470
Acinetobacter baumannii AC30	1224747
Acinetobacter baumannii ACICU	405416
Acinetobacter baumannii ACMH 6201	470
Acinetobacter baumannii AF 401	470
Acinetobacter baumannii AF 673	470
Acinetobacter baumannii ANC 4097	1217638
Acinetobacter baumannii ATCC 17945	470
Acinetobacter baumannii ATCC 17978 mff	470
Acinetobacter baumannii ATCC 17978	400667
Acinetobacter baumannii ATCC 17978	470
Acinetobacter baumannii ATCC 19606 JCM 6841 CIP 70 34	575584
Acinetobacter baumannii AYE	509173
Acinetobacter baumannii AYP A2	470
Acinetobacter baumannii B11911	470
Acinetobacter baumannii B8300	470
Acinetobacter baumannii B8342	470
Acinetobacter baumannii BAL062	470
Acinetobacter baumannii BIDMC 56	1439316
Acinetobacter baumannii BIDMC 57	1439317
Acinetobacter baumannii BJ7	470
Acinetobacter baumannii BJAB07104	1096995
Acinetobacter baumannii BJAB0715	1096996
Acinetobacter baumannii BJAB0868	1096997
Acinetobacter baumannii CBA7	470
Acinetobacter baumannii CIP 70 34 JCM 6841 ATCC 19606	575584
Acinetobacter baumannii CMC CR MDR Ab4	470
Acinetobacter baumannii CMC CR MDR Ab66	470
Acinetobacter baumannii CR17	470
Acinetobacter baumannii CS01	470
Acinetobacter baumannii CU032113	470
Acinetobacter baumannii CU060707	470
Acinetobacter baumannii D1279779	945556
Acinetobacter baumannii D13	470
Acinetobacter baumannii D2	470
Acinetobacter baumannii D30	470
Acinetobacter baumannii D3208	470
Acinetobacter baumannii D36	470
Acinetobacter baumannii D62	470
Acinetobacter baumannii D78	470
Acinetobacter baumannii D81	470
Acinetobacter baumannii DSM 30011	470
Acinetobacter baumannii DU202	1370126
Acinetobacter baumannii G7	470
Acinetobacter baumannii GaenseEi 1	470
Acinetobacter baumannii GB1 2	470
Acinetobacter baumannii GU71	470
Acinetobacter baumannii HC9436	470
Acinetobacter baumannii HEU3	470
Acinetobacter baumannii HJ01	470
Acinetobacter baumannii HJ03	470
Acinetobacter baumannii HJ04	470
Acinetobacter baumannii HJ05	470
Acinetobacter baumannii HJ06	470
Acinetobacter baumannii HJ07	470
Acinetobacter baumannii HJ08	470
Acinetobacter baumannii HJ10	470
Acinetobacter baumannii HJ11	470
Acinetobacter baumannii HJ12	470
Acinetobacter baumannii HJ13	470
Acinetobacter baumannii HJ16 2	470
Acinetobacter baumannii HJ16	470
Acinetobacter baumannii HJ18 2	470
Acinetobacter baumannii HJ18	470
Acinetobacter baumannii HJ19 2	470
Acinetobacter baumannii HJ19	470
Acinetobacter baumannii HJ20	470
Acinetobacter baumannii HRAB 85	470
Acinetobacter baumannii HWBA8	470
Acinetobacter baumannii I43	470
Acinetobacter baumannii IHIT17886	470
Acinetobacter baumannii IHIT17966	470
Acinetobacter baumannii IHIT25424	470
Acinetobacter baumannii IHIT29106	470
Acinetobacter baumannii IHSS3526	470
Acinetobacter baumannii ILBAbau5423446	470
Acinetobacter baumannii ILBAbau5423449	470
Acinetobacter baumannii ILBAbau5423457	470
Acinetobacter baumannii ILBAbau5423458	470
Acinetobacter baumannii ILBAbau5423462	470
Acinetobacter baumannii ILBAbau5423469	470
Acinetobacter baumannii ILBAbau5423495	470
Acinetobacter baumannii IOMTU 433	470
Acinetobacter baumannii J10	470
Acinetobacter baumannii J133	470
Acinetobacter baumannii J1	470
Acinetobacter baumannii J5	470
Acinetobacter baumannii J65	470
Acinetobacter baumannii J7	470
Acinetobacter baumannii JBA13	470
Acinetobacter baumannii KAB01	470
Acinetobacter baumannii KAB02	470
Acinetobacter baumannii KAB03	470
Acinetobacter baumannii KAB04	470
Acinetobacter baumannii KAB05	470
Acinetobacter baumannii KAB06	470
Acinetobacter baumannii KAB07	470
Acinetobacter baumannii KAB08	470
Acinetobacter baumannii KBN10P02143	470
Acinetobacter baumannii LAC4	470
Acinetobacter baumannii LAC 4	1455315
Acinetobacter baumannii LoGeIst3 1	470
Acinetobacter baumannii M3AC14 8	470
Acinetobacter baumannii M3AC9 7	470
Acinetobacter baumannii MBL M10	470
Acinetobacter baumannii MBL M1	470
Acinetobacter baumannii MBL M2	470
Acinetobacter baumannii MBL M3	470
Acinetobacter baumannii MBL M4	470
Acinetobacter baumannii MBL M5	470
Acinetobacter baumannii MBL M6	470
Acinetobacter baumannii MBL M8	470
Acinetobacter baumannii MBL M9	470
Acinetobacter baumannii MCR10126	470
Acinetobacter baumannii MCR10172	470
Acinetobacter baumannii MCR10179	470
Acinetobacter baumannii MCR54	470
Acinetobacter baumannii MCR56	470
Acinetobacter baumannii MCR6056	470
Acinetobacter baumannii MCR6739	470
Acinetobacter baumannii MCR8676	470
Acinetobacter baumannii MCR8683	470
Acinetobacter baumannii MCR9238	470
Acinetobacter baumannii MDR TJ	889738
Acinetobacter baumannii MDR ZJ06	497978
Acinetobacter baumannii MEX11594	470
Acinetobacter baumannii NCGM 237	1401639
Acinetobacter baumannii NIPH 1362	1217642
Acinetobacter baumannii NIPH 146	1217639
Acinetobacter baumannii NIPH 1669	1217643
Acinetobacter baumannii NIPH 1734	1217644
Acinetobacter baumannii NIPH 190	1217640
Acinetobacter baumannii NIPH 201	1217630
Acinetobacter baumannii NIPH 2061	1217645
Acinetobacter baumannii NIPH 24	1217646
Acinetobacter baumannii NIPH 290	1217631
Acinetobacter baumannii NIPH 329	1217632
Acinetobacter baumannii NIPH 335	1217633
Acinetobacter baumannii NIPH 410	1217634
Acinetobacter baumannii NIPH 527	1217635
Acinetobacter baumannii NIPH 528	1217636
Acinetobacter baumannii NIPH 601	1217637
Acinetobacter baumannii NIPH 60	1217647
Acinetobacter baumannii NIPH 615	1217641
Acinetobacter baumannii NIPH 67	1217627
Acinetobacter baumannii NIPH 70	1217628
Acinetobacter baumannii NIPH 80	1217629
Acinetobacter baumannii ORAB01	470
Acinetobacter baumannii PKAB07 AB07	1413216
Acinetobacter baumannii PR07	1279013
Acinetobacter baumannii R1B	1455316
Acinetobacter baumannii RBH3	470
Acinetobacter baumannii SAA14	470
Acinetobacter baumannii SDF	509170
Acinetobacter baumannii SSA12	470
Acinetobacter baumannii SSA6	470
Acinetobacter baumannii SSMA17	470
Acinetobacter baumannii SSMA8	470
Acinetobacter baumannii ST 2 clon 2010	470
Acinetobacter baumannii T122	470
Acinetobacter baumannii T173	470
Acinetobacter baumannii T214	470
Acinetobacter baumannii T25	470
Acinetobacter baumannii TCDC AB0715	980514
Acinetobacter baumannii TDAB1	470
Acinetobacter baumannii	470
Acinetobacter baumannii TYTH 1	1100841
Acinetobacter baumannii USA15	470
Acinetobacter baumannii USA2	470
Acinetobacter baumannii WKA02	470
Acinetobacter baumannii WM98	470
Acinetobacter baumannii XDR BJ83	470
Acinetobacter baumannii XH181	470
Acinetobacter baumannii XH182	470
Acinetobacter baumannii XH183	470
Acinetobacter baumannii XH184	470
Acinetobacter baumannii XH191	470
Acinetobacter baumannii XH192	470
Acinetobacter baumannii XH193	470
Acinetobacter baumannii XH198	470
Acinetobacter baumannii XH386	470
Acinetobacter baumannii XH506	470
Acinetobacter baumannii XH507	470
Acinetobacter baumannii XH508	470
Acinetobacter baumannii XH509	470
Acinetobacter baumannii XH510	470
Acinetobacter baumannii XH511	470
Acinetobacter baumannii XH512	470
Acinetobacter baumannii XH513	470
Acinetobacter baumannii XH514	470
Acinetobacter baumannii XH515	470
Acinetobacter baumannii XH545	470
Acinetobacter baumannii XH546	470
Acinetobacter baumannii XH547	470
Acinetobacter baumannii XH548	470
Acinetobacter baumannii XH549	470
Acinetobacter baumannii XH550	470
Acinetobacter baumannii XH552	470
Acinetobacter baumannii XH553	470
Acinetobacter baumannii XH554	470
Acinetobacter baumannii XH595	470
Acinetobacter baumannii XH606	470
Acinetobacter baumannii XH608	470
Acinetobacter baumannii XH639	470
Acinetobacter baumannii XH640	470
Acinetobacter baumannii XH642	470
Acinetobacter baumannii XH643	470
Acinetobacter baumannii XH644	470
Acinetobacter baumannii XH645	470
Acinetobacter baumannii XH646	470
Acinetobacter baumannii XH647	470
Acinetobacter baumannii XH648	470
Acinetobacter baumannii XH649	470
Acinetobacter baumannii XH650	470
Acinetobacter baumannii XH661	470
Acinetobacter baumannii XH662	470
Acinetobacter baumannii XH663	470
Acinetobacter baumannii XH664	470
Acinetobacter baumannii XH665	470
Acinetobacter baumannii XH666	470
Acinetobacter baumannii XH667	470
Acinetobacter baumannii XH668	470
Acinetobacter baumannii XH669	470
Acinetobacter baumannii XH670	470
Acinetobacter baumannii XH671	470
Acinetobacter baumannii XH672	470
Acinetobacter baumannii XH673	470
Acinetobacter baumannii XH674	470
Acinetobacter baumannii XH679	470
Acinetobacter baumannii XH680	470
Acinetobacter baumannii XH681	470
Acinetobacter baumannii XH682	470
Acinetobacter baumannii XH683	470
Acinetobacter baumannii XH684	470
Acinetobacter baumannii XH685	470
Acinetobacter baumannii XH686	470
Acinetobacter baumannii XH687	470
Acinetobacter baumannii XH688	470
Acinetobacter baumannii XH689	470
Acinetobacter baumannii XH690	470
Acinetobacter baumannii XH693	470
Acinetobacter baumannii XH694	470
Acinetobacter baumannii XH697	470
Acinetobacter baumannii XH698	470
Acinetobacter baumannii XH701	470
Acinetobacter baumannii XH702	470
Acinetobacter baumannii XH703	470
Acinetobacter baumannii XH704	470
Acinetobacter baumannii XH705	470
Acinetobacter baumannii XH706	470
Acinetobacter baumannii XH707	470
Acinetobacter baumannii XH708	470
Acinetobacter baumannii XH709	470
Acinetobacter baumannii XH710	470
Acinetobacter baumannii XH713	470
Acinetobacter baumannii XH714	470
Acinetobacter baumannii XH715	470
Acinetobacter baumannii XH717	470
Acinetobacter baumannii XH718	470
Acinetobacter baumannii XH719	470
Acinetobacter baumannii XH720	470
Acinetobacter baumannii XH721	470
Acinetobacter baumannii XH722	470
Acinetobacter baumannii XH723	470
Acinetobacter baumannii XH724	470
Acinetobacter baumannii XH726	470
Acinetobacter baumannii XH727	470
Acinetobacter baumannii XH728	470
Acinetobacter baumannii XH729	470
Acinetobacter baumannii XH730	470
Acinetobacter baumannii XH731	470
Acinetobacter baumannii XH732	470
Acinetobacter baumannii XH733	470
Acinetobacter baumannii XH735	470
Acinetobacter baumannii XH736	470
Acinetobacter baumannii XH737	470
Acinetobacter baumannii XH738	470
Acinetobacter baumannii XH739	470
Acinetobacter baumannii XH740	470
Acinetobacter baumannii XH741	470
Acinetobacter baumannii XH742	470
Acinetobacter baumannii XH743	470
Acinetobacter baumannii XH744	470
Acinetobacter baumannii XH745	470
Acinetobacter baumannii XH746	470
Acinetobacter baumannii XH747	470
Acinetobacter baumannii XH748	470
Acinetobacter baumannii XH749	470
Acinetobacter baumannii XH750	470
Acinetobacter baumannii XH751	470
Acinetobacter baumannii XH752	470
Acinetobacter baumannii XH753	470
Acinetobacter baumannii XH754	470
Acinetobacter baumannii XH755	470
Acinetobacter baumannii XH756	470
Acinetobacter baumannii XH757	470
Acinetobacter baumannii XH763	470
Acinetobacter baumannii XH764	470
Acinetobacter baumannii XH766	470
Acinetobacter baumannii XH767	470
Acinetobacter baumannii XH768	470
Acinetobacter baumannii XH769	470
Acinetobacter baumannii XH770	470
Acinetobacter baumannii XH771	470
Acinetobacter baumannii XH778	470
Acinetobacter baumannii XH779	470
Acinetobacter baumannii XH780	470
Acinetobacter baumannii XH781	470
Acinetobacter baumannii XH786	470
Acinetobacter baumannii XH787	470
Acinetobacter baumannii XH792	470
Acinetobacter baumannii XH793	470
Acinetobacter baumannii XH794	470
Acinetobacter baumannii XH795	470
Acinetobacter baumannii XH797	470
Acinetobacter baumannii XH798	470
Acinetobacter baumannii XH799	470
Acinetobacter baumannii XH800	470
Acinetobacter baumannii XH801	470
Acinetobacter baumannii XH802	470
Acinetobacter baumannii XH803	470
Acinetobacter baumannii XH804	470
Acinetobacter baumannii XH805	470
Acinetobacter baumannii XH810	470
Acinetobacter baumannii XH811	470
Acinetobacter baumannii XH819	470
Acinetobacter baumannii XH820	470
Acinetobacter baumannii XH821	470
Acinetobacter baumannii XH822	470
Acinetobacter baumannii XH823	470
Acinetobacter baumannii XH824	470
Acinetobacter baumannii XH827	470
Acinetobacter baumannii XH828	470
Acinetobacter baumannii XH829	470
Acinetobacter baumannii XH830	470
Acinetobacter baumannii XH833	470
Acinetobacter baumannii XH834	470
Acinetobacter baumannii XH835	470
Acinetobacter baumannii XH836	470
Acinetobacter baumannii XH837	470
Acinetobacter baumannii XH838	470
Acinetobacter baumannii XH839	470
Acinetobacter baumannii XH840	470
Acinetobacter baumannii XH850	470
Acinetobacter baumannii XH851	470
Acinetobacter baumannii XH854	470
Acinetobacter baumannii XH856	470
Acinetobacter baumannii XH857	470
Acinetobacter baumannii XH858	470
Acinetobacter baumannii XH859	470
Acinetobacter baumannii XH860	470
Acinetobacter baumannii YU R612	470
Acinetobacter baumannii ZJ06 200P5 1	470
Acinetobacter baumannii ZQ10	470
Acinetobacter baumannii ZQ1	470
Acinetobacter baumannii ZQ2	470
Acinetobacter baumannii ZQ3	470
Acinetobacter baumannii ZQ4	470
Acinetobacter baumannii ZQ5	470
Acinetobacter baumannii ZQ6	470
Acinetobacter baumannii ZQ7	470
Acinetobacter baumannii ZQ8	470
Acinetobacter baumannii ZQ9	470
Acinetobacter baumannii ZW85 1	1400867
Acinetobacter baylyi CIP 107474 DSM 14961	1120924
Acinetobacter baylyi DSM 14961 CIP 107474	1120924
Acinetobacter beijerinckii ANC 3835	1217649
Acinetobacter beijerinckii CIP 110307	1217648
Acinetobacter bereziniae 507 ABAU	106648
Acinetobacter bereziniae CHI 40 1	106648
Acinetobacter bereziniae LMG 1003 CIP 70 12	981324
Acinetobacter bereziniae NIPH 3	1217651
Acinetobacter bereziniae XH901	106648
Acinetobacter bohemicus ANC 3994	1217715
Acinetobacter bohemicus ANC 5076	1435036
Acinetobacter bouvetii CIP 107468 DSM 14964	1120925
Acinetobacter bouvetii DSM 14964 CIP 107468	1120925
Acinetobacter brisouii ANC 4119	1217652
Acinetobacter brisouii CIP 110357	1341683
Acinetobacter calcoaceticus ANC 3680	1217653
Acinetobacter calcoaceticus ANC 3811	1217690
Acinetobacter calcoaceticus CA16	471
Acinetobacter calcoaceticus DSM 30006 CIP 81 8	981331
Acinetobacter calcoaceticus EGD AQ BF14	471
Acinetobacter calcoaceticus NCTC7364	471
Acinetobacter calcoaceticus NIPH 13	1217654
Acinetobacter calcoaceticus RUH2202	575585
Acinetobacter calcoaceticus subsp anitratus XM1570	1235833
Acinetobacter calcoaceticus WP19	471
Acinetobacter dijkshoorniae JVAP01	1561081
Acinetobacter equi 114	1324350
Acinetobacter genomosp 33YU A354	1675530
Acinetobacter genomosp 33YU A360	1675530
Acinetobacter genomosp 33YU A362	1675530
Acinetobacter gerneri DSM 14967 CIP 107464	1120926
Acinetobacter guillouiae CIP 63 46	1217655
Acinetobacter guillouiae NIPH 991	1217656
Acinetobacter guillouiae	106649
Acinetobacter gyllenbergii FMP01	134534
Acinetobacter gyllenbergii NIPH 230	1217658
Acinetobacter haemolyticus ATCC 19194	707232
Acinetobacter haemolyticus CIP 64 3	1217659
Acinetobacter haemolyticus NIPH 261	1217986
Acinetobacter haemolyticus TJS01	29430
Acinetobacter haemolyticus XH900	29430
Acinetobacter harbinensis HITLi 7	1353941
Acinetobacter indicus ANC 4215	1217660
Acinetobacter indicus CIP 110367	1341679
Acinetobacter indicus IHIT27599	756892
Acinetobacter johnsonii ANC 3681	1217662
Acinetobacter johnsonii CIP 64 6	1217663
Acinetobacter johnsonii SH046	575586
Acinetobacter johnsonii XBB1	1242245
Acinetobacter junii 65	40215
Acinetobacter junii CIP 107470	1217666
Acinetobacter junii CIP 64 5	1217664
Acinetobacter junii lzh X15	40215
Acinetobacter junii NIPH 182	1217665
Acinetobacter junii SH205	575587
Acinetobacter junii WCHAJ59	40215
Acinetobacter kookii ANC 4667	1226327
Acinetobacter lactucae NRRL B 41902	1785128
Acinetobacter lactucae OTEC 02	1785128
Acinetobacter larvae BRTC 1	1789224
Acinetobacter lwoffii ATCC 9957 CIP 70 31	1311804
Acinetobacter lwoffii NCTC 5866 CIP 64 10 NIPH 512	981327
Acinetobacter lwoffii NCTC 5866 NIPH 512 CIP 64 10	981327
Acinetobacter lwoffii NIPH 478	1217668
Acinetobacter lwoffii NIPH 715	1217669
Acinetobacter lwoffii SH145	575588
Acinetobacter lwoffii WJ10621	1046625
Acinetobacter lwoffii ZS207	28090
Acinetobacter nectaris CIP 110549	1392540
Acinetobacter nosocomialis 446 ABAU	106654
Acinetobacter nosocomialis 6411	106654
Acinetobacter nosocomialis Ab22222	1183155
Acinetobacter nosocomialis AN2605	106654
Acinetobacter nosocomialis HJ14	106654
Acinetobacter nosocomialis NIPH 2119	1217670
Acinetobacter nosocomialis NIPH 386	1217985
Acinetobacter nosocomialis SSA3	106654
Acinetobacter nosocomialis T228	106654
Acinetobacter nosocomialis XH551	106654
Acinetobacter nosocomialis XH653	106654
Acinetobacter nosocomialis XH654	106654
Acinetobacter nosocomialis XH762	106654
Acinetobacter nosocomialis XH796	106654
Acinetobacter oleivorans CIP 110421	1391912
Acinetobacter oleivorans DR1	436717
Acinetobacter parvus CM11	134533
Acinetobacter parvus DSM 16617 CIP 108168	981333
Acinetobacter parvus NIPH 1103	1217671
Acinetobacter phage Ab105 1phi	1718840
Acinetobacter phage Ab105 2phi	1718841
Acinetobacter phage AB1	889876
Acinetobacter phage AB3	1273713
Acinetobacter phage Abp1	1235824
Acinetobacter phage AbP2	2015804
Acinetobacter phage Ac42	762660
Acinetobacter phage Acj61	760732
Acinetobacter phage Acj9	760939
Acinetobacter phage AM24	1913571
Acinetobacter phage AP205	154784
Acinetobacter phage AP22	1187128
Acinetobacter phage Bphi B1251	1221835
Acinetobacter phage Fri1	1647373
Acinetobacter phage IME AB2	1243183
Acinetobacter phage IME AB3	1458669
Acinetobacter phage LZ35	1792222
Acinetobacter phage Petty	1406779
Acinetobacter phage phiAB1	691318
Acinetobacter phage phiAB6	1698439
Acinetobacter phage phiAC 1	1229760
Acinetobacter phage Presley	1406780
Acinetobacter phage SH Ab 15519	1916127
Acinetobacter phage vB AbaM Acibel004	1481186
Acinetobacter phage vB AbaM IME200	1735582
Acinetobacter phage vB AbaM ME3	1837876
Acinetobacter phage vB AbaM phiAbaA1	1605379
Acinetobacter phage vB AbaP Acibel007	1481187
Acinetobacter phage vB AbaP AS11	1932886
Acinetobacter phage vB AbaP AS12	1932885
Acinetobacter phage vB AbaP B1	2016049
Acinetobacter phage vB AbaP B3	2016050
Acinetobacter phage vB AbaP B5	2016051
Acinetobacter phage vB AbaP PD 6A3	1701807
Acinetobacter phage vB AbaP PD AB9	1701808
Acinetobacter phage vB AbaS TRS1	1852629
Acinetobacter phage vB ApiP P1	2016052
Acinetobacter phage vB ApiP P2	2016053
Acinetobacter phage WCHABP12	1965454
Acinetobacter phage WCHABP1	1983409
Acinetobacter phage WCHABP5	1983525
Acinetobacter phage YMC11 11 R3177	1628721
Acinetobacter phage YMC11 12 R1215	1628722
Acinetobacter phage YMC11 12 R2315	1628720
Acinetobacter phage YMC13 03 R2096	1560342
Acinetobacter phage YMC 13 01 C62	1505225
Acinetobacter phage ZZ1	1049283
Acinetobacter piscicola LW15	2006115
Acinetobacter pittii ABC	48296
Acinetobacter pittii ANC 3678	1217673
Acinetobacter pittii ANC 4050	1217691
Acinetobacter pittii ANC 4052	1217689
Acinetobacter pittii AP 882	48296
Acinetobacter pittii ATCC 19004 CIP 70 29	1311774
Acinetobacter pittii CEB Ap	48296
Acinetobacter pittii HUMV 6483	48296
Acinetobacter pittii IEC338SC	48296
Acinetobacter pittii MCR16048	48296
Acinetobacter pittii MCR53	48296
Acinetobacter pittii MCR8900	48296
Acinetobacter pittii PHEA 2	871585
Acinetobacter pittii TCM156	48296
Acinetobacter pittii TCM178	48296
Acinetobacter pittii TCM292	48296
Acinetobacter pittii WCHAP005069	48296
Acinetobacter pittii XH765	48296
Acinetobacter pittii XJ88	48296
Acinetobacter pittii YMC2010 8 T346	48296
Acinetobacter proteolyticus 2P01AA	1776741
Acinetobacter puyangensis ANC 4466	1096779
Acinetobacter radioresistens CM38	40216
Acinetobacter radioresistens Dog 1A IMI	40216
Acinetobacter radioresistens DSM 6976 NBRC 102413 CIP 103788	981334
Acinetobacter radioresistens NIPH 2130	1217674
Acinetobacter radioresistens SH164	575589
Acinetobacter rudis CIP 110305	421052
Acinetobacter schindleri ACE	108981
Acinetobacter schindleri CIP 107287	1217988
Acinetobacter schindleri NIPH 900	1217675
Acinetobacter seifertii 1334 ABAU	1530123
Acinetobacter seifertii MI30 324	1530123
Acinetobacter seifertii NIPH 973	1530123
Acinetobacter seifertii V1371	1530123
Acinetobacter soli CIP 110264	1217676
Acinetobacter soli GFJ2	487316
Acinetobacter soli NIPH 2899	1217677
Acinetobacter sp 243 ASPC	1579345
Acinetobacter sp 38 8	1895694
Acinetobacter sp 39 4	1895695
Acinetobacter sp A165 CIP A165	40373
Acinetobacter sp ADP1	62977
Acinetobacter sp AKBS16	2072504
Acinetobacter sp ANC 3789	1217714
Acinetobacter sp ANC 3862	1217705
Acinetobacter sp ANC 3880	1217701
Acinetobacter sp ANC 3929	1217707
Acinetobacter sp ANC 4105	1217703
Acinetobacter sp ANC 4558	1977876
Acinetobacter sp AR2 3	1891969
Acinetobacter sp ATCC 27244	525244
Acinetobacter sp BMW17	1795629
Acinetobacter sp BS1	2024618
Acinetobacter sp CAG 196 36 41	1896966
Acinetobacter sp CAG 196	1262690
Acinetobacter sp CIP 101934	1144661
Acinetobacter sp CIP 101966	1144662
Acinetobacter sp CIP 102082	1144663
Acinetobacter sp CIP 102129	1144664
Acinetobacter sp CIP 102136	1144665
Acinetobacter sp CIP 102143	1144666
Acinetobacter sp CIP 102159	1144667
Acinetobacter sp CIP 102529	1144668
Acinetobacter sp CIP 102637	1144669
Acinetobacter sp CIP 110321	1217699
Acinetobacter sp CIP 51 11	1144670
Acinetobacter sp CIP 53 82	1144671
Acinetobacter sp CIP 56 2	1144672
Acinetobacter sp CIP 64 2	1217694
Acinetobacter sp CIP 64 7	1144673
Acinetobacter sp CIP 70 18	1217700
Acinetobacter sp CIP A162	1144674
Acinetobacter sp DSM 11652	346222
Acinetobacter sp DUT 2	1809055
Acinetobacter sp GWC1 38 13	1797234
Acinetobacter sp LCT H3	1914307
Acinetobacter sp Leaf130	1736269
Acinetobacter sp LoGeW2 3	1808001
Acinetobacter sp NCu2D 2	1608473
Acinetobacter sp neg1	1561068
Acinetobacter sp NIPH 1847	1217697
Acinetobacter sp NIPH 1859	1217695
Acinetobacter sp NIPH 1867	1217702
Acinetobacter sp NIPH 2036	1217696
Acinetobacter sp NIPH 2100	1217708
Acinetobacter sp NIPH 2168	1217706
Acinetobacter sp NIPH 2171	1217693
Acinetobacter sp NIPH 236	1217711
Acinetobacter sp NIPH 284	1217704
Acinetobacter sp NIPH 298	1217692
Acinetobacter sp NIPH 3623	1217698
Acinetobacter sp NIPH 542	1217688
Acinetobacter sp NIPH 713	1217709
Acinetobacter sp NIPH 758	1217712
Acinetobacter sp NIPH 809	1217713
Acinetobacter sp NIPH 817	520708
Acinetobacter sp NIPH 899	1217710
Acinetobacter sp NRRL B 65365	1785092
Acinetobacter sp RIFCSPHIGHO2 12 41 5	1797235
Acinetobacter sp Root1280	1736444
Acinetobacter sp RUH2624	575564
Acinetobacter sp SFA	1805633
Acinetobacter sp SFB	1805634
Acinetobacter sp SFC	1805632
Acinetobacter sp SFD	1805635
Acinetobacter sp SH024	575565
Acinetobacter sp TGL Y2	1407071
Acinetobacter sp TTH0 4	1646498
Acinetobacter sp UNC434CL69Tsu2S25	1502768
Acinetobacter sp UNC436CL71CviS28	1380368
Acinetobacter sp V2	1051623
Acinetobacter sp WCHA29	2004649
Acinetobacter sp WCHA34	1879049
Acinetobacter sp WCHA39	2004648
Acinetobacter sp WCHA45	2004644
Acinetobacter sp WCHA52	2004647
Acinetobacter sp WCHA55	2004646
Acinetobacter sp WCHA5	2004650
Acinetobacter sp WCHA60	1879050
Acinetobacter sp WCHA62	2004645
Acinetobacter sp yr461 YR461	1761742
Acinetobacter sp YT 02	2018564
Acinetobacter tandoii CIP 107469 DSM 14970	1120927
Acinetobacter tandoii DSM 14970 CIP 107469	1120927
Acinetobacter tjernbergiae CIP 107465 DSM 14971	1120928
Acinetobacter towneri DSM 14962 CIP 107472	1120929
Acinetobacter ursingii 421 ABAU	108980
Acinetobacter ursingii ANC 3649	1257043
Acinetobacter ursingii DSM 16037 CIP 107286	981336
Acinetobacter ursingii NIPH 706	1217716
Acinetobacter ursingii UMB1319	108980
Acinetobacter venetianus CIP 110063 RAG 1	1191460
Acinetobacter venetianus JKSF02	52133
Acinetobacter venetianus RAG 1 CIP 110063	1191460
Acinetobacter venetianus VE C3	1197884
Acinetobacter virus 133 Acj133	279006
Acipenserid herpesvirus 2 SRWSHV	320884
Aconitum latent virus	101764
Acremonium chrysogenum ATCC 11550	857340
Actibacterium pelagium JN33	2029103
Actinidia chlorotic ringspot associated virus	1776763
Actinidia virus 1	2024724
Actinidia virus A	1112769
Actinidia virus B	1112770
Actinidia virus X RV 3124	1331744
Actinoalloteichus cyanogriseus DSM 43889	1120930
Actinoalloteichus cyanogriseus NRRL ISP 5103	65497
Actinoalloteichus hoggarensis DSM 45943	1470176
Actinoalloteichus hymeniacidonis HPA177 DSM 45092 T	340345
Actinoalloteichus sp ADI127 7	1612552
Actinoalloteichus sp AHMU CJ021	2072503
Actinoalloteichus sp GBA129 24	1612551
Actinobacillus capsulatus DSM 19761	1120931
Actinobacillus equuli subsp equuli 19392	202947
Actinobacillus pleuropneumoniae serovar 1 4074	228399
Actinobacillus pleuropneumoniae serovar 3 JL03	434271
Actinobacillus pleuropneumoniae serovar 5b L20	416269
Actinobacillus pleuropneumoniae serovar 7 AP76	537457
Actinobacillus pleuropneumoniae serovar 8	754345
Actinobacillus succinogenes 130Z	339671
Actinobacillus succinogenes GXAS137	67854
Actinobacillus suis ATCC 33415	743972
Actinobacillus suis H91 0380	696748
Actinobacillus suis NCTC12996	716
Actinobacillus ureae ATCC 25976	887324
Actinobacteria bacterium 13 1 20CM 2 65 11	1803471
Actinobacteria bacterium 13 1 20CM 2 66 18	1803472
Actinobacteria bacterium 13 1 20CM 3 68 10	1803474
Actinobacteria bacterium 13 1 20CM 3 68 9	1803475
Actinobacteria bacterium 13 1 20CM 3 71 11	1803477
Actinobacteria bacterium 13 1 20CM 4 66 15	1803478
Actinobacteria bacterium 13 1 20CM 4 68 12	1803479
Actinobacteria bacterium 13 1 20CM 4 69 9	1803481
Actinobacteria bacterium 13 1 40CM 2 65 8	1803484
Actinobacteria bacterium 13 1 40CM 2 66 13	1803485
Actinobacteria bacterium 13 1 40CM 3 66 19	1803487
Actinobacteria bacterium 13 1 40CM 4 65 12	1803489
Actinobacteria bacterium 13 1 40CM 66 12	1803491
Actinobacteria bacterium 13 2 20CM 2 66 6	1803492
Actinobacteria bacterium 13 2 20CM 2 71 6	1803494
Actinobacteria bacterium 13 2 20CM 2 72 6	1803495
Actinobacteria bacterium 13 2 20CM 68 14	1803496
Actinobacteria bacterium 21 73 9	1970489
Actinobacteria bacterium 66 15	1635289
Actinobacteria bacterium 69 20	1895696
Actinobacteria bacterium CG08 land 8 20 14 0 20 35 9	1973893
Actinobacteria bacterium CG08 land 8 20 14 0 20 50 39	1973894
Actinobacteria bacterium CG17 big fil post rev 8 21 14 2 50 50 24	1973895
Actinobacteria bacterium CG2 30 50 142	1803498
Actinobacteria bacterium CG 4 10 14 0 8 um filter 50 43	1973889
Actinobacteria bacterium CG 4 10 14 3 um filter 50 156	1973890
Actinobacteria bacterium CG 4 8 14 3 um filter 50 135	1973891
Actinobacteria bacterium CG 4 9 14 3 um filter 50 75	1973892
Actinobacteria bacterium GWC2 53 9	1797195
Actinobacteria bacterium HGW Actinobacteria 10	2013645
Actinobacteria bacterium HGW Actinobacteria 1	2013644
Actinobacteria bacterium HGW Actinobacteria 2	2013647
Actinobacteria bacterium HGW Actinobacteria 3	2013648
Actinobacteria bacterium HGW Actinobacteria 5	2013650
Actinobacteria bacterium HGW Actinobacteria 7	2013652
Actinobacteria bacterium HGW Actinobacteria 8	2013653
Actinobacteria bacterium IMCC19121	1848754
Actinobacteria bacterium IMCC25003	1848255
Actinobacteria bacterium IMCC26077	1848755
Actinobacteria bacterium IMCC26103	1848756
Actinobacteria bacterium IMCC26256	1650658
Actinobacteria bacterium RBG 13 35 12	1797196
Actinobacteria bacterium RBG 13 55 18	1797197
Actinobacteria bacterium RBG 13 63 9	1797198
Actinobacteria bacterium RBG 16 55 12	1797199
Actinobacteria bacterium RBG 16 64 13	1797200
Actinobacteria bacterium RBG 16 67 10	1797201
Actinobacteria bacterium RBG 16 67 15	1797202
Actinobacteria bacterium RBG 16 68 12	1797203
Actinobacteria bacterium RBG 16 68 21	1797204
Actinobacteria bacterium RBG 16 70 17	1797205
Actinobacteria bacterium RBG 19FT COMBO 36 27	1797206
Actinobacteria bacterium RBG 19FT COMBO 54 7	1797207
Actinobacteria bacterium RBG 19FT COMBO 70 19	1797208
Actinobacteria bacterium	1883427
Actinobacterium acAcidi	1504320
Actinobacterium acAMD 2	1504318
Actinobacterium acMicro 1	1504316
Actinobacterium acMicro 4	1504317
Actinobacterium LLX17	1229203
Actinobaculum massiliense ACS 171 V Col2 ACS 171 V COL2	883066
Actinobaculum massiliense FC3	202789
Actinobaculum sp oral taxon 183 F0552	1227261
Actinobaculum suis U311	1657
Actinokineospora bangkokensis 44EHW	1193682
Actinokineospora enzanensis DSM 44649	1120934
Actinokineospora inagensis DSM 44258	1120935
Actinokineospora terrae DSM 44260	155974
Actinomadura atramentaria DSM 43919 SF2197	1120936
Actinomadura echinospora DSM 43163	1992
Actinomadura flavalba DSM 45200	561175
Actinomadura madurae DSM 43067	1993
Actinomadura meyerae DSM 44715	240840
Actinomadura oligospora ATCC 43269	1399798
Actinomadura rifamycini DSM 43936	1120937
Actinomadura sp 5 2	1926885
Actinomadura sp CNU 125	1904961
Actinomyces cardiffensis F0333	888050
Actinomyces coleocanis DSM 15436	525245
Actinomyces dentalis DSM 19115	1120941
Actinomyces denticolens DSM 20671	52767
Actinomyces denticolens PA	52767
Actinomyces europaeus ACS 120 V Col10b	883069
Actinomyces europaeus UMB0652	66228
Actinomyces gaoshouyii pika 113	1960083
Actinomyces gaoshouyii pika 114	1960083
Actinomyces georgiae DSM 6843	1120942
Actinomyces gerencseriae DSM 6844	1120943
Actinomyces glycerinitolerans	1892869
Actinomyces graevenitzii C83	435830
Actinomyces graevenitzii F0530	1321817
Actinomyces graevenitzii UMB0286	55565
Actinomyces hominis UMB0859	595468
Actinomyces hongkongensis HKU8	178339
Actinomyces hordeovulneris DSM 20732	52770
Actinomyces israelii DSM 43320	1120944
Actinomyces johnsonii F0510	1227262
Actinomyces johnsonii F0542	1321818
Actinomyces liubingyangii VUL4 1	1921764
Actinomyces marimammalium DSM 15383	156892
Actinomyces marseillensis Marseille P2818	1852376
Actinomyces massiliensis 4401292	1167628
Actinomyces meyeri W712	52773
Actinomyces naeslundii ATCC 27039	1655
Actinomyces naeslundii CCUG 35334	1655
Actinomyces naeslundii CCUG 37599	1655
Actinomyces naeslundii F12B1	1655
Actinomyces naeslundii F6E1	1655
Actinomyces naeslundii G127B	1655
Actinomyces naeslundii MB 1	1655
Actinomyces naeslundii MMRC12 1	1655
Actinomyces naeslundii NCTC 10301	1655
Actinomyces naeslundii Pn6N	1655
Actinomyces naeslundii R13240	1655
Actinomyces naeslundii R19039	1655
Actinomyces naeslundii R24330	1655
Actinomyces naeslundii R8152	1655
Actinomyces naeslundii S43L	1655
Actinomyces naeslundii S44D	1655
Actinomyces naeslundii S65A	1655
Actinomyces naeslundii UMB0181	1655
Actinomyces naeslundii UMB0731	1655
Actinomyces naeslundii W8 2 3	1655
Actinomyces naeslundii WE6B 3	1655
Actinomyces nasicola DSM 19116	208480
Actinomyces neuii BVS029A5	888439
Actinomyces neuii MJR8396A	33007
Actinomyces neuii UMB0125	33007
Actinomyces odontolyticus ATCC 17982	411466
Actinomyces odontolyticus F0309	649742
Actinomyces odontolyticus UMB0018	1660
Actinomyces odontolyticus XH001	1660
Actinomyces oris A19A 1	544580
Actinomyces oris A7A 1	544580
Actinomyces oris CCUG 33920	544580
Actinomyces oris CCUG 34286	544580
Actinomyces oris F28B1	544580
Actinomyces oris F4D1	544580
Actinomyces oris G53E	544580
Actinomyces oris M48 1B 1	544580
Actinomyces oris MMRCO6 1	544580
Actinomyces oris P6N	544580
Actinomyces oris R11372	544580
Actinomyces oris R21091	544580
Actinomyces oris R23275	544580
Actinomyces oris S24V	544580
Actinomyces oris S64C	544580
Actinomyces oris T14V	544580
Actinomyces oris UMB0183	544580
Actinomyces oris W11 1 1	544580
Actinomyces oris WE8B 23	544580
Actinomyces pacaensis Marseille P2985	1852377
Actinomyces provencensis SN12	1720198
Actinomyces radicidentis CCUG 36733	111015
Actinomyces radingae DSM 9169	131110
Actinomyces ruminicola DSM 27982	332524
Actinomyces ruminicola KPR 7B	332524
Actinomyces slackii ATCC 49928	1278298
Actinomyces sp 553	2072014
Actinomyces sp Chiba101	1851395
Actinomyces sp HMSC035G02	1739406
Actinomyces sp HMSC062G12	1739450
Actinomyces sp HMSC064C12	1739355
Actinomyces sp HMSC065F11	1739395
Actinomyces sp HMSC065F12	1739479
Actinomyces sp HMSC06A08	1581120
Actinomyces sp HMSC072A03	1739339
Actinomyces sp HMSC075B09	1739358
Actinomyces sp HMSC075C01	1739387
Actinomyces sp HMSC08A01	1581131
Actinomyces sp HMSC08A09	1581133
Actinomyces sp HPA0247	1203556
Actinomyces sp Marseille P2825	1852361
Actinomyces sp oral taxon 170 F0386	762963
Actinomyces sp oral taxon 171 F0337	706439
Actinomyces sp oral taxon 172 F0311	1321775
Actinomyces sp oral taxon 178 F0338	888051
Actinomyces sp oral taxon 180 F0310	888052
Actinomyces sp oral taxon 181 F0379	1127690
Actinomyces sp oral taxon 414 F0588	712122
Actinomyces sp oral taxon 448 F0400	888056
Actinomyces sp oral taxon 848 F0332	649743
Actinomyces sp oral taxon 849 F0330	653386
Actinomyces sp oral taxon 877 F0543	1227264
Actinomyces sp UMB0138	2066054
Actinomyces sp UMB0918	2069311
Actinomyces sp VUL4 3	1912795
Actinomyces succiniciruminis	1522002
Actinomyces suimastitidis DSM 15538	1120946
Actinomyces timonensis DSM 23838 7400942	521393
Actinomyces turicensis ACS 279 V Col4	883077
Actinomyces turicensis UMB0250	131111
Actinomyces urinae Marseille P2225	1689268
Actinomyces urogenitalis DORA 12	1403939
Actinomyces urogenitalis DSM 15434	525246
Actinomyces urogenitalis UMB0319	103621
Actinomyces virus Av1	338473
Actinomyces viscosus C505	562973
Actinomyces vulturis VUL7	1857645
Actinomycetales bacterium SN12	2058180
Actinomycetospora chiangmaiensis DSM 45062	1120948
Actinoplanes atraurantiacus CGMCC 4 6857	1036182
Actinoplanes derwentensis DSM 43941	113562
Actinoplanes friuliensis DSM 7358	1246995
Actinoplanes globisporus DSM 43857	1120949
Actinoplanes missouriensis 431	512565
Actinoplanes phage phiAsp2	279303
Actinoplanes regularis DSM 43151	52697
Actinoplanes sp N902 109	649831
Actinoplanes sp SE50 110	134676
Actinoplanes sp SE50	2033844
Actinoplanes sp TFC3	1710355
Actinopolymorpha alba DSM 45243	1120950
Actinopolymorpha cephalotaxi CPCC 202808	504797
Actinopolymorpha singaporensis DSM 22024	117157
Actinopolyspora alba DSM 45004	673379
Actinopolyspora erythraea YIM 90600	414996
Actinopolyspora iraqiensis IQ H1	882080
Actinopolyspora mortivallis DSM 44261 HS 1	1050202
Actinopolyspora mzabensis DSM 45460	995066
Actinopolyspora righensis DSM 45501	995060
Actinopolyspora xinjiangensis DSM 46732	405564
Actinospica robiniae DSM 44927	479430
Actinosynnema mirum DSM 43827	446462
Actinosynnema pretiosum X47	42197
Actinotignum schaalii CCUG 27420	59505
Actinotignum schaalii DSM 15541	1120932
Actinotignum schaalii FB123 CNA 2	883067
Actinotignum timonense type strain Marseille P2803	1870995
Actinotignum timonense UMB0086	1870995
Actinotignum urinale DSM 15805	1120933
Actinotignum urinale UMB0759	190146
Acutalibacter muris KB18	1796620
Acute bee paralysis virus	92444
Acyrthosiphon pisum virus	340187
Adelaide River virus	31612
Adelie penguin polyomavirus	1590650
Adelphocoris suturalis virus	1930920
Adeno associated virus 1	85106
Adeno associated virus 2	10804
Adeno associated virus 3 3H	46350
Adeno associated virus 4	57579
Adeno associated virus 5	82300
Adeno associated virus 7	202812
Adeno associated virus 8	202813
Adhaeribacter aquaticus DSM 16391	926549
Adlercreutzia equolifaciens DSM 19450	1384484
Adoxophyes honmai entomopoxvirus L	1293540
Adoxophyes honmai nucleopolyhedrovirus ADN001	224399
Adoxophyes orana granulovirus	170617
Adoxophyes orana nucleopolyhedrovirus	542343
Adult diarrheal rotavirus J19	335103
Advenella kashmirensis W13003	1424334
Advenella kashmirensis WT001	1036672
Advenella mimigardefordensis DPN7	1247726
Advenella sp S44	1982755
Aedes aegypti densovirus 2 0814616	1513196
Aedes alboannulatus toti like virus 1 mosWSCP114121	2010265
Aedes albopictus densovirus 2	1513199
Aedes camptorhynchus negev like virus mos191CP47896	2010268
Aedes camptorhynchus reo like virus mos182CP78499	2010269
Aedes camptorhynchus toti like virus 1 mos172CP87493	2010266
Aedes flavivirus Narita 21	390845
Aedes pseudoscutellaris reovirus	341721
Aeonium ringspot virus Aeonium	1962503
Aequorivita capsosiphonis DSM 23843	1120951
Aequorivita sublithincola DSM 14238	746697
Aequorivita viscosa CGMCC 1 11023	797419
Aequorivita viscosa DSM 26349	797419
Aeribacillus pallidus 8m3	33936
Aeribacillus pallidus KCTC3564	33936
Aeribacillus phage AP45	1913112
Aerococcus christensenii CCUG28831	87541
Aerococcus christensenii KA00635	87541
Aerococcus christensenii UMB0844	87541
Aerococcus sanguinicola CCUG43001	119206
Aerococcus sanguinicola UMB0139	119206
Aerococcus sp HMSC035B07	1715184
Aerococcus sp HMSC061A03	1739396
Aerococcus sp HMSC062A02	1715105
Aerococcus sp HMSC062B07	1715159
Aerococcus sp HMSC06H08	1581129
Aerococcus sp HMSC072A12	1739333
Aerococcus sp HMSC075D05	1739288
Aerococcus sp HMSC10H05	1581084
Aerococcus sp HMSC23C02	1581058
Aerococcus suis DSM 21500	371602
Aerococcus urinae ACS 120 V Col10a	866775
Aerococcus urinae ATCC 51268	1376
Aerococcus urinae CCUG36881	1376
Aerococcus urinae UMB0072	1376
Aerococcus urinae UMB0072b	1376
Aerococcus urinae UMB0080	1376
Aerococcus urinae UMB0126	1376
Aerococcus urinae UMB0232	1376
Aerococcus urinaeequi CCUG28094	51665
Aerococcus urinaeequi CCUG 28094 DSM 20341	1120952
Aerococcus urinaeequi USDA ARS USMARC 56713	51665
Aerococcus urinaehominis CCUG42038B	128944
Aerococcus urinaehominis DSM 15634	128944
Aerococcus viridans CCUG4311	1377
Aerococcus viridans	1377
Aerococcus viridans UMB0240	1377
Aeromicrobium choanae 9H 4	1736691
Aeromicrobium erythreum AR18	2041
Aeromicrobium marinum DSM 15272	585531
Aeromicrobium massiliense JC14	1033730
Aeromicrobium sp Leaf245	1736306
Aeromicrobium sp Leaf272	1736317
Aeromicrobium sp Root344	1736521
Aeromicrobium sp Root472D3	1736540
Aeromicrobium sp Root495	1736550
Aeromonas allosaccharophila BVH88	656
Aeromonas allosaccharophila CECT 4199	656
Aeromonas aquatica MX16A	558964
Aeromonas bestiarum CECT 4227	105751
Aeromonas bivalvium CECT 7113	440079
Aeromonas caviae 8LM	648
Aeromonas caviae A23	648
Aeromonas caviae BWH65	648
Aeromonas caviae CECT 4221	648
Aeromonas caviae CECT 838	648
Aeromonas caviae CH129	648
Aeromonas caviae CHZ306	648
Aeromonas caviae FDAARGOS 72	648
Aeromonas dhakensis CECT 7289	196024
Aeromonas dhakensis CIP 107500	196024
Aeromonas dhakensis Cr1	196024
Aeromonas dhakensis Cr2	196024
Aeromonas dhakensis KN Mc 6U21	196024
Aeromonas diversa CDC 2478 85 CECT 4254	1268237
Aeromonas encheleia CECT 4342	73010
Aeromonas enteropelogenes CECT 4255T	29489
Aeromonas enteropelogenes CECT 4487	29489
Aeromonas eucrenophila CECT 4224	649
Aeromonas fluvialis LMG 24681	591962
Aeromonas hydrophila 48 AHYD	644
Aeromonas hydrophila 4AK4	1354302
Aeromonas hydrophila 4LNG101	644
Aeromonas hydrophila 50 AHYD	644
Aeromonas hydrophila 52 AHYD	644
Aeromonas hydrophila 53 AHYD	644
Aeromonas hydrophila 56 AHYD	644
Aeromonas hydrophila AH10	644
Aeromonas hydrophila AH1	644
Aeromonas hydrophila Ah DBHS101	644
Aeromonas hydrophila AHNIH1	644
Aeromonas hydrophila AL06 06	644
Aeromonas hydrophila AL09 71	1418110
Aeromonas hydrophila ATCC 7966	644
Aeromonas hydrophila BSK 10	644
Aeromonas hydrophila D4	644
Aeromonas hydrophila GYK1	644
Aeromonas hydrophila HZAUAH	644
Aeromonas hydrophila J 1	1419584
Aeromonas hydrophila JBN2301	644
Aeromonas hydrophila KOR1	644
Aeromonas hydrophila ML09 119	1288394
Aeromonas hydrophila NJ 35	1416915
Aeromonas hydrophila pc104A	1418107
Aeromonas hydrophila RU34A	644
Aeromonas hydrophila SSU	1073377
Aeromonas hydrophila subsp hydrophila ATCC 7966	380703
Aeromonas hydrophila subsp ranae CIP 107985	208958
Aeromonas hydrophila TPS 30	644
Aeromonas hydrophila YL17	1448139
Aeromonas jandaei CECT 4228	650
Aeromonas jandaei IMET Y Li J	650
Aeromonas lusitana MDC 2473	931529
Aeromonas media CECT 4232	651
Aeromonas media WS	1208104
Aeromonas phage 31 2	1932898
Aeromonas phage 32	1932899
Aeromonas phage 3	1932897
Aeromonas phage 44RR2 8t 2	1932900
Aeromonas phage 51	1932901
Aeromonas phage 56	1932902
Aeromonas phage 59 1	1932903
Aeromonas phage 65 2	1932896
Aeromonas phage Aes012	1198014
Aeromonas phage Aes508	1198013
Aeromonas phage Ahp1	1747286
Aeromonas phage AS gz	2026082
Aeromonas phage AS szw	2026114
Aeromonas phage AS zj	2024208
Aeromonas phage Asp37	1932904
Aeromonas phage CC2	1204516
Aeromonas phage L9 6	1932905
Aeromonas phage pAh6 C	1505227
Aeromonas phage phiA8 29	1978922
Aeromonas phage phiARM81ld	1748773
Aeromonas phage phiARM81mr	1754209
Aeromonas phage phiAS4	879628
Aeromonas phage phiAS5	879630
Aeromonas phage phiAS7	1141132
Aeromonas phage pIS4 A	754050
Aeromonas phage PX29	926067
Aeromonas phage Riv 10	1932906
Aeromonas phage SW69 9	1932907
Aeromonas phage vB AsaM 56	1127514
Aeromonas piscicola LMG 24783	600645
Aeromonas popoffii CIP 105493	70856
Aeromonas rivuli DSM 22539	648794
Aeromonas salmonicida A527	645
Aeromonas salmonicida BG	645
Aeromonas salmonicida S121	645
Aeromonas salmonicida S44	645
Aeromonas salmonicida S68	645
Aeromonas salmonicida subsp masoucida RFAS1	197700
Aeromonas salmonicida subsp pectinolytica 34mel	1324960
Aeromonas salmonicida subsp salmonicida A449	382245
Aeromonas salmonicida subsp salmonicida CIP 103209	29491
Aeromonas salmonicida subsp salmonicida JF3224	29491
Aeromonas salmonicida subsp salmonicida JF3791	29491
Aeromonas salmonicida subsp salmonicida RS534	29491
Aeromonas salmonicida Y47	645
Aeromonas salmonicida Y577	645
Aeromonas salmonicida YK	645
Aeromonas sanarellii LMG 24682	633415
Aeromonas schubertii ATCC 43700	652
Aeromonas schubertii CECT 4240	652
Aeromonas schubertii WL1483	652
Aeromonas simiae CIP 107798	218936
Aeromonas sobria 08005	646
Aeromonas sobria CECT 4245	646
Aeromonas sp 62 46	1895698
Aeromonas sp A35 P	1983805
Aeromonas sp ASNIH3	1636608
Aeromonas sp ASNIH5	1758179
Aeromonas sp ASNIH7	1920107
Aeromonas sp CA23	2033032
Aeromonas sp CU5	2033033
Aeromonas sp O23A	697046
Aeromonas sp RU34C	1907417
Aeromonas sp YN13HZO 058	1921564
Aeromonas sp ZOR0001	1339227
Aeromonas sp ZOR0002	1339228
Aeromonas taiwanensis LMG 24683	633417
Aeromonas tecta CECT 7082	324617
Aeromonas veronii 126 14	654
Aeromonas veronii A29	654
Aeromonas veronii AER397	1073384
Aeromonas veronii AER39	1073382
Aeromonas veronii AMC34	1073383
Aeromonas veronii AMC35	1073385
Aeromonas veronii AVNIH1	654
Aeromonas veronii B565	998088
Aeromonas veronii bv sobria LMG 13067	114517
Aeromonas veronii bv veronii CECT 4257	197701
Aeromonas veronii CB51	654
Aeromonas veronii CECT 4486	654
Aeromonas veronii RU31B	654
Aeromonas veronii TH0426	654
Aeromonas veronii TTU2014 113AME	654
Aeromonas veronii TTU2014 115AME	654
Aeromonas veronii TTU2014 130ASC	654
Aeromonas veronii TTU2014 141AME	654
Aeromonas veronii X11	654
Aeromonas veronii X12	654
Aeromonas virus 25	233894
Aeromonas virus 31	321023
Aeromonas virus 44RR2	115987
Aeromonas virus 65	260149
Aeromonas virus Aeh1	227470
Aeromonas virus phiO18P	393598
Aeropyrum camini JCM 12091 SY1	1198449
Aeropyrum globular virus 1	1932713
Aeropyrum pernix bacilliform virus 1	700542
Aeropyrum pernix K1	272557
Aeropyrum pernix ovoid virus 1	1032474
Aeropyrum pernix spindle shaped virus 1	1032473
Aestuariibacter aggregatus CGMCC 1 8995	634436
Aestuariibacter salexigens DSM 15300	1120953
Afifella pfennigii DSM 17143	1120956
Afipia birgiae 34632	1197906
Afipia broomeae ATCC 49717	883078
Afipia clevelandensis ATCC 49720	883079
Afipia felis 76713	1035
Afipia felis ATCC 53690	883080
Afipia sp 62 7	1895700
Afipia sp 64 13	1895701
Afipia sp GAS231	1882747
African bat icavirus A	1609159
African eggplant yellowing virus	1963256
African elephant polyomavirus 1	1399914
African green monkey polyomavirus	12480
African green monkey simian foamy virus LK 3	338079
African green monkey simian foamy virus	338079
African horse sickness virus serotype 9	40050
African horse sickness virus	40050
African oil palm ringspot virus	185218
African swine fever virus BA71V	10497
Agaricus bisporus var bisporus H97	936046
Agaricus bisporus var burnettii JB137 S8 JB137 s8	597362
Agarilytica rhodophyticola 017	1737490
Agarivorans gilvus WH0801	680279
Agathobaculum desmolans ATCC 43058	1408437
Agave tequilana leaf virus	387423
Ageratum conyzoides associated symptomless alphasatellite	944995
Ageratum conyzoides symptomless alphasatellite	1705092
Ageratum enation alphasatellite	1260769
Ageratum enation virus Papaver somniferum	1322247
Ageratum enation virus	188333
Ageratum latent virus	1386090
Ageratum leaf curl betasatellite	1175505
Ageratum leaf curl Buea betasatellite	912035
Ageratum leaf curl Cameroon alphasatellite	743035
Ageratum leaf curl Cameroon betasatellite	635076
Ageratum leaf curl Cameroon virus	912033
Ageratum leaf curl virus G52	298650
Ageratum yellow leaf curl betasatellite	169687
Ageratum yellow vein alphasatellite	187850
Ageratum yellow vein betasatellite	185750
Ageratum yellow vein China alphasatellite	1454227
Ageratum yellow vein China betasatellite	329288
Ageratum Yellow vein China virus OX1	1329380
Ageratum yellow vein China virus	202567
Ageratum yellow vein Hualian virus Taiwan Hsinchu tom 2003	437063
Ageratum yellow vein Hualian virus	437063
Ageratum yellow vein Pakistan alphasatellite	1468596
Ageratum yellow vein Singapore alphasatellite	915293
Ageratum yellow vein Sri Lanka virus	222079
Ageratum yellow vein Taiwan virus	222441
Ageratum yellow vein virus Guam 12 02	44560
Ageratum yellow vein virus Ishigaki	446318
Ageratum yellow vein virus	44560
Ageratum yellow vein virus Tomato	263002
Aggregatibacter actinomycetemcomitans4039 NUM 4039	1407647
Aggregatibacter actinomycetemcomitans 310a	714
Aggregatibacter actinomycetemcomitans 624	714
Aggregatibacter actinomycetemcomitans ANH9381	754507
Aggregatibacter actinomycetemcomitans D11S 1	668336
Aggregatibacter actinomycetemcomitans D17P 3	754505
Aggregatibacter actinomycetemcomitans D7S 1	694569
Aggregatibacter actinomycetemcomitans HK1651	272556
Aggregatibacter actinomycetemcomitans IDH781	714
Aggregatibacter actinomycetemcomitans serotype a A160	1167007
Aggregatibacter actinomycetemcomitans serotype a H5P1	907486
Aggregatibacter actinomycetemcomitans serotype b I23C	907492
Aggregatibacter actinomycetemcomitans serotype b S23A	1167008
Aggregatibacter actinomycetemcomitans serotype b SCC1398	907491
Aggregatibacter actinomycetemcomitans serotype b SCC4092	1167009
Aggregatibacter actinomycetemcomitans serotype c AAS4A	1167010
Aggregatibacter actinomycetemcomitans serotype c D17P 2	754506
Aggregatibacter actinomycetemcomitans serotype c SCC2302	907493
Aggregatibacter actinomycetemcomitans serotype d I63B	907487
Aggregatibacter actinomycetemcomitans serotype e SCC393	907489
Aggregatibacter actinomycetemcomitans serotype f D18P1	907490
Aggregatibacter actinomycetemcomitans VT1169	714
Aggregatibacter actinomycetemcomitans Y4	1035194
Aggregatibacter aphrophilus ATCC 19415	732
Aggregatibacter aphrophilus ATCC 7901	732
Aggregatibacter aphrophilus F0387	679198
Aggregatibacter aphrophilus NJ8700	634176
Aggregatibacter aphrophilus W10433	732
Aggregatibacter phage S1249	683735
Aggregatibacter segnis ATCC 33393	888057
Aggregatibacter sp oral taxon 458 W10330	1321772
Agrobacterium arsenijevicii KFB 330	1585697
Agrobacterium bohemicum R89 1	2052828
Agrobacterium fabrum C58	176299
Agrobacterium fabrum J 07	1183433
Agrobacterium genomosp 13 CFBP 6927	1183428
Agrobacterium genomosp 1 S56	1183429
Agrobacterium genomosp 1 TT111	1183430
Agrobacterium genomosp 2 CFBP 5494	1183436
Agrobacterium genomosp 3 CFBP 6623	1183432
Agrobacterium genomosp 5 CFBP 6626	1183435
Agrobacterium genomosp 6 NCPPB 925	1183431
Agrobacterium genomosp 7 NCPPB 1641	1183425
Agrobacterium genomosp 7 RV3	1183426
Agrobacterium genomosp 7 str 3 1 Zutra 3 1	1183427
Agrobacterium genomosp 9 str Hayward 0363 Hayward0363	1183434
Agrobacterium larrymoorei AF3 10 ATCC 51759	1367849
Agrobacterium phage 7 7 1	1161931
Agrobacterium phage Atu ph02	2024261
Agrobacterium phage Atu ph03	2024262
Agrobacterium phage Atu ph04	2024263
Agrobacterium phage Atu ph07	2024264
Agrobacterium phage Atu ph08	2024265
Agrobacterium radiobacter K84	311403
Agrobacterium rhizogenes K599	359
Agrobacterium rhizogenes NCPPB2659	359
Agrobacterium rhizogenes OK036	359
Agrobacterium rhizogenes YR147	359
Agrobacterium rosae NCPPB 1650	1972867
Agrobacterium rubi W2 73	28099
Agrobacterium salinitolerans YIC 5082	1923828
Agrobacterium sp 10MFCol1 1	1150775
Agrobacterium sp 13 2099 1 2	1841651
Agrobacterium sp 13 626	1841652
Agrobacterium sp 719 389	1279030
Agrobacterium sp B131 95	1841655
Agrobacterium sp B133 95	1841656
Agrobacterium sp H13 3	861208
Agrobacterium sp RAC06	1842536
Agrobacterium sp SUL3	1701910
Agrobacterium sp UNC420CL41Cvi	1340437
Agrobacterium tumefaciens 15 1187 1 2a	358
Agrobacterium tumefaciens 15 1187 1 2b	358
Agrobacterium tumefaciens 15 172	358
Agrobacterium tumefaciens 15 174	358
Agrobacterium tumefaciens 186	358
Agrobacterium tumefaciens Ach5	358
Agrobacterium tumefaciens ATCC 31700	358
Agrobacterium tumefaciens B140 95	358
Agrobacterium tumefaciens B6	1183423
Agrobacterium tumefaciens CFBP 5621	1183422
Agrobacterium tumefaciens CFBP 5771	1183421
Agrobacterium tumefaciens F4	358
Agrobacterium tumefaciens Kerr 14	1183424
Agrobacterium tumefaciens LBA4213	1435057
Agrobacterium tumefaciens N2 73	358
Agrobacterium tumefaciens P4	1300224
Agrobacterium tumefaciens S33	358
Agrobacterium tumefaciens WRT31	1300225
Agrobacterium vitis S4	311402
Agrobacterium vitis V80 94	373
Agrococcus baldri IAM 15147	153730
Agrococcus carbonis DSM 22965	684552
Agrococcus jejuensis DSM 22002	399736
Agrococcus lahaulensis DSM 17612	1120958
Agromyces aureus AR33	453304
Agromyces flavus CPCC 202695	589382
Agromyces sp Root81	1736601
Agropyron mosaic virus ND402	41763
Agrotis ipsilon multiple nucleopolyhedrovirus Illinois	208013
Agrotis segetum granulovirus DA	10464
Agrotis segetum granulovirus	10464
Agrotis segetum nucleopolyhedrovirus A	1962501
Agrotis segetum nucleopolyhedrovirus B	1580580
Aguacate virus VP 175A	1006583
Ahrensia kielensis DSM 5890	1120961
Ahrensia sp 13 GOM 1096m	1380380
Aichi virus 1	1313215
Aichivirus C	1298633
Aidingimonas halophila DSM 19219	574349
Ailuropoda melanoleuca papillomavirus 1 gpam001	2016454
Ailuropoda melanoleuca papillomavirus 2 gpam002	2016455
Ailuropoda melanoleuca papillomavirus 4 gpam004	2016453
Aimelvirus 2 gpai002	2016448
Aino virus	11582
Aiptasia sp sea anemone associated circular virus	1692242
Akabane virus OBE 1	70566
Akkermansia glycaniphila Pyt	1679444
Akkermansia glycaniphila	1679444
Akkermansia muciniphila ATCC BAA 835	349741
Akkermansia muciniphila BSH01	239935
Akkermansia muciniphila BSH05	239935
Akkermansia muciniphila BSM09	239935
Akkermansia muciniphila CAG 154	1263034
Akkermansia muciniphila GP02	239935
Akkermansia muciniphila GP03	239935
Akkermansia muciniphila GP10	239935
Akkermansia muciniphila GP12	239935
Akkermansia muciniphila GP14	239935
Akkermansia muciniphila GP16	239935
Akkermansia muciniphila GP20	239935
Akkermansia muciniphila GP24	239935
Akkermansia muciniphila GP25	239935
Akkermansia muciniphila GP26	239935
Akkermansia muciniphila GP27	239935
Akkermansia muciniphila GP29	239935
Akkermansia muciniphila GP30	239935
Akkermansia muciniphila GP35	239935
Akkermansia muciniphila GP42	239935
Akkermansia muciniphila GP43	239935
Akkermansia muciniphila	239935
Akkermansia muciniphila YL44	239935
Akkermansia sp 54 46	1896967
Akkermansia sp CAG 344	1262691
Akkermansia sp KLE1605	1131336
Akkermansia sp KLE1797	1574264
Akkermansia sp KLE1798	1574265
Alajuela virus MARU 11079	1552846
Albidiferax sp OV413	1855285
Albidovulum xiamenense CGMCC 1 10789	990712
Albimonas pacifica CGMCC 1 11030	1114924
Alcaligenes faecalis BDB4	511
Alcaligenes faecalis DSM 30030	511
Alcaligenes faecalis JQ135	511
Alcaligenes faecalis NBIB 017	511
Alcaligenes faecalis P156	511
Alcaligenes faecalis subsp phenolicus DSM 16503	1120962
Alcaligenes faecalis subsp phenolicus IITR89	232846
Alcaligenes faecalis ZD02	511
Alcanivorax borkumensis SK2	393595
Alcanivorax dieselolei B5	930169
Alcanivorax pacificus W11 5	391936
Alcanivorax sp 43B GOM 46m	1380387
Alcanivorax sp 97CO 5	1435973
Alcanivorax sp 97CO 6	1435975
Alcanivorax sp DG881	236097
Alcanivorax sp DSM 26293	1798238
Alcanivorax sp N3 7A	2014542
Alcanivorax sp NBRC 101098	1113728
Alcanivorax sp	1872427
Alcanivorax xenomutans JC109	1094342
Alcanivorax xenomutans P40	1094342
Alcelaphine gammaherpesvirus 1 C500	35252
Alcelaphine gammaherpesvirus 2	138184
Aleutian mink disease virus ADV G	28314
Alfalfa dwarf virus	998864
Alfalfa enamovirus 1	1770265
Alfalfa latent virus	165250
Alfalfa leaf curl virus	1306546
Alfalfa mosaic virus	12321
Alfalfa virus S	1985968
Algerian watermelon mosaic virus	515575
Algibacter alginicilyticus HZ22	1736674
Algibacter lectus DSM 15365	221126
Algibacter pectinivorans DSM 25730	870482
Algicola sagamiensis DSM 14643	1120963
Algoriella xinjiangensis XJ109	684065
Algoriphagus alkaliphilus DSM 22703	279824
Algoriphagus aquimarinus DSM 23399	237018
Algoriphagus boritolerans JCM 18970 DSM 17298	1120964
Algoriphagus faecimaris DSM 23095	686796
Algoriphagus halophilus DSM 15292	226505
Algoriphagus hitonicola DSM 19315	435880
Algoriphagus locisalis DSM 23445	305507
Algoriphagus machipongonensis PR1	388413
Algoriphagus mannitolivorans DSM 15301	1120965
Algoriphagus marincola DSM 16067	1120966
Algoriphagus marincola HL 49	1305737
[truncated: 73,359 more rows]
