# Supplementary material for: Rapid Classification and Identification of Multiple Microorganisms with Accurate Statistical Significance via High-Resolution Tandem Mass Spectrometry
Source: J Am Soc Mass Spectrom. 2018 Jun 5;29(8):1721–37. doi: 10.1007/s13361-018-1986-y (PMC6061032; doi:10.1007/s13361-018-1986-y)
Supplement: Supplementary file 3 — (XLSX 2195 kb) [file 13361_2018_1986_MOESM3_ESM.xlsx]

## Sheet: Human_0_CF_peptides
Peptides	MQ	MPA	PD	MiCId
AAAADCGLATVYYPLNQSTLSK	MQ		PD
AAAADCGLATVYYPLNQSTLSKR	MQ	MPA	PD	MiCId
AAAAGCTESAELLK	MQ	MPA	PD
AAAAGENEEWSLDYPK	MQ	MPA	PD	MiCId
AAAAGENEEWSLDYPKFADLADEEGFPALAK		MPA	PD
AAAAGENFEWTDMYAK			PD
AAAATVEEAPLDSFKELLAETAVELSSFAMFPR	MQ
AAAAYLDLPLYR	MQ	MPA	PD	MiCId
AAAAYLQLPLYR	MQ	MPA	PD	MiCId
AAADEASTNLDNALVDAVLGK	MQ	MPA	PD	MiCId
AAAEAEAAAAAPEEAPAE	MQ	MPA	PD
AAAEAVQAYTNK	MQ	MPA	PD
AAAEEKSPVLLQVSK	MQ	MPA	PD
AAAEVVSAVR		MPA	PD
AAAGNLLPSSTGAAK	MQ	MPA	PD	MiCId
AAAGNNFGTVLLPEGLLEFLPAMK		MPA	PD
AAAGNNFGTVLLPEGLLEFLPAMKR	MQ	MPA	PD
AAAGVLLLTTK			PD
AAALSLDLPLYR	MQ	MPA	PD	MiCId
AAANESFGYNEDELVSSDLVGMR	MQ	MPA	PD
AAANYLDLPLYR	MQ	MPA	PD	MiCId
AAAQGVTAALR	MQ	MPA	PD
AAAQGVTAALRAELNSSLVNNR	MQ	MPA	PD	MiCId
AAASESFGYNEDALVSSDVLGMR		MPA
AAASESFGYNEDPLVSSDVLGMR		MPA
AAAVNLVPNSTGAAK	MQ	MPA	PD	MiCId
AAAWLTGATDALSVDPMKDVK		MPA	PD
AAAWLTGATDALSVDPMKDVKEADGVADEDNAGAYSAR	MQ
AADAAAALGEGLQAFCLPGSVADHRK			PD	MiCId
AADAAAALGEGLQAFCLPGSVADQR	MQ	MPA	PD	MiCId
AADAAAALGEGLQAFCLPGSVADQRK	MQ	MPA	PD	MiCId
AADCGLATVYYPLNQSTLSKR		MPA
AADDAAGLSLSEK	MQ	MPA	PD	MiCId
AADDAAGLSLSEKMRG		MPA
AADDKLLGEFNLGGLAPAPR		MPA
AADFLVDNAK	MQ	MPA	PD
AADGELNFVENCR	MQ	MPA	PD
AADNQPEVTLR		MPA
AADRLEPQMFDEYGVQR		MPA	PD	MiCId
AADVETLGDLVQFNK	MQ		PD	MiCId
AADVETLGDLVQFNKTDLLK	MQ	MPA	PD	MiCId
AADVTDLTEQAK	MQ		PD
AAEAAKKGNLGGHLDPK	MQ
AAEAAYTGTQAPVEEMR	MQ	MPA	PD
AAEAAYTGTQAPVEEMRK	MQ	MPA	PD	MiCId
AAEAYFLLAEAK			PD
AAECENEVNDPTQQALDWLNEVR	MQ	MPA	PD
AAEEEKTNFDVLLK		MPA
AAEEEKTNFDVLLKAPGASK		MPA
AAEELLFHSLTTGASNDLEQATK			PD
AAEGALGLAEK		MPA
AAEGALGLAR		MPA
AAELLDYVR	MQ	MPA	PD	MiCId
AAELLPLDWDNTAAGNR	MQ	MPA	PD	MiCId
AAELPEALR	MQ	MPA	PD
AAELPEALRK	MQ
AAELYKPFLLR		MPA
AAEVPEALR	MQ	MPA	PD
AAEYEALTLNVTSAAK			PD
AAEYLNVLR	MQ	MPA	PD	MiCId
AAFGTAATTLSFSSTVTEATATVTDPGLYYVYCTSKPAK	MQ		PD
AAFGVVLLTTKK	MQ	MPA	PD
AAFLLPK		MPA
AAFQVLK			PD
AAFYGDNWNNLAMGR	MQ	MPA	PD
AAFYPYGSDASYDGSK		MPA	PD
AAGAATLSAPMPGK		MPA
AAGADYVGDQDMLTK			PD
AAGARVVATGRSDYPNQLNNVLAFPGLFR		MPA	PD
AAGGLALLGTER	MQ	MPA	PD
AAGLENFLHVR	MQ	MPA	PD	MiCId
AAGMNGLTGELLLQSLECR	MQ	MPA	PD
AAGSEANVEEALGNYVK	MQ	MPA	PD
AAGVDLTSSERPGTVGSLR	MQ		PD
AAGVSCVLAETFAR	MQ
AAGYNMVSSVNDTYR	MQ	MPA	PD	MiCId
AAHLPNFMDADEFYNYR	MQ	MPA	PD	MiCId
AAHNTSPVVTAALGR			PD
AAKGNNFGTVLLPEGLLEFLPAMKR		MPA
AALAAEGTPAEYK			PD
AALAAEGTPAEYKEAFQEWLDGR	MQ	MPA	PD
AALAEGLVPGGGVAYLR	MQ	MPA	PD	MiCId
AALCWLPELAHLAR	MQ	MPA	PD	MiCId
AALDLATDPWGLK	MQ	MPA	PD	MiCId
AALDNSYNVLR	MQ	MPA	PD	MiCId
AALEAGVNQLADTVR	MQ	MPA	PD	MiCId
AALEEGLVPGGGVAYLR	MQ	MPA	PD	MiCId
AALEEGLVPGGGVTYLR	MQ	MPA	PD
AALEFLSHSFYNVLDK	MQ	MPA	PD
AALELMEADPSR		MPA	PD
AALESALQR	MQ	MPA	PD	MiCId
AALESFFNTLENTYEETTVTTPENK	MQ	MPA	PD
AALESFFNTLENTYEETTVTTPENKYK		MPA	PD
AALEYEGPVYLR	MQ	MPA	PD	MiCId
AALFGHDANWGR	MQ	MPA	PD
AALGEASDLR		MPA	PD
AALGLPEEELR	MQ	MPA	PD	MiCId
AALGLPEEELRK	MQ	MPA	PD	MiCId
AALGLPEEWLR	MQ	MPA	PD	MiCId
AALLDKVSELYNESHK		MPA	PD
AALLKQDWATAEK	MQ		PD
AALLYDALDSSK	MQ	MPA	PD	MiCId
AALMNHDWQLAQQHAAAAR	MQ	MPA	PD	MiCId
AALNANEVAYAK	MQ	MPA	PD
AALPALFNPEDLNALEQALR	MQ	MPA	PD
AALPTLK		MPA	PD
AALSNFTAFLANEVATK	MQ	MPA	PD
AALTADELAK	MQ	MPA	PD
AALWAALSR	MQ	MPA	PD
AAMEYGLK			PD
AAMGNFAAFSALPGVEVR	MQ	MPA	PD	MiCId
AAMLNYQTQTAQAQEAYDNAMK		MPA	PD
AAMLTLMNPDDKAGLEAALR	MQ	MPA	PD
AANAELPLLFLTAK	MQ	MPA	PD
AANAGGVATSALEMSQNSER	MQ	MPA	PD	MiCId
AANAGGVATSALEMSQNSQR	MQ	MPA	PD
AANAGGVATSGLEMSQNSLR	MQ	MPA	PD
AANAGGVSVSGLEMTQNSLK	MQ	MPA	PD
AANGVLLLTTK		MPA	PD
AANGVLLVTTK		MPA	PD
AANGVLLVTTKR		MPA	PD
AANGVLVLTTK	MQ	MPA	PD
AANGVLYVQTK			PD
AANGVVLLTTKR		MPA	PD
AANLDALHDTVHEMAR	MQ	MPA	PD	MiCId
AANLDALHDTVHEMARDEAR	MQ		PD
AANLPQAMLENLAK	MQ		PD
AANLPQQMLENLAK	MQ		PD
AANLYGAPLALLVCADHDK	MQ	MPA	PD	MiCId
AANLYGAPLALLVCADHDKAWVRPFDQK	MQ		PD	MiCId
AANMPQQMLDNLVNGR	MQ	MPA	PD
AANPTPEKPFVLGCPTGSSPLGMYK	MQ	MPA	PD
AANWLLR	MQ	MPA	PD
AAPAAAPAPAAKPVAAGAATLSAPMPGK	MQ	MPA	PD	MiCId
AAPEFLEELR	MQ	MPA	PD	MiCId
AAPKAAPAAAPAPAAKP		MPA
AAPVLLEPLMK	MQ
AAQALDAFDYR	MQ	MPA	PD	MiCId
AAQGLLTVR		MPA	PD
AAQGNNFGTVLLPEGLLEFLPAMKR	MQ	MPA	PD
AAQGNNFGTVLLPEGLVEFLPAMKR	MQ	MPA	PD
AAQLKEWFSGAAPK	MQ		PD
AAQNRNDLQLVGLNDLCPVDYLAYMLK	MQ	MPA	PD
AAQPLVDSVADLKK	MQ	MPA	PD
AAQYDGLELMDR	MQ	MPA	PD	MiCId
AASANGLTGELLLQSLEAR	MQ	MPA	PD	MiCId
AASESFGYNEDPLVSSDVLGMR		MPA
AASGNLLPSSTGAAK	MQ	MPA	PD	MiCId
AASMDELNNFAK	MQ	MPA	PD
AASNSQDGLSLVQVAEGALNETHSLLQR	MQ	MPA	PD
AASQFEALR		MPA	PD
AASVNMPYVLER	MQ		PD	MiCId
AATGAVGVLR		MPA
AATLKDVTLDALFSYLK	MQ	MPA	PD
AATLYLNPALDLTDEVVEGLNAR	MQ	MPA	PD
AATSESFGYNEDQLVSSDVLGMR	MQ	MPA	PD	MiCId
AAVAEGLVAGGGTALLQVQTALSK	MQ	MPA	PD
AAVANARQAVK		MPA
AAVDNSYNVLR	MQ	MPA	PD	MiCId
AAVEEGLLCGGGSAYLHASK	MQ	MPA	PD	MiCId
AAVEEGLVAGGGTALLNAMPAVK	MQ		PD
AAVEEGLVPGGGVAYLR		MPA	PD
AAVEKLEEVYA		MPA		MiCId
AAVENSYNVLR				MiCId
AAVETANAAYRDAETQLK	MQ		PD
AAVETKSPVLLQVSK	MQ	MPA	PD
AAVGGGYALSLK		MPA	PD
AAVPSGASTGEHEALELR		MPA	PD	MiCId
AAVPSGASTGENEALELR	MQ	MPA	PD	MiCId
AAVPSGASTGENEALELRDGDPK	MQ	MPA	PD	MiCId
AAVPSGASTGENEALELRDGDPKR	MQ		PD
AAVTNDLGFLAPFNTFSDDEKPTDPLAQEVLR	MQ	MPA	PD	MiCId
AAVVGYGNLGK	MQ	MPA	PD
AAVYGLLAR	MQ	MPA	PD
AAWDALTDAQKELVEGENADPDYFGR		MPA	PD
AAWDGDDVNYNFAAFMADALR		MPA
AAWEEAEHAAK	MQ	MPA	PD	MiCId
AAWELSDMFHLK	MQ	MPA	PD
AAWEMTDMFHLK		MPA	PD
AAYALGGGNTLSPGALR		MPA	PD
AAYDAASAGEAAAR		MPA
AAYFEDVAR		MPA	PD
AAYGLLNLR	MQ	MPA	PD
AAYGSVGNNSAAGYQAYLDLYSFYESALLPTQLANR		MPA	PD
AAYGVLLLTTK			PD
AAYLDTGVWASK	MQ	MPA	PD	MiCId
AAYLLTGQWAK	MQ	MPA	PD	MiCId
AAYLNTGTWAK	MQ	MPA	PD	MiCId
AAYLNTGVWAK	MQ	MPA	PD
AAYNSKNEMDDWLLTPGLK	MQ	MPA	PD
AAYTPFAPGASPSYGAEK	MQ	MPA	PD	MiCId
ACELGVFADFEKPADGAK	MQ	MPA	PD	MiCId
ACFGQAFLELHPTK		MPA
ACFVLDALR	MQ	MPA	PD	MiCId
ACGLSGYLLEVNPFNQPGVEAYKK	MQ	MPA	PD
ACGLSGYLLGVNPFNQPGVEAYKK	MQ	MPA	PD	MiCId
ACGLSGYMLGVNPFNQPGVEAYKR	MQ	MPA	PD
ACGVEGLLSTPESK		MPA	PD
ACLAQALTMR	MQ	MPA	PD
ACLPEAALYSGAEGYK	MQ	MPA	PD
ACNDFLANYEQSPETEDLKHK	MQ		PD
ACSDDSAADFTGDAK	MQ	MPA	PD
ACSHLTGGGFYENVPR	MQ	MPA	PD
ADADGDQYVELNGVPYTYK	MQ	MPA	PD
ADAGRNFSLLAVAEGCFDVNEAK		MPA
ADDAAGLSLSEK		MPA
ADDALWLFPTVYK		MPA	PD	MiCId
ADDEAGLQAALDELVEGVSVPAE	MQ	MPA	PD
ADDGKVVTAARSQNYSK		MPA
ADDVLEQAR	MQ
ADEFAVWLLK		MPA	PD
ADESLLDEKEFLEKLPEVAK			PD
ADEVVAVYSHVDR			PD
ADFGQLVNYK			PD
ADFLYTPGDSNSWNQTASQLLSTSDYVHFNGYAHLK	MQ		PD
ADFTYGDMLK			PD
ADGEFNMHLR	MQ	MPA	PD	MiCId
ADGLESTDALK		MPA	PD
ADGLESTDALKGTYLDNYK	MQ	MPA	PD	MiCId
ADGLTSSPALK		MPA	PD
ADGSDEQLAVDGLVK		MPA
ADGVRSVSVNLLTGTMQVDFDENVLNEDGLAAVVK			PD
ADKLNEADSVLFQTEK		MPA	PD	MiCId
ADKVLQDNLDAEEAARL		MPA
ADLAADQLMLAKWVLR		MPA
ADLAQTLADLHPR	MQ	MPA	PD	MiCId
ADLDGGLVGGASLK			PD
ADLDYALVEALTK	MQ	MPA	PD	MiCId
ADLDYGFAEADTTYGK	MQ	MPA	PD	MiCId
ADLDYGFAEANTTYGK	MQ	MPA	PD	MiCId
ADLEALVK	MQ		PD
ADLENADYFK			PD	MiCId
ADLFAAGDKVDASALSK	MQ	MPA	PD
ADLGYTQVSNDLSTNNVLGSYK			PD
ADLKDVDDSNLGLK	MQ	MPA	PD	MiCId
ADLLDEYR		MPA
ADLLDEYRNTGGFDLLGSGR		MPA
ADLLNEALNTAR	MQ	MPA	PD
ADLLSLANFANVTK		MPA	PD
ADLPCGCTLLGLSALPSNHR		MPA	PD
ADLPNPWGTSDDLAAYGQLLATR	MQ	MPA	PD	MiCId
ADLQDDVAVLEEMLDK		MPA
ADLREDKLDMLLR		MPA
ADLVNELSR	MQ	MPA	PD
ADLVNELTK		MPA	PD
ADLVNELTKK		MPA	PD
ADLVSELSK		MPA	PD
ADLWDDATNYAVLVPQKADGSDYLVHGR	MQ
ADLWYLR		MPA	PD
ADMEALTGQK		MPA
ADMFDLDGK		MPA	PD
ADMFDLDGKALEGAT				MiCId
ADMLYAELDR		MPA	PD
ADMLYAELDRNK	MQ	MPA	PD	MiCId
ADMQELAKLSADR		MPA
ADMTQAVLEGVAFALR		MPA	PD
ADNNPVDSWQYLR	MQ	MPA	PD
ADNQPEVTLR		MPA
ADNRELNDELKADLFK		MPA
ADPAGTLTYSGR		MPA
ADPAHLLEPLELDLATLPQTTK	MQ	MPA	PD	MiCId
ADPQSMRNALYLATDLVNNR		MPA
ADPRVWVVCVGDVERAVHSFTTGYES		MPA
ADPSFYGLYPSAK	MQ	MPA	PD	MiCId
ADPYFVNDETHVK			PD
ADPYFVNDETHVLQVPCVDDLNDVGHGVNLVR	MQ		PD
ADSLGGRGNGRLR		MPA
ADSLMKALADK		MPA
ADSYYAGEFVLYNAK	MQ	MPA	PD	MiCId
ADVDGVLLDLNR		MPA
ADVELVLQLLR		MPA
ADVNAYQLYSYDEAAK		MPA	PD
ADVNAYQLYSYDEAAKENK	MQ	MPA	PD	MiCId
ADVTDNGFKVPMGQCLLYDEGYGYGLK	MQ	MPA	PD
ADYLTTNLR	MQ	MPA	PD
ADYNSPNLSGQK	MQ	MPA	PD
ADYNSPNLSGQKGDNSGGPNMTTEK	MQ	MPA	PD
ADYNVTGEAATK		MPA
AEAAAELGTLTQTDLDETLNK			PD
AEAAAELGTLTQTDLDETLNKLR	MQ	MPA	PD	MiCId
AEAEAAAKAEEEAAAPAEEAATEAPAEA	MQ	MPA	PD
AEAMSLTDMYVQVK				MiCId
AEAPAAEAPEAKAE		MPA
AEAQGFEVFTAAEAAK	MQ	MPA	PD	MiCId
AEDAVTPLLTGGK	MQ	MPA	PD	MiCId
AEDAVTPLLTGGKYELLSAR	MQ	MPA	PD	MiCId
AEDLKTYDDYYNMLLK			PD
AEDLVLKKGAAMNPQPPK		MPA
AEDVDNEALATLVVNR		MPA
AEDVDSEALTTLVVNR		MPA
AEDYLKEAGMEVK	MQ	MPA	PD	MiCId
AEECKSPVLLGVSEGAGK		MPA
AEEEKTNFDVLLKAPGASK		MPA
AEELEAYGEPDFVCFNASK		MPA
AEELENFEPDFVVYNASK		MPA
AEEQGFEVFTAAEAAK	MQ	MPA	PD	MiCId
AEFYSEGTLPLQTLR	MQ	MPA	PD	MiCId
AEGALNETHSLLQR		MPA
AEGDNKFLVDFVNNVQLPVNAQR	MQ	MPA	PD
AEGEAMSGDLPTAK	MQ	MPA	PD	MiCId
AEGEDAPADNVADESK	MQ	MPA	PD
AEGKNPFTLTSK	MQ	MPA	PD	MiCId
AEGLLEYPCKTLAGLFSPTTFYGEK	MQ
AEGTGMLTAGVSYLFGGKK	MQ	MPA	PD
AEHAATNMAALGGAFTTALDLNDQVTAAVSR		MPA
AEHAATNMAALGGAFTTALDLNDQVTAAVSRR	MQ		PD
AEKDNQFQGVVESLLK	MQ	MPA	PD	MiCId
AEKGEVDTVASPVAEAVTEETFADQCK	MQ	MPA	PD
AEKLPLVSSR		MPA
AELDGDMGDSHVGLQAR	MQ	MPA	PD	MiCId
AELDQLTSELNR		MPA	PD	MiCId
AELEALNFFDR		MPA	PD
AELEDAYDAYK			PD
AELEGDMGDNKVGLQAR	MQ	MPA	PD
AELEKTNNVDAAAYLGTVLAK	MQ	MPA	PD
AELETAGSSLNK		MPA	PD
AELFNLR	MQ	MPA	PD
AELGDHDENLSYEQSVEYLEK	MQ	MPA	PD
AELGTLTQTDLDETLNKLR		MPA
AELLKVLGDR		MPA
AELNSSLVNNR	MQ	MPA	PD	MiCId
AELPLFAEATQSDAK			PD
AELPLFAEATQSDAKK	MQ		PD
AELTTWGR	MQ	MPA	PD
AELVFTAADGTETR	MQ	MPA	PD
AELVPVEVK	MQ	MPA	PD
AELVTSLAEK	MQ	MPA	PD
AELYPELAPNTVNNFLSLVNK		MPA
AENAESVDQEGPHVENGR		MPA
AENEVLLETSAR		MPA
AENLAQQLENR		MPA
AEPTNGTYLDTYAWLLFEKGKYVEAK		MPA
AEQLATDLLNNHGLALMNAPFGTNVSSGNPETWPVER	MQ	MPA	PD
AEQWAELQSK		MPA
AESFTLNAGTEKEK	MQ	MPA	PD
AESGTLSYLGR	MQ	MPA	PD	MiCId
AETDPSLEGYEK	MQ	MPA	PD
AETHNFPTTVEPFNGASTGTGGELRDR			PD
AETYALALR		MPA
AEVLEFNPGFTPNNR	MQ	MPA	PD	MiCId
AEVLFNQGNK			PD
AEVPAFNVGDTVR	MQ	MPA	PD	MiCId
AEVPVTNLYR		MPA
AEVPVVSNNSANR	MQ	MPA	PD	MiCId
AEYGDYELGKR		MPA
AEYGDYLTGPK		MPA
AEYGLDGDLLPMSCLVNNGDQDPSLLLNGFGEGYGDADKDR	MQ
AEYLDWRVLVLLYCLMLVVGGFK			PD
AEYVLEELQR	MQ	MPA	PD	MiCId
AFAAALEDAK	MQ	MPA	PD	MiCId
AFAADKDYLNAFLVALASK	MQ	MPA	PD
AFAEELLK			PD
AFAGADTLATSYALATALR	MQ	MPA	PD
AFAHYRF	MQ	MPA
AFAHYRW		MPA
AFALAAEQR		MPA
AFAQVDGYEVALCDLK			PD
AFAQVDGYEVALCDLKQEWAEGGK	MQ	MPA	PD	MiCId
AFAQVEGYEVALCDLKQEWADGGKEK	MQ		PD
AFATNFNPELNLR	MQ	MPA	PD	MiCId
AFCDDDFKGFDR	MQ	MPA	PD
AFCDDKFTGFER	MQ	MPA	PD	MiCId
AFDLLELQGEKR	MQ
AFDVENPELAALAWEYR		MPA
AFEFLEADFAALR	MQ
AFEFTNR	MQ	MPA
AFEGLLKR	MQ	MPA	PD	MiCId
AFEGLLNR	MQ	MPA	PD
AFEGLYNR		MPA	PD
AFEHGLTPLLCCGETLTQR	MQ	MPA	PD
AFEQLAPDTLVGR	MQ	MPA	PD	MiCId
AFESDEVNNLLQALGVR	MQ	MPA	PD
AFGDLKVEK	MQ
AFGEVVEVASSAESTYTYLPK		MPA
AFGGAMGGFTTGK			PD
AFGSFGLK			PD
AFGTEAANNLLQR			PD
AFGYHLNLPATTAVR		MPA	PD
AFLATGEQPER			PD
AFLGGTLK			PD
AFLKGFPADTEVEQVNLYKK				MiCId
AFLLVPGYGAQGGK	MQ	MPA	PD
AFLQKLR		MPA
AFLQNLETASVFAK	MQ	MPA	PD
AFMPYGGLK			PD	MiCId
AFNDPNLAKDTELTLK	MQ	MPA	PD	MiCId
AFQDAFLTTLR		MPA	PD
AFQELGEAQCLSHLLNSPGNFTASK	MQ	MPA	PD
AFQLDGSQYDNEYVHNHVFR	MQ		PD
AFQLLK		MPA
AFQRLVDSLR		MPA
AFSFSPQVLVEK			PD
AFTDLVAEELK	MQ		PD
AFTDLVAEELKK	MQ
AFTDLVAEELKKGEK	MQ	MPA	PD	MiCId
AFTDVVAEELK	MQ		PD
AFTDVVAEELKK	MQ	MPA	PD
AFTDVVAEELKKDGK	MQ	MPA	PD	MiCId
AFTDVVAEELKKGEK	MQ	MPA	PD	MiCId
AFTETVAEQLK	MQ	MPA	PD	MiCId
AFTTNFNDLGDFDQLPGLASQR		MPA	PD
AFVCSDPDLLK	MQ	MPA	PD	MiCId
AFVDWLVK			PD
AFVFPGQGAQFVGMGK	MQ	MPA	PD
AFVPLAEMFGYATDLR		MPA	PD
AFVPLAEMFGYSTDLR	MQ	MPA	PD	MiCId
AFVQNLENATVFAK			PD
AGAANLVPNSTGAAK	MQ	MPA	PD	MiCId
AGAAYVSPFLGR	MQ	MPA	PD	MiCId
AGACNLVPNSTGAAK	MQ	MPA	PD	MiCId
AGAELLPSFDAYQNMVSYTVPYTFGNLTK	MQ	MPA	PD
AGAGVNNLPLDK	MQ	MPA	PD
AGAGYDNLDLEAASAR			PD
AGALAGQLWEALNGTEGLTQK	MQ	MPA	PD	MiCId
AGALNLVPTK			PD
AGANYYFGNNK			PD
AGAPGTTAALALLNDQVK			PD
AGAQNLVPNTTGAAK	MQ	MPA	PD	MiCId
AGASETEGVLSLVDGFEVAQR	MQ	MPA	PD	MiCId
AGASVEGVGLAVEK			PD
AGATLVFNDLKQELVDK	MQ	MPA	PD	MiCId
AGATLVFNDLKQELVDKGLAAYK	MQ		PD	MiCId
AGATTPLGVSYNALEAFVTGK	MQ	MPA	PD	MiCId
AGATYVSPFLGR	MQ	MPA	PD	MiCId
AGAVNLVPNSTGAAK	MQ	MPA	PD	MiCId
AGAWMTEFKGQWK				MiCId
AGAYGPVLQGLSMPVNDLSR	MQ	MPA	PD	MiCId
AGCVASMGLEYLELGK		MPA	PD
AGDAEWALAK	MQ	MPA	PD
AGDAFMDPFYYSTWQLAER	MQ	MPA	PD
AGDAGLFFVDSK	MQ	MPA	PD	MiCId
AGDDAAGLALSEK	MQ	MPA	PD	MiCId
AGDDAAGLSLSEK	MQ	MPA	PD	MiCId
AGDDQPLPMLLEDSMVGK	MQ
AGDLLMNPLKR	MQ	MPA	PD
AGDTGLFFVDSQLGQR	MQ	MPA	PD	MiCId
AGDTLTVAYR	MQ	MPA	PD	MiCId
AGDTVTVAYR	MQ	MPA	PD
AGDVFAFDYK			PD
AGDVLELK	MQ		PD
AGDVLELKESAK	MQ	MPA	PD
AGDVLELR		MPA	PD
AGDVVMMLVPDELCADLYNK			PD
AGDWGYFTK	MQ		PD
AGDYLFKPLQK	MQ		PD
AGEFDKLKDMTAEAVALVK	MQ		PD
AGELNFADDLLKR	MQ	MPA	PD	MiCId
AGESDHMGCLLLNDGTLLTSNPAVNPYR	MQ	MPA	PD
AGESYKYTVNDLPLGK			PD
AGESYSTSFSLPLPETVKDADKCK			PD
AGETYYVFNK			PD
AGEVLLLENLR	MQ	MPA	PD	MiCId
AGFDKYMAGVEAK	MQ		PD
AGFLFLHDENSTYDLNFLNGAK	MQ		PD
AGFLPYR	MQ	MPA
AGFTSLMFDGSHYPFEENLAK	MQ		PD
AGFVYLGK			PD
AGGDMLNRRAENVTPWGTAR				MiCId
AGGKDTLHVSFETCQK				MiCId
AGGLLNLLGELAK		MPA	PD
AGGLLNLLGELSK			PD	MiCId
AGGMGLLSGR	MQ
AGGPEPENNPALR		MPA	PD
AGGPEPENNPTLR	MQ	MPA	PD	MiCId
AGGTVTEVEEWGK	MQ	MPA	PD	MiCId
AGGVPCAALVK			PD
AGHPGGSLSVADTLTYLYMHR	MQ		PD	MiCId
AGHYAVGQFNLNNLEWTK	MQ	MPA	PD	MiCId
AGLALTDTFVK	MQ	MPA	PD	MiCId
AGLEPLGTYSLAALQNER	MQ	MPA	PD	MiCId
AGLEPLGTYSLAALQNERR			PD
AGLEQDFKLTPAQLEAALTPK			PD
AGLETLTGALSQTPGVFTLDGGGTWQR	MQ	MPA	PD
AGLFGDLAAGSSVSNLLLQSPVLR	MQ	MPA	PD
AGLGGSYLGAR		MPA
AGLGMVDGMLSLLPAAK		MPA
AGLLDPNSMTQTYDEMSQK	MQ		PD
AGLLETTFR	MQ	MPA	PD
AGLLHDLGK	MQ	MPA	PD
AGLNAGQLVR	MQ		PD
AGLNPNHFDSEDHLASNVTK	MQ		PD	MiCId
AGLNTVEELTNK	MQ		PD
AGLPFAPGANPMHGRDQNGALASLNSVAK		MPA
AGLPLEVPAFTLNVVCGSGLK		MPA	PD
AGLPSLLLLDMATLFSK				MiCId
AGLPTEHFQGYTTLNK	MQ		PD
AGLPVFGSEVEQVK	MQ	MPA	PD
AGLQLPVTNFVLAR	MQ	MPA	PD	MiCId
AGLSLDSNFAK	MQ	MPA	PD	MiCId
AGLTTLNAAELTLDNLLDER	MQ	MPA	PD	MiCId
AGLYAMTENLPFGAQLK	MQ	MPA	PD
AGLYGMVGGQTVDVETDQTQSVTR				MiCId
AGLYHVKLDMNTNTCTFTKR				MiCId
AGMLASARQVHR		MPA
AGMTREDLLKGNAALAEEFGK	MQ		PD
AGNDNTAVGAAPNEPEWAGNLVAHR	MQ	MPA	PD
AGNEALGVYQSR	MQ	MPA	PD	MiCId
AGNGVLLLTTK		MPA	PD	MiCId
AGNVAGQLWTALNGTDGLTHK			PD
AGNVLGGGDFANDR	MQ	MPA	PD
AGNWNYDGQCNPFQASYLDELLK	MQ		PD
AGPYFAFGLAGK			PD
AGQMFGLK			PD
AGSDMYFTETETK	MQ	MPA	PD
AGSFLPQFTEELENTSEYNPQFLTVR		MPA
AGSFLSEEELGYMK	MQ		PD
AGSTYESTAFK			PD
AGTAEDEVKFFLR	MQ	MPA	PD	MiCId
AGTSTSVYSTNSWPADAYYANFTCGSANMK	MQ	MPA	PD
AGTVFTSEELLAHWK			PD
AGTVTMDVTK		MPA	PD
AGVAALFGPGTR	MQ	MPA	PD
AGVAPEAVDQVYMGCVLQAGQGQNVAR	MQ	MPA	PD	MiCId
AGVAQTGYSWENLKNER	MQ	MPA	PD	MiCId
AGVEDVATVYTADLEK			PD
AGVFCVGMGSK	MQ	MPA	PD
AGVKPEQVDEVMMGCVLQAAQGQNVAR		MPA
AGVLAGQLWEALNETEGK	MQ	MPA	PD
AGVLAGQLWEALNETEGKTQK	MQ		PD
AGVLETTFR	MQ	MPA	PD	MiCId
AGVNAGMNLDSFAPR	MQ	MPA	PD	MiCId
AGVNVMVVPDVTPYK		MPA	PD
AGVPSLELER		MPA	PD	MiCId
AGVTKEELSAVAFTR			PD
AGVVEGTVYDAK	MQ	MPA	PD	MiCId
AGVYMTDRETVNKTER	MQ		PD
AGYDATNHDLTNVYR	MQ	MPA	PD	MiCId
AGYEFGDYGLYTFGSDKNGGTTGAYPNR		MPA	PD
AGYFTHYAGEGTVR	MQ	MPA	PD
AGYSGLSPTLNTVER	MQ	MPA	PD	MiCId
AGYWNLFSFNPALKAEGK		MPA	PD
AHDDLLFR	MQ
AHDENNECLLGDVVK	MQ	MPA	PD
AHDENNECNLGDLVK	MQ	MPA	PD	MiCId
AHDLGLAYAAGLGGSR	MQ	MPA	PD	MiCId
AHLGELQASLWPEDMRKECK		MPA
AHLLFTDLDR	MQ	MPA	PD	MiCId
AHNAVSLLSAGWDPGSDSVVR	MQ	MPA	PD	MiCId
AHNTVAVLSAGWDPGSDSVVR				MiCId
AHPDWNVEPELMLPLVCEVK	MQ	MPA	PD	MiCId
AHPDWTLVPELMLPLVGEVK	MQ	MPA	PD
AHSLAAQGGLNAAK	MQ	MPA	PD
AHTEGLDNFHNAFASLYDGR	MQ		PD	MiCId
AKAGHYAVGQFNLNNLEWTK	MQ		PD
AKAPLAEMFGYVTALR		MPA	PD
AKAPLSEMFGYVTALR	MQ	MPA	PD	MiCId
AKATLSALKNPDAMTDYLMALVGAR			PD
AKDAADALLLLR		MPA
AKDAGADMVFLPLYYQESALLLTQAAAMGYAPK	MQ	MPA	PD
AKDFQPVVDEAVALFK	MQ	MPA	PD	MiCId
AKDLALAYASGLGAGR	MQ	MPA	PD	MiCId
AKDLLFNLDAR	MQ	MPA	PD	MiCId
AKDVTFTTAGGETLTLPANVNTDVPR	MQ	MPA	PD
AKEAGADYVGLDEYLEK		MPA
AKEFLSNPNNDENLPEK	MQ	MPA	PD
AKELLFNLDAR	MQ	MPA	PD	MiCId
AKELNMPYVLER		MPA	PD
AKEYLQSVVFSAPLLLR	MQ	MPA	PD
AKFDELTHDLVEK	MQ	MPA	PD
AKGTTLGADNGLGMATEL		MPA
AKLDKLDVVPNDFGTPLEVFEQVAQHER	MQ		PD
AKLFYLR		MPA
AKLTAQELLDALK		MPA
AKLVTLGELMLR	MQ	MPA	PD	MiCId
AKLYYLR		MPA
AKNLLLCDDAAFMR	MQ	MPA	PD
AKPSLPK		MPA
AKTPELVGNPQVTAELVESTLNSFTVK	MQ	MPA	PD
AKVDNYKELGLNSETATVFNLK	MQ	MPA	PD	MiCId
AKVPLAEMFGYVTALR	MQ	MPA	PD	MiCId
AKVQLYEFSTKEFSMTPTELTSK			PD
AKYTYGVLER		MPA
ALAAELETK	MQ		PD
ALAAGMANYVPGLFARVYTGTR		MPA
ALAALVYALYR		MPA
ALAANDANATNVAAVDTAVAAK	MQ	MPA	PD
ALADEFVR	MQ	MPA	PD
ALADFLR	MQ	MPA
ALADFVK		MPA
ALADGWVPGETLFSLEEACKR	MQ	MPA	PD	MiCId
ALADLGVTMLAAGLGNLHGK		MPA
ALADLQEKLDQLK	MQ		PD
ALADNKPDEAFNQALANAAK			PD
ALADTDATTLLGGGDSAAAVNQLGFGDK			PD
ALAEAAGLSGELSALK	MQ	MPA	PD
ALAEALAEATK	MQ	MPA	PD
ALAEFLFDDETMMTRLDMSE		MPA
ALAEGGLPAAEVTFR	MQ	MPA	PD	MiCId
ALAELDFR		MPA
ALAELEAAR			PD
ALAETDATTLLGGGDSAAAVNQLGFADK	MQ	MPA	PD	MiCId
ALAFGSEVK			PD	MiCId
ALAGAVSGVQLTTASGAPG		MPA
ALAGNYGFELVDSGVTAMSEVALAAADVASK		MPA	PD
ALAHLEALTGNKFDDSSNPLLVSVR	MQ
ALAKDLARLLGGTDVR		MPA
ALALKLEGLR	MQ
ALALNDDQYKGQEFTK	MQ	MPA	PD
ALALNPDYLESLSNLGR	MQ	MPA	PD	MiCId
ALANLENLMNSK	MQ
ALANLESLMNSK	MQ		PD
ALAPEMQLLAPWR	MQ	MPA	PD
ALAPTFGGLNLEDLKAPECFELERR	MQ		PD
ALAPTFGGLNLEDLKAPECFK	MQ	MPA	PD
ALAPTFGGLNLEDLKAPECFKLEQR	MQ		PD
ALAPTYAAAWLK			PD
ALASHCVMSGPASER			PD
ALASKPALLLADEPTGNLDSK	MQ	MPA	PD
ALATYGNALSWDSTLLPWDATGAAK		MPA
ALAYALGLGGAR		MPA
ALAYDGKEFYQSK	MQ	MPA	PD	MiCId
ALAYDGKEFYQSKR	MQ		PD
ALCAGGLPCAEVTFR	MQ	MPA	PD	MiCId
ALCAGLDTLANTVK			PD
ALCEAGVDAVK	MQ	MPA	PD
ALCFTHPVK	MQ
ALCLPTTLGSTTGGLVLYCACSMNR		MPA
ALCPDMALLAPWREWDLK			PD
ALCQLLVDEGYLK	MQ	MPA	PD	MiCId
ALDAFMAALTK		MPA	PD
ALDAGVDAVHKVEVPASWSNPEADPAPK	MQ	MPA	PD	MiCId
ALDALEGFKGDNLDETTGVDLLKR	MQ	MPA	PD	MiCId
ALDALEGFKGDNVDETTGLDLLKR	MQ		PD	MiCId
ALDATFATLVEALSK		MPA	PD
ALDAVNDLVNGR		MPA	PD	MiCId
ALDDHGYLLSTEK	MQ		PD
ALDDNLLK			PD
ALDEAGDKLDANDKANVEADLNALK			PD
ALDENLLK			PD
ALDGMVAGVQTTSGSGQPGSGSSVVVR	MQ	MPA	PD
ALDKDDQLLGYQFVNLGK		MPA
ALDKLLPYQK	MQ	MPA
ALDKNLSLTVK	MQ	MPA	PD
ALDLADRFLK	MQ	MPA	PD
ALDLGVSK		MPA	PD
ALDLLGSLSNK	MQ	MPA	PD	MiCId
ALDLMGEPDLPVR		MPA
ALDLTEFFNTLGDAGK	MQ	MPA	PD	MiCId
ALDLVNGQLASNEAPWLYGLQGYLYDR			PD
ALDNVTPQLEVK	MQ	MPA	PD	MiCId
ALDNVTPQVEVK	MQ	MPA	PD	MiCId
ALDQTLKVGDK		MPA
ALDSMLPLGR	MQ	MPA	PD	MiCId
ALDSYEADLDTDPDYTPDHEVVSDGYFHESDVAFR	MQ		PD
ALDTDLSAVEQAYKDFGVK	MQ		PD
ALDYCDLLDGKYELSK			PD
ALEAAGYVPGKDVTLGLDCAASEFYR	MQ	MPA	PD	MiCId
ALEAAGYVPGKDVTLGLDCAASEFYRDGK	MQ		PD
ALEAPLYHLAHNAGLEGAVLLNK			PD
ALEATYQHSTGGMDANGNVEFENKNDR	MQ		PD
ALEDAVKGTYSDAK		MPA	PD
ALEDPNSEWGDK	MQ	MPA	PD	MiCId
ALEEAESYNGPSLLLGYAPCELHGLAK	MQ	MPA	PD
ALEEPLRELVANAGK	MQ	MPA	PD
ALEEPLRQLVANAGK	MQ		PD
ALEEPLRQLVANAGVEGAVLLQK	MQ	MPA	PD
ALEEPVRQLAYNAGLEGAVLVDTLKR	MQ		PD
ALEGAVPGLQMNNSTSMPGLWGSLYVR		MPA	PD
ALEGKVPFLNFFDGFR		MPA
ALEGLTSPDGR		MPA
ALEGQSTGVLTTSGSGQPGESASLVLR	MQ	MPA	PD
ALEGTGVPLLADGGLR	MQ	MPA	PD
ALEHPFLPEADEPALPSR	MQ	MPA	PD	MiCId
ALEKGDVEAAKDLAR		MPA
ALELGADGVLNSR	MQ	MPA	PD	MiCId
ALELGNSSQALSRLDADEK		MPA
ALELLR		MPA
ALENDFEENDALQYAALR	MQ	MPA	PD
ALENVTPQVEVK	MQ	MPA	PD	MiCId
ALEPAWLSSTQLEAAR		MPA
ALEPAWLTSNQLEAAR		MPA
ALEPLLDAYTLAAFKR	MQ	MPA	PD	MiCId
ALEQGAELLCGGHR		MPA	PD
ALESAAALLNESPYCK	MQ	MPA	PD	MiCId
ALESAAALLNESPYKK	MQ		PD
ALESDDAYNAWLALK		MPA
ALESLEEDFSPLYGSLK		MPA	PD
ALETLALPK			PD
ALETVDECVGK	MQ	MPA	PD	MiCId
ALEYVQNGGTDVDNAPECK	MQ	MPA	PD	MiCId
ALFASVDFSK	MQ	MPA	PD
ALFESYER	MQ	MPA	PD	MiCId
ALFGLLDKK	MQ
ALFGVDDAGLEDLKK	MQ		PD
ALFNNAPDLK			PD
ALFPGLQGGPLMHVLAAK	MQ	MPA	PD	MiCId
ALFSNLDR	MQ	MPA	PD
ALFTPGTPTK			PD
ALFTPGTPTKELLDFLK	MQ	MPA	PD
ALFYSGCGGGLR		MPA
ALGADVLAATAK	MQ
ALGASYEK	MQ
ALGEMTYGAAR		MPA
ALGENPAAVDAVGVNVFGLR		MPA
ALGLEPSYLGYDK			PD
ALGLEPSYLGYDKK	MQ	MPA	PD	MiCId
ALGLLK		MPA
ALGLLLANPEFEDVR	MQ	MPA	PD	MiCId
ALGLLLNNPEFADVR	MQ	MPA	PD	MiCId
ALGLPQLLLGR	MQ
ALGLSPAVMGYAK	MQ
ALGLVLPELNGK	MQ	MPA	PD	MiCId
ALGLVLPELNGKLLGSAQR	MQ	MPA	PD	MiCId
ALGLVLPELNGKLLGSAQRVPVPT		MPA
ALGNPLFHWSHLELQR	MQ		PD
ALGRQAYET	MQ
ALGSLGTEYAK	MQ	MPA	PD	MiCId
ALGTAYVVMNSK	MQ	MPA	PD
ALGTDVEFAPDCMK		MPA	PD
ALGTNDNNSSVDLLLR	MQ	MPA	PD
ALGVNPNAENQQVAMSLAAYLAGEK	MQ	MPA	PD	MiCId
ALGVNPNAENQQVAMSLAAYLAGEKAQTAHYEMR	MQ		PD
ALGYVNALR	MQ	MPA	PD
ALHAGLECGLFLAK	MQ	MPA	PD	MiCId
ALHDTYGDDFDVLFGPAYK	MQ	MPA	PD	MiCId
ALHWVMCGAQPTDTVR	MQ	MPA	PD
ALHWVMVGAQPTDTVR	MQ	MPA	PD	MiCId
ALKAEDVLNEAMALLPK	MQ	MPA	PD
ALKDAGLSASQLDEVLLVGGSTR	MQ	MPA	PD	MiCId
ALKDLNLK		MPA
ALKDQTLVFK	MQ
ALKNQYLLDLLETVK		MPA	PD
ALKPGWAEQDPESWVEYAR	MQ	MPA	PD	MiCId
ALLAELEK	MQ	MPA	PD	MiCId
ALLAEVGATLDNVVK	MQ	MPA	PD
ALLAFQKPDK	MQ	MPA	PD
ALLAGNWK	MQ	MPA	PD	MiCId
ALLASLHEFNPMMGHR			PD
ALLATLGLR	MQ	MPA	PD
ALLATLGLRK	MQ	MPA	PD	MiCId
ALLCAAEVLEK	MQ	MPA	PD	MiCId
ALLCAAEVLEKSPYR	MQ	MPA	PD	MiCId
ALLCVGGGSMK	MQ	MPA	PD
ALLDADQLVLAAGGGGLPVLQQGSHLK	MQ	MPA	PD
ALLDEVVLDMLRR		MPA
ALLDFNGSGLSLMELSHR	MQ	MPA	PD
ALLDGTVFR	MQ	MPA	PD
ALLDLLGTDALTK	MQ	MPA	PD	MiCId
ALLDLLGTDALTKEQWTELQQK	MQ	MPA	PD	MiCId
ALLDLLGTPELTKEQWAELQQK	MQ	MPA	PD
ALLDNFGYDK			PD
ALLDTDVRR		MPA
ALLDYLCAK	MQ	MPA	PD	MiCId
ALLEAALACK	MQ
ALLEAELEQQKK	MQ	MPA	PD	MiCId
ALLEAGADAVK	MQ	MPA	PD
ALLEGSELLKR	MQ	MPA	PD	MiCId
ALLEPLAK			PD
ALLEPVDTLR	MQ	MPA	PD
ALLESLAR	MQ	MPA	PD
ALLFESGLLKR		MPA
ALLFTYLKR				MiCId
ALLGAALELKK	MQ	MPA	PD
ALLGELPNGVPQNLLPYLTQTAMGLR		MPA
ALLHFAASK	MQ		PD
ALLHNVEMAEVFAK		MPA	PD
ALLKDSLDQLFATEYK	MQ		PD
ALLLGTGGASK			PD
ALLLLEAAGLLTVPEGTTAASSLTK	MQ	MPA	PD
ALLLSGLTDK	MQ
ALLLTAQEMNSPVLLGVSCGAGK	MQ	MPA	PD
ALLNFFLDEAR	MQ
ALLNLR		MPA
ALLNPATLVPFLVEK	MQ	MPA	PD
ALLNPGTLVPFLVEK		MPA	PD
ALLPVLPSEDEFPYALR	MQ	MPA	PD	MiCId
ALLPVLPSVEEFPYALR		MPA
ALLQTNEMQALR	MQ	MPA	PD	MiCId
ALLQYSDELRPVLK	MQ	MPA	PD
ALLSNMDESLAGLRSTLESEQNSK	MQ
ALLTDSFSGLTAR		MPA	PD	MiCId
ALLTENMYFYR	MQ	MPA	PD	MiCId
ALLTNPDGSLTQR	MQ	MPA	PD	MiCId
ALLTQEGAELLNEENWGLKK	MQ	MPA	PD
ALLVSDLGLTPNNDGK	MQ	MPA	PD	MiCId
ALLVSYLGMLTQR	MQ	MPA	PD
ALLYADKTENFAK	MQ		PD
ALMADLKR	MQ
ALMSPPLSVEK		MPA
ALNAASLYSVSNEDYETAWEGAK			PD
ALNALNSQVLDELNATLDAVDLATVR	MQ	MPA	PD	MiCId
ALNATEYTGNSELWLNGLK			PD
ALNAVLPLLDDLER	MQ
ALNDCRPLMSGLMTTVHAYTGDQMLLDGPQR	MQ		PD
ALNDFKAEFLK	MQ		PD
ALNDKEPWVTGVDVGNYPQPR	MQ	MPA	PD	MiCId
ALNDYAPLQSGLMSTLHAYTGDQMLLDGPHR	MQ		PD
ALNDYAPLQSGLMSTLHAYTGDQMLLDGPHRK			PD
ALNDYAPLQSGLMTTVHAYTGDQMLLDGPHR	MQ		PD
ALNDYAPLQSGLMTTVHAYTGDQMLLDGPHRK			PD
ALNELLPTAFALVK		MPA	PD
ALNELLPTAFALVKDTAR	MQ
ALNEVGDKVPESDKTQVQADLEAVK	MQ		PD
ALNGTPEEMAALK		MPA	PD
ALNLDALEALAAAGNLEK	MQ	MPA	PD
ALNLDALHDTVHEMAK	MQ		PD
ALNLDALHDTVHEMAKDEAR	MQ	MPA	PD	MiCId
ALNLDALHDTVHEMAR	MQ	MPA	PD	MiCId
ALNLDALHDTVHEMARDEAR	MQ		PD
ALNLDTLQK			PD
ALNMLATK			PD
ALNPEAPVAR	MQ	MPA	PD
ALNPGGFVTAGNASGLNDGAAALVVMSEEK	MQ	MPA	PD
ALNPGGFVTAGNASGLNDGAAALVVMSEEKAK	MQ	MPA	PD
ALNPMNPVAR		MPA
ALNQAKEGRMHLLDKLAETLAEPR		MPA
ALNVLETLTLDKESSHFK	MQ		PD
ALNYANAMLK		MPA	PD
ALPAFNFNNMEQLQALLK		MPA
ALPDSTVVLKNLQALMSRLESSGLE		MPA
ALPEFGR		MPA
ALPFYDR	MQ	MPA		MiCId
ALPMGNGTVQDAVTDR		MPA	PD
ALPMGSGTLADALVER	MQ	MPA	PD	MiCId
ALPVEKPEDVLGTPYLPCDLDR	MQ	MPA	PD	MiCId
ALPVYLFSSLLNEQMR	MQ	MPA	PD
ALPYVPGCGSVTEVGYAQEAGCEVCK	MQ	MPA	PD
ALQAAGLEVK			PD
ALQAAMDKLEK			PD
ALQAGLDTLADTVK		MPA	PD
ALQAGTMKPTDLPEEDRDYYLER	MQ		PD	MiCId
ALQATGLEVTLLK			PD
ALQCGTSHFLGQNFAK	MQ		PD
ALQGYYGGVR		MPA
ALQKVEELGAAYGLGR	MQ	MPA	PD	MiCId
ALQNAYLQGVYEGLAK	MQ	MPA	PD	MiCId
ALQNNTYDAYEKEFR		MPA
ALQQERQREQQVR		MPA
ALQSGTSHNLGQNFAK	MQ		PD
ALQTYLSQPAAK	MQ	MPA	PD	MiCId
ALRNLQMNDLPR		MPA
ALRPLFPDNYHAEV		MPA
ALSDLAAEGGTLLFVGTK			PD
ALSDLAAEGGTLLFVGTKK		MPA	PD
ALSEGYYWWLPYEAAK		MPA	PD	MiCId
ALSGACGNPSSHYSVGYEAK	MQ	MPA	PD
ALSLGVAK	MQ	MPA	PD
ALSLGVSK	MQ	MPA	PD
ALSLMKPLMK	MQ	MPA	PD
ALSNQKEEQNER				MiCId
ALSPQQMKALHATFHRLGMDDDAR		MPA
ALSQALGEAQQDPCLMNTWVHDGSK	MQ	MPA	PD
ALSQALGEAQQDPCLMNTWVHDGSKDLTVNR	MQ		PD
ALSSPDGCELAVQGLYESMNK	MQ	MPA	PD
ALSVELGKTPVQVNEAAGFVVNR	MQ	MPA	PD
ALSVLELNELVK	MQ	MPA	PD
ALSWMAK				MiCId
ALTALPLALAGWCR	MQ	MPA	PD	MiCId
ALTDQAPADYLRLLR		MPA
ALTGELNQQYLLHWQGTPEK	MQ
ALTGGDPSSELNDLR	MQ	MPA	PD	MiCId
ALTGRPELVK	MQ	MPA	PD
ALTLEDETYLPR	MQ	MPA	PD	MiCId
ALTLFEESGFTR	MQ	MPA	PD	MiCId
ALTLVDDAVSEK		MPA
ALTQLRPLAAEVDLLPR	MQ	MPA	PD
ALTTLVGK		MPA	PD
ALVAAGEPVLTK	MQ		PD
ALVAAGKPELEFYDASNANK	MQ	MPA	PD	MiCId
ALVAAGPKL		MPA	PD
ALVAAGPQL	MQ
ALVAEVGAAGPR		MPA
ALVAQPEEGEVYDGTVR	MQ	MPA	PD	MiCId
ALVAVPEVGEVYTGK	MQ	MPA	PD	MiCId
ALVAYVENVLLPEVGDDEKR	MQ	MPA	PD
ALVCTYQALSGAGK	MQ	MPA	PD
ALVDGGLPCAEVTFR	MQ	MPA	PD
ALVDNPDEVVVTEKTEGK	MQ	MPA	PD	MiCId
ALVDTLEGDEKTGAK	MQ	MPA	PD
ALVDTLKSDELKQFLNDNYNGGVLPYK	MQ		PD
ALVEGGLPCAEVTFR	MQ	MPA	PD	MiCId
ALVEKLPAALVNER	MQ	MPA	PD
ALVEYLESHGVQTR		MPA	PD
ALVFVDNHDNQR	MQ
ALVGLSDLK	MQ	MPA	PD
ALVKLDGAPFK	MQ	MPA	PD
ALVNTEVPLCK		MPA
ALVPVLPSEEEFPYALR	MQ
ALVPYVENGVWVFYDKDGNPVPSTYK		MPA
ALVQLTADSK		MPA	PD
ALVQVDEASR	MQ	MPA	PD	MiCId
ALVRDPQVFLLDEPLSNLDAK	MQ	MPA	PD	MiCId
ALVREPQVFLLDEPLSNLDAK	MQ	MPA	PD	MiCId
ALVSEYFK			PD
ALVSNLLEAAGLNYGALPK	MQ	MPA	PD	MiCId
ALVVLDKDGR	MQ	MPA	PD
ALWEYGYK			PD
ALWLQR		MPA
ALYDTALAQVK	MQ	MPA	PD
ALYENVAAEEKSELDR	MQ	MPA	PD	MiCId
ALYGFVPAR	MQ	MPA	PD
ALYLETLGNPNSDVVDLER		MPA	PD
ALYNLLPERL		MPA
ALYQLQTMLSELDKLK		MPA	PD
ALYSAPHGVYSMSR	MQ	MPA	PD
ALYWVEVGALPTDTVR	MQ	MPA	PD	MiCId
ALYYMNPYSYDYYK	MQ	MPA	PD	MiCId
AMAAPYVNMK		MPA	PD
AMASLPFAGR	MQ	MPA	PD
AMAVENPAEYK	MQ		PD
AMAVEVPADFR	MQ	MPA	PD	MiCId
AMCAAYTTVR	MQ	MPA	PD	MiCId
AMDVLFPK	MQ		PD
AMEELAGSDYKSDFLGGQNHLALFAEAAK	MQ		PD
AMENLMPSLECK	MQ	MPA	PD
AMLANNNLDGAMK	MQ	MPA	PD	MiCId
AMLANNNLDGAMKR	MQ	MPA	PD	MiCId
AMLGYHAEAYDVR	MQ		PD
AMLTPMYDGVMK			PD
AMLYNGEEFYESK	MQ		PD
AMMENFR	MQ	MPA	PD
AMNLEKPEYLDYLNTLSDVSGLK	MQ	MPA	PD
AMNSSAWSDEDKALYEEK	MQ	MPA	PD
AMPALSEPVALGVK		MPA	PD
AMVPLAEMFGYVTALR	MQ	MPA	PD	MiCId
AMWLKYEYPDTTFEDMCK	MQ		PD
AMWLKYEYPECTFEDMCK	MQ		PD
ANALAPGFLLTDMTAK	MQ	MPA	PD	MiCId
ANALLHSVDAFDWTGNEATR	MQ	MPA	PD	MiCId
ANANQSYSVGGMLLNVVGK		MPA
ANAVADALVNTYGLSR	MQ	MPA	PD
ANCTLVLDKELTEAGEYSLLVPK			PD
ANDAFVPPYGSGATLYLRPYMFGSNPVLGVKPADEYQFR	MQ		PD
ANDGDKYLFALK	MQ	MPA	PD
ANDLKLDFNSTSFSHPK			PD
ANDLLGYR	MQ	MPA	PD	MiCId
ANDMGVLCGVTTNPSLLAK	MQ		PD
ANEDWVPPYGSGASLYLRPYMFGSNPVLGVKPADEYQFR	MQ
ANFEGECSEVGMYLAMAR	MQ	MPA	PD	MiCId
ANFEYLGLSQYVNQYLASTSYNR	MQ	MPA	PD
ANFNFTVPDDGTLLDAFAAADR		MPA	PD
ANFNFTVPDDGTLLDAFAAADRR	MQ	MPA	PD
ANFNGECSEVGMYLAMAR		MPA
ANFQGECSEVGMYLAMAR	MQ	MPA	PD	MiCId
ANGTGFNYQLGVLVKPVQEFR	MQ	MPA	PD
ANGYEDTDVVVDVK			PD
ANGYEDTDVVVDVKK			PD
ANHLTATGLQAVSAGSSYVQLK	MQ	MPA	PD	MiCId
ANKVAVDASVAHGLYAR	MQ	MPA	PD
ANLDLPALVR	MQ	MPA	PD
ANLDTTSENTQSAESR		MPA
ANLEPNRLYTPLDLEGFDYEKDLGFPGEYPYTR	MQ
ANLETVTSTEANKK	MQ	MPA	PD
ANLGLLAEALK	MQ	MPA	PD	MiCId
ANLGNWVYNAPR		MPA	PD
ANLLEAATTAFGK	MQ	MPA	PD	MiCId
ANLLLNDPPTLLFESTVVGGSLPK	MQ	MPA	PD
ANLLTKVEALK	MQ	MPA	PD
ANLNSEVTEWFK			PD
ANLPLKEYR	MQ	MPA	PD
ANLPVEQDVTSWR	MQ	MPA	PD	MiCId
ANLVNVDMQDLASDLFYCAR	MQ	MPA	PD
ANMKNAGALR		MPA
ANNNTEAFNTTEADAGKGYLK	MQ	MPA	PD
ANPATLYLER	MQ	MPA	PD
ANPFSDVPAGHWAYDSVNK		MPA
ANSGVLLVQTK		MPA	PD
ANSSDMSPCSDNGDEVAK	MQ	MPA	PD	MiCId
ANSSDMSPCSDNGDEVAKFYTELFK		MPA	PD
ANSTSLSPLYLLQAGQLLEK			PD
ANTALSQATPEDFDFDYLFK	MQ	MPA	PD	MiCId
ANTLLEALAGLEMDPEVR	MQ	MPA	PD
ANTLVFPSLEAGNLGYK	MQ	MPA	PD	MiCId
ANTQLVPSNNLPDGWEGLDAGP		MPA
ANVGLNLSPSFFDDHLNLKLNAK			PD
ANVLLFPNLDAGNLGYK		MPA
ANVLVVPCLEVGNLSYK	MQ	MPA	PD
ANVQYYDVLLKPVLTEK		MPA
ANVSSSGLFSNTAYSNTTPEALALGFTGK	MQ	MPA	PD
ANVSVYNLEGK	MQ	MPA	PD	MiCId
ANVSVYNMEGK	MQ	MPA	PD	MiCId
ANVVGTPGSGFGPSGEGYFR	MQ	MPA	PD
ANVVYGSLSNSK	MQ	MPA	PD	MiCId
ANYDVLGR		MPA
APAALGPYSQAVQAGNLVFVSGQLPLDAATGEMPADLK	MQ	MPA	PD
APAALGPYSQAVQAGNLVFVSGQLPLDAATGEMPADLKAQTLQSLANLK			PD
APALATALKR	MQ	MPA	PD
APASLPNASEWVFAK			PD
APATNPSGMSDVYVLNPDYGLR		MPA
APAVATALSR	MQ	MPA	PD
APDFPTGGYLYGLSGVR	MQ	MPA	PD	MiCId
APDGTGLLAGGPAR	MQ	MPA	PD	MiCId
APECFELENRLKEELD		MPA
APEGTGLLAGGPAR	MQ	MPA	PD	MiCId
APEMYAEKDVR		MPA
APFFDGYFQHSQSPK			PD
APFFSGGAFLQSTTSNLTNPDAVNEK	MQ	MPA	PD
APFGVLLVTTK	MQ	MPA	PD
APFGVLLVTTKK	MQ	MPA	PD
APGSLGACSYPAK	MQ	MPA	PD
APGSPVAGHANTLVFPSLEVGNLAYK	MQ	MPA	PD	MiCId
APGTLGQSSDAASGTVSR		MPA
APLAPYYEHDEEGNLMYGK	MQ	MPA	PD	MiCId
APLAPYYEHDEEGNLMYGKDGSPLWNTGLLNR			PD
APLEAALQK	MQ	MPA	PD
APLSEMFGYVTALR		MPA	PD
APMGGSVLELVAKPGQK	MQ	MPA	PD	MiCId
APQWTHGGVALGPKPR	MQ		PD	MiCId
APSEDALLAATNK			PD
APTDNDFGAGLQNK	MQ		PD
APTDNDFGAGLQQK		MPA
APTDNDMGAGLQHR		MPA
APTDNDMGAGLQNR	MQ	MPA	PD	MiCId
APTQGMQLAYLR		MPA
APTVSFTYTNYK			PD
AQAALLAASPAYSEGSGVTWEQAANR	MQ	MPA	PD
AQAEAFNVAYNELPNTR	MQ	MPA	PD
AQAQAEALKPGQVLLLENLR	MQ	MPA	PD
AQAVVDVLVK			PD
AQAVYDALLKEGVDKDQLELVGFGGTANMFGK	MQ		PD
AQAVYDALVAEGVK		MPA	PD
AQAVYDALVAEGVKESQLEK	MQ	MPA	PD	MiCId
AQDAAAALKPGEVLLLENLR	MQ	MPA	PD	MiCId
AQDLALAYALGLGGAR	MQ	MPA	PD	MiCId
AQEAGLTTVVFDR	MQ	MPA	PD	MiCId
AQEEQDALTAEAEANSKK		MPA	PD	MiCId
AQELNSDALKEWKDLVK	MQ		PD
AQFGSKNLLFSPEFLR		MPA
AQFSFVR	MQ	MPA	PD
AQGGNVGNSLCENDKLDLALDLLKK			PD
AQLEAENLSR		MPA	PD
AQLEETTSDFDKEK		MPA	PD
AQLEETTSDFDKEKLQER	MQ	MPA	PD
AQLEETTSEFDKEK		MPA	PD
AQLETTTSDYDREK	MQ	MPA	PD	MiCId
AQLFSDVR		MPA	PD
AQLPSALSQLADLYR		MPA
AQLQELAETK			PD
AQLQELLR	MQ	MPA
AQLSQAQANLTSAR	MQ	MPA	PD
AQLYHQEDCNLSLLDGK	MQ	MPA	PD	MiCId
AQMFADVR		MPA	PD
AQNALLTVAK	MQ	MPA	PD
AQNALLTVAKR	MQ	MPA	PD
AQQDALAPLYK			PD
AQQFVEVR		MPA
AQQLVQSVLDAGTPFNVLYAENDDMAK	MQ	MPA	PD
AQSLSDLDELR				MiCId
AQSPLLTTQCLR		MPA	PD	MiCId
AQSQEVDDDYSKLENVAR	MQ	MPA	PD	MiCId
AQSSVDAEWSR	MQ	MPA	PD	MiCId
AQTLEFLGLLGAVTPLVK			PD
AQTLQSLANLK	MQ		PD
AQVADLLEK	MQ	MPA	PD
AQVAYQELVNK	MQ	MPA	PD	MiCId
AQVLSYLEDCLNNSGAQLLSDYR	MQ	MPA	PD
AQVLTGLR	MQ	MPA
AQVQLYAEEAR	MQ	MPA	PD	MiCId
ARAGAANLVPNSTGAAK	MQ	MPA	PD
AREFKQNSYAFYSGSLER	MQ
AREGDPEAVNAVLLHYAGYLR	MQ
ASAAGLPVLFFNR	MQ	MPA	PD	MiCId
ASADSLLAVVPYFGWAR	MQ	MPA	PD	MiCId
ASASMEVNKEQAR		MPA
ASAVNMPYVLER		MPA		MiCId
ASDEAAYADAYAR	MQ	MPA	PD	MiCId
ASDLQCDQDLELLNPDLVLATLSGK	MQ	MPA	PD
ASDLQCDQDLELLNPDLVLATLSGKDTK	MQ	MPA	PD
ASDLQVDPDLELLNPDLVLAHLNGADSK	MQ	MPA	PD
ASDYELLTCR	MQ	MPA	PD	MiCId
ASEAAAALGEGLQAFCLPGSVADQR	MQ	MPA	PD	MiCId
ASEAAAALGEGLQSFCLPGSVADTR	MQ	MPA	PD	MiCId
ASEAAAALGEGLQSFCLPGSVADTRK	MQ	MPA
ASEALEGLKGDNEDETTGLELLKR	MQ	MPA	PD	MiCId
ASEDYFSTNLFSDYSK			PD
ASEFAATHENFK	MQ	MPA	PD	MiCId
ASEMFVER	MQ	MPA
ASENLVSPAVMAAMG		MPA
ASEVFENLRLEK	MQ		PD
ASEWEDCGEANFTDGFLAPALLSQPLAAYPVK	MQ	MPA	PD
ASFEQWGAEGVDEYLAQEAVAYTGTDADKLNK		MPA	PD
ASFSEEQLADNFQTLLDAVNK		MPA	PD
ASFTEEALQENFNALMDALVK	MQ	MPA	PD	MiCId
ASFTEEQLSDNFQALMDALVK	MQ	MPA	PD
ASFTGAAAVVGKDVLAK			PD
ASGADYLLALGGGSSMDTSK			PD
ASGNDLVAPYADKFPGSTFYAGK	MQ	MPA	PD	MiCId
ASGNDLVAPYAEKYPNSTFVAGR	MQ	MPA	PD
ASHYQGTEDAPVFR		MPA
ASKTGDDAGDGTTTATVLAQALVAEGLK		MPA
ASLAQAEAAYAAAK	MQ		PD
ASLDDALNLFYK	MQ	MPA	PD	MiCId
ASLDQAMNNNAQGNVNLSK	MQ	MPA	PD
ASLEGAQGVVVVDYR	MQ	MPA	PD
ASLGELSDACEAVVGR	MQ	MPA	PD	MiCId
ASLGELSDACEVVVGR		MPA	PD
ASLKQMHMAVSLGGDGTLLQMTR		MPA
ASLLSMYCGADFLK			PD
ASLNLALAAR	MQ	MPA	PD
ASLPVGEGLLGR		MPA
ASLSKDENVYLR	MQ	MPA	PD	MiCId
ASLYNALPLESVK	MQ	MPA	PD	MiCId
ASLYNAMPK		MPA	PD
ASLYNAMPLEGVEK	MQ	MPA	PD
ASMATLTNPDDLNALEAALK	MQ	MPA	PD	MiCId
ASMQGSNEVLPVK		MPA
ASNAGGVATSALEMSQNSER	MQ	MPA	PD	MiCId
ASNGTNSENDRSYLQNELDQLTTELDR		MPA	PD
ASNGVLLLTTK		MPA	PD	MiCId
ASNGVLLVTTK		MPA	PD
ASNLGEVCQFAAAGK	MQ	MPA	PD	MiCId
ASNVNATENLYLNGLTFAPSGSSFLYGK	MQ	MPA	PD	MiCId
ASQDFLWGFVR	MQ	MPA	PD	MiCId
ASQDFLWGYVR	MQ	MPA	PD
ASQFSFNR			PD
ASQFSFSR	MQ	MPA	PD
ASQGLLTVR	MQ	MPA	PD
ASQWCLSNPKVFELVAQR		MPA
ASRDLLNVLADLLYK	MQ
ASSNAQDGVSLVQTAEGALNETHSLLQR	MQ	MPA	PD	MiCId
ASSVVQALQNDFGLNPAR	MQ	MPA	PD	MiCId
ASSYATLLGAWAPDDTAR	MQ	MPA	PD	MiCId
ASTKRDDLEVVALNDLLPVDYMAYMLK			PD
ASTLFPEFVGHTFAVHDGR	MQ		PD	MiCId
ASTVASLVNTLTK			PD
ASVCLETQHYPDSPNKPQWPSVLLAPGQTYQSHCLFK	MQ		PD
ASVGSLGNQVTNGNFDYLGTVGSENLNYVLSGK	MQ	MPA	PD
ASVLNTGVDKLLYPFTR		MPA
ASVPSGASTGEHEALELR	MQ	MPA	PD	MiCId
ASVQSLAVLLNATPHEPWPNSYQQDEENTESLYK	MQ		PD
ASWGQTGNQELSNVAR	MQ	MPA	PD
ASYESFLLLKDEAR		MPA	PD
ASYGQLGDDNVSGR	MQ	MPA	PD
ASYGSLGNQALDESR		MPA
ASYGTVGNQDLDWYAAR	MQ	MPA	PD
ASYGTVGNQDLSWYAAR	MQ	MPA	PD	MiCId
ASYGVLGNQNLTNWYQTYR	MQ	MPA	PD	MiCId
ASYGVQGNDALLNGTK		MPA	PD
ASYHQGPSQFTLQYAPSWR		MPA	PD
ASYYNYYSSK		MPA	PD	MiCId
ATAAQLFKEEGVELPFK	MQ		PD
ATACAVETLGK			PD
ATAVVGTLAGLKPK	MQ		PD
ATDKPFLMPVEDVFTLTGR	MQ	MPA	PD	MiCId
ATDLDMPEPSNVLQFFTADGTK	MQ	MPA	PD
ATDMQTAVGCAQLEKFPSFVER		MPA	PD
ATEDFLNWVLTSDTGR	MQ	MPA	PD	MiCId
ATEGVTEELKR		MPA
ATELFPNDAR			PD	MiCId
ATELPEALRK	MQ	MPA	PD
ATELVQALK			PD
ATEMLLTQAEACAMQGK	MQ	MPA	PD
ATENLVALCDVDWR	MQ	MPA	PD
ATFGDTLVEDYKLR		MPA
ATFHFNVPLTEPGKYTFLSPQAAYALGTEFDGK	MQ		PD
ATFTDPFQGLK		MPA	PD
ATFYEPNDALALVK		MPA	PD
ATFYEPNDALALVKK	MQ	MPA	PD	MiCId
ATFYGLGNYCGSFVTEYK				MiCId
ATGALPDGRPAYTPFAPGASPSYGAEK		MPA	PD
ATGANAAGEALGNLYLK			PD
ATGFVSVYFGNDLLKTGSSDK		MPA
ATGLPAATSFK			PD
ATGSASFNQTLSEK	MQ	MPA	PD
ATGSASFNQTLSEKR	MQ	MPA	PD	MiCId
ATGSLLESSLDKGR	MQ	MPA	PD	MiCId
ATGYPLAFVAAK	MQ	MPA	PD
ATKEYFPGLGK		MPA	PD
ATLAALDELRSPA		MPA
ATLAALDELRSPAQVAQNR	MQ	MPA	PD
ATLAGEFGR		MPA
ATLDKLAGEYADELANLGVR	MQ	MPA	PD	MiCId
ATLDLSQYGLK	MQ	MPA	PD	MiCId
ATLDLSQYGLKDVK	MQ	MPA	PD	MiCId
ATLDLSQYGLKDVKK	MQ		PD
ATLDVEALKK		MPA	PD
ATLEATDLEKR		MPA	PD
ATLGELSDACEK	MQ	MPA	PD	MiCId
ATLGELSYACEK			PD
ATLGSVGNSDHGLESSGK	MQ	MPA	PD
ATLLALGEMR	MQ	MPA	PD	MiCId
ATLLDPENHPKKEEYAQLLCELR	MQ		PD
ATLQDEVAQLKEELTR		MPA
ATLSALKNPDAMTDYLMALVGAR	MQ	MPA	PD	MiCId
ATNLAGPYLGMDGTDVTTVGGDLLPVVTHPYK	MQ	MPA	PD
ATNSVNQEALTALQEVQKR	MQ	MPA	PD
ATPAPPVGPALGQK	MQ	MPA	PD	MiCId
ATPASSDVDALLAAGDDLK		MPA
ATPAVVTPLFQNAGK			PD
ATPLGALAK		MPA	PD
ATPNPFLLNLLR		MPA	PD
ATPTFDQLLEAGCHFGHLK	MQ		PD
ATQDFLWGFVR	MQ	MPA	PD	MiCId
ATSANGMWLLPR	MQ	MPA	PD	MiCId
ATSENAVWVLPHDFVR	MQ	MPA	PD	MiCId
ATSTTTTCTLTTTVDGK	MQ	MPA	PD	MiCId
ATSVYLVDR		MPA	PD
ATTALVPDEYGYR	MQ	MPA	PD	MiCId
ATTDKAEAVALYPSVQK	MQ	MPA	PD
ATTDLRPLWCETSPLPGPHGSALFTR	MQ		PD
ATTDSDGVTTYEFTSK			PD
ATTFNALR	MQ	MPA	PD
ATTLFQGAPVTLAGEFLQK			PD
ATTPEGETVLGNR		MPA
ATTVDAEGMLK			PD
ATTVDAEGMLKEGR	MQ	MPA	PD	MiCId
ATTWYPADRDYFR	MQ		PD
ATVEVTPVLR	MQ	MPA	PD
ATVFNPTTMFFEGSNKK	MQ	MPA	PD	MiCId
ATVHFQGAPMQTVGMLPVTGSLAPDFK	MQ	MPA	PD
ATVLALNVR	MQ	MPA	PD	MiCId
ATVLNCDEELQQFAYTTSCSEETGR	MQ	MPA	PD
ATVLPLAK		MPA	PD
ATVNYNPVSYFR	MQ	MPA	PD	MiCId
ATVSQVLDGGLSVLVDEVR	MQ	MPA	PD	MiCId
ATYDEANNCWR	MQ	MPA	PD
ATYPNYFLAK	MQ		PD
AVAAGAAYEGMR		MPA	PD
AVAAGASVLVSPGFDPELVDYCLSK	MQ	MPA	PD	MiCId
AVADGWVPGETLFGLEEACQK	MQ		PD
AVADLLTSNLR	MQ
AVADLLTSNLRYPDGTPVECVLADSTLGR	MQ	MPA	PD
AVAEDLTAEAVK			PD
AVAELLSSNLK	MQ	MPA	PD
AVAELLSSNLKNGDGSPVECVLADSTLGR		MPA
AVAGNLYLTTDDGSYVR		MPA
AVAGPAAGGAAAAPAEEKTEFD		MPA
AVALLGAR		MPA
AVALLSAGWDPGSDSVVR	MQ	MPA	PD	MiCId
AVALTEVPDPTFSEK	MQ	MPA	PD
AVALVLPQLK	MQ
AVANVNGPLQAALLGHSALDQLGVDQLMLDLDGTPTK	MQ		PD
AVANVNTLLAPALLGCSALEQR	MQ	MPA	PD
AVANYVTGELLR	MQ
AVATLDTCVEK			PD
AVAVLNRMSALAEQWKHVTLAGR		MPA
AVCFGEALKPEFK	MQ	MPA	PD
AVCLAYETVTDRECR	MQ	MPA	PD
AVCQLAGVESSLLK	MQ	MPA	PD
AVDAMLPLGR	MQ	MPA	PD
AVDEYLPTPER		MPA
AVDGLNMTLR	MQ	MPA
AVDKVLNDLQRPFTALMGGSK			PD
AVDLLNNVLALYNENWVADKNK		MPA
AVDLPVWSVQGTPELNNGLLSVK	MQ	MPA	PD	MiCId
AVDNLNNLLAPK		MPA	PD
AVDVFTGEYTGR		MPA
AVDVLVNSVVEK			PD
AVDYLDDGLQGSLK		MPA	PD
AVDYLQFAPAPDLNTAYNWLK		MPA	PD
AVEAFVSTVTK	MQ		PD
AVEALGRQPEASGAVTR	MQ	MPA	PD	MiCId
AVEAVDAAVEK	MQ	MPA	PD
AVEAVDECVGK		MPA	PD
AVEDATLQAGAR		MPA	PD
AVEDEELLAGLK		MPA	PD
AVEDPVRPFVALLGGAK	MQ	MPA	PD	MiCId
AVEEKYPELTH	MQ	MPA	PD	MiCId
AVEKVDELVGK			PD
AVELLEQNLGNR		MPA
AVELPEALRK	MQ	MPA	PD
AVELYPNDFR	MQ	MPA	PD	MiCId
AVENALNASSSTAK		MPA	PD
AVENALNASSSTAKTAT		MPA
AVENLNDLLAPK			PD
AVENLNTLLAPALK		MPA	PD
AVENLNTVLNETLQGMDASDLYALDK	MQ	MPA	PD
AVENMKEGDVVLLQNTR	MQ	MPA	PD	MiCId
AVENPVRPFVALLGGAK		MPA
AVENVNKVLAPALLGWSVLDQR	MQ
AVENVNTLLAPALLGWSALEQR	MQ	MPA	PD
AVESDEDEGKVLGSYDK	MQ	MPA	PD
AVESDEDEGKVLGSYDKCAFVGTDAPEAGHMQGK	MQ		PD
AVESLTQELVAK		MPA	PD
AVFEAAGLTELPKTPADFLAALK	MQ	MPA	PD
AVFELNK		MPA
AVFELNKDKQNAFVQDLMK	MQ	MPA	PD	MiCId
AVFNVDNYKEYLSLQCDSALR	MQ	MPA
AVFPGLQGGPLMHVLAGK	MQ	MPA	PD
AVFSNVLFR	MQ	MPA	PD	MiCId
AVFVEVAGKVASHLGNLR		MPA
AVGEALVEATK	MQ	MPA	PD
AVGELLQNQFR		MPA
AVGELLQNQYR	MQ	MPA	PD	MiCId
AVGESCQKPLLYYR		MPA	PD	MiCId
AVGESVEKPLLYYR	MQ	MPA	PD	MiCId
AVGESVQKPLLYYR	MQ	MPA	PD	MiCId
AVGFENDKDLLELFNLAEDVK		MPA
AVGGVEPQSETVWR		MPA
AVGKVLPELNGK		MPA		MiCId
AVGQNPVALLER	MQ	MPA	PD	MiCId
AVGTLGYLNQQLQPADYLPPFLKDPDFK		MPA	PD
AVHGGYALPAFNFNNMEQLQALLK	MQ	MPA	PD	MiCId
AVHGTNAALKEVGAL	MQ	MPA	PD
AVHLAVVNFLANQR	MQ	MPA	PD	MiCId
AVLAEAGSDLAK	MQ	MPA	PD
AVLDFFR		MPA	PD
AVLDGDEWVLNGSK	MQ	MPA	PD
AVLDMGVPLESAVR	MQ	MPA	PD
AVLDRFLNPFVDHR	MQ		PD
AVLEAGTYAPTSR	MQ	MPA	PD	MiCId
AVLEEEKAVALEK		MPA
AVLEEYNPGFTPNNK	MQ	MPA	PD	MiCId
AVLEKLLR		MPA	PD
AVLELERQLR		MPA
AVLEPLLDNPEAGVVLYR		MPA
AVLESVGLTDVLAK	MQ	MPA	PD	MiCId
AVLFVGYGGR	MQ	MPA	PD	MiCId
AVLGQLDAVPQVWESPLAAFEK	MQ	MPA	PD	MiCId
AVLGTDDPAEVQK	MQ	MPA	PD	MiCId
AVLGVGAENCADK	MQ		PD
AVLLASGASYR	MQ
AVLLCTGGFAGSDEMQEK	MQ	MPA	PD
AVLLEEFTGQSCPNCPDGHR	MQ
AVLNFADTGLSVLEVSHR	MQ	MPA	PD	MiCId
AVLNPATLVPFLVEK	MQ	MPA	PD
AVLPAMLK		MPA	PD
AVLPDMLEQGGGK	MQ	MPA	PD
AVLPSMLER	MQ	MPA	PD	MiCId
AVLPSMLK	MQ	MPA	PD
AVLQMYDVTKDEK			PD
AVLVVGGGSMK	MQ	MPA	PD
AVLVVGGGSMKR	MQ	MPA	PD
AVMAAMGSPLTNK	MQ		PD	MiCId
AVMDLGKYELYDAGNTGK			PD
AVMDNAGEQALFMHCLPAFHDLK			PD
AVMGENLALNMAGKGWHVSVFNRTVPGV		MPA
AVMLAHTLGNPFDLSAVK	MQ	MPA	PD
AVNAGGVAVSGLEMSQNSER	MQ
AVNAGGVAVSGLEMTQDAEHLQWSAK	MQ	MPA	PD
AVNLGLEK	MQ	MPA	PD
AVNLVPNSTGAAK		MPA
AVNPLDLLR	MQ	MPA	PD
AVNYGAAHGALAMTTPGDTTMASLK			PD
AVNYGAAHGALAMTTPGDTTMASLKEVEGLVGGAGAR	MQ		PD
AVNYLSTVLGVEFNEESAKR	MQ	MPA	PD	MiCId
AVPALLLGVVLSHYTGMVWK		MPA
AVPAVYLATEER		MPA
AVPGVTLGHEMVGVVEQTGADVTLVKPGDR		MPA
AVPLFSADWDNLSGNAK		MPA
AVPLYQTSSYVFR	MQ	MPA	PD	MiCId
AVPVAEATAALVVLDLLMQDGLKG		MPA
AVPVCCGTAYR	MQ	MPA	PD
AVQDALEVVSK	MQ	MPA	PD	MiCId
AVQDYMLR		MPA	PD
AVQHPSLTVPEAPK		MPA
AVQLHGGYGYLR	MQ
AVQWVGGGNYGTPVPR			PD
AVRPAVNPVFGTVALKPLDAK	MQ		PD	MiCId
AVRPAVNPVFGTVALKPLDAKENFAFAYNSSK	MQ		PD
AVRVALNGFGR	MQ	MPA	PD
AVSAVVEGLK	MQ	MPA	PD	MiCId
AVSDPLMGLMADRTHTR		MPA
AVSDTVDLMDAK	MQ	MPA	PD	MiCId
AVSELAAQGGTLLFVGTKK	MQ	MPA	PD
AVSMADLTK		MPA	PD
AVSQVENLADVRSR		MPA
AVSSSSLR		MPA
AVTGQPTLLLGK			PD
AVTLFFTEKLDGEPFALQEGR		MPA	PD
AVTPTSTLFYR	MQ	MPA	PD	MiCId
AVTVGYGLNLR	MQ
AVTYPELAK		MPA
AVVALDNCVKDTVEAAK	MQ	MPA	PD
AVVEAVGLKDLR	MQ		PD
AVVEVTPVLK	MQ	MPA	PD
AVVGANWGDEGKGK	MQ	MPA	PD
AVVNNTALDVAVGDYNADGAVNALDAAALLK	MQ	MPA	PD
AVVSYGSVQTGR	MQ	MPA	PD
AVWGFNGTERPGAVYLAAVLAAHAQK	MQ		PD
AVWGFNGTERPGAVYLAAVLAGHAQK	MQ		PD
AVYLSGVPYSFANSR	MQ	MPA	PD
AVYNYYNSGK	MQ	MPA	PD
AVYSELPER	MQ	MPA
AVYSTDGLQTLLK	MQ	MPA	PD	MiCId
AVYTLTGYADAGTGSK	MQ	MPA	PD	MiCId
AVYTTQDLGK		MPA	PD
AWAEANPEQAK	MQ	MPA	PD
AWEGGGEYNVLR	MQ	MPA	PD	MiCId
AWEHLQELEK	MQ
AWEPGTLSATDVLVTDLGANEAVK	MQ	MPA	PD	MiCId
AWGFYYTLLR		MPA
AWKNPGDLTDLPR	MQ	MPA	PD	MiCId
AWLDTMKGVSLGSDAFFPFGDNLER		MPA
AWTAAPEGMTAESPNR	MQ	MPA	PD	MiCId
AYAAMVSSADKGGVR		MPA
AYAFLQGR		MPA	PD
AYAMQEALQK			PD
AYAQQLFGDELPASLGTANTDWQDELFRPALSTDHHVSLNGGLK			PD
AYASMVSSADKGGVR		MPA
AYAVPYPVALDDNR	MQ	MPA	PD	MiCId
AYCFRNDDAKNFVAK				MiCId
AYCYYYQTQQFGGVPYVTEYLESSSR	MQ	MPA	PD
AYDDLGTEVGLSR		MPA
AYDGNVYGLAHLGTVAGGLCYNKK	MQ		PD
AYDHQLLDQSAK	MQ	MPA	PD	MiCId
AYDLYWQENEGSFNPDKDVLFASVPAYASFK	MQ	MPA	PD
AYDPGLDKGNNLTR	MQ	MPA	PD	MiCId
AYDSTLNKVNDR		MPA
AYEFDGDNTPLLR		MPA
AYFHVSPSVGVR	MQ
AYGAELVLTDGAK	MQ	MPA	PD
AYGDVPWFEK	MQ		PD	MiCId
AYGGLNVENDTK		MPA
AYHEQTEPLVEFYR	MQ	MPA	PD
AYLAQGEVLPVATR	MQ	MPA	PD	MiCId
AYLDKLAEVSGVK	MQ	MPA	PD
AYLDLDVLVLDELGR	MQ
AYLDWMVPDTDLK	MQ		PD	MiCId
AYLFDGPCPTPEVSYALR	MQ	MPA	PD	MiCId
AYLFDGPCPTPEVSYALRK	MQ	MPA
AYLFESLRPTPELSFALR	MQ	MPA	PD	MiCId
AYLFPSLRPTPELSFALR	MQ	MPA	PD	MiCId
AYLGMYLPDGCNFLGK	MQ	MPA	PD	MiCId
AYLGVDAEGQKPQLYLYDVANNK	MQ	MPA	PD
AYLLPHTGLGTR	MQ	MPA	PD	MiCId
AYLPENPVGTAAECADMLHEFLPLAR	MQ	MPA	PD
AYLSKFNFTGADQEKK	MQ
AYLVNTGWNGSGK	MQ	MPA	PD
AYLVNTGWNGSGKR	MQ	MPA	PD
AYLVNTGWNGTGK	MQ	MPA	PD	MiCId
AYLVNTGWNGTGKR	MQ	MPA	PD	MiCId
AYLYALPR	MQ	MPA	PD
AYMKNDAVGSALNSDNLK	MQ	MPA	PD	MiCId
AYNNLGELAFAAGDAAK	MQ	MPA	PD	MiCId
AYPNTMGTSGGKENLASMR	MQ	MPA	PD
AYPVQLLTLDGR	MQ
AYSADKDKEAQGFEALPYYEGQTEVALEANK	MQ		PD
AYSEVWDPTPETTLKPALHK	MQ		PD
AYSLDKLLNEMSALEK	MQ	MPA	PD	MiCId
AYSLPSVLLEK	MQ	MPA	PD	MiCId
AYTDETGVPVEVVTAASGTYEETLKSELAK	MQ	MPA	PD
AYTPQDLSAMLLTK			PD
AYTTEDGHLVTFRPDLNASR	MQ		PD
AYVENDYTDDEELKLVR	MQ	MPA	PD	MiCId
AYWDDGAQVLAPHDK	MQ		PD
AYYGETVALLEEK	MQ		PD
AYYHETVELLAEK	MQ	MPA	PD
AYYHETVELLEEK	MQ		PD
AYYTTTGGTSYNSNLLTSQYVYNATNVR	MQ	MPA	PD
CAALELLAATDALR		MPA
CAFVGTDAPEAGHMQGK	MQ	MPA	PD	MiCId
CDFNVPLDGDKLTDETR	MQ	MPA	PD	MiCId
CDFNVPLDGSRLTDETR		MPA		MiCId
CDFNVPLKNGELTDDTR	MQ	MPA	PD
CDGLSYEVLAEALEQAK	MQ	MPA	PD
CDKLVGYNDDTPK	MQ	MPA	PD
CDLKDGQLAGQTGDYEGYNFK	MQ	MPA	PD
CDMVDDPELLDLVEMELR			PD
CDMVDDPELLELVDMELR		MPA	PD
CDNLTLGYTWPDLLNDNLR	MQ	MPA	PD
CDQVDDEELLELVEMEVR	MQ	MPA	PD
CEYFLPLMVNK		MPA	PD
CFAFLAGHESFAAAEGALK	MQ	MPA	PD
CFETVEYYGR	MQ	MPA	PD
CGALMMPHR		MPA	PD
CGDAAGLLYLDDKLGQR		MPA	PD
CGDAAGLLYLDDKLGQRK		MPA
CGDADGAVSGACHSTGNTLRPALQLLK	MQ	MPA	PD
CGEDNDQLSENMK	MQ	MPA	PD
CGMYYVNER	MQ	MPA	PD
CGNLLTAPR	MQ	MPA	PD	MiCId
CGQELVLRDDDKPETVLNR	MQ	MPA	PD	MiCId
CGVVEGTYYDATGLAALANLPSRDELLAK		MPA	PD
CGWLAPVTVYPGEDELLALAQGALR		MPA
CGYCATLAEFKDYLLKR		MPA
CHPFYTGK		MPA
CHPFYTGQQK		MPA
CHPYHLWQVWDAEKGAYVDTEYLAGGLR		MPA
CHSFYTGQQK		MPA
CKEGQAETVSQEVR		MPA
CLAEPTFALKMASPTK		MPA
CLEAGFSSLMFDGSHYPLAENVEK	MQ	MPA	PD
CLGVLTWMHTFSPAK		MPA
CLLNGLGK		MPA	PD
CLLNGLGKDAAMLLSR	MQ	MPA	PD
CLLYALNGGKDEK		MPA	PD
CLNVLEMFR		MPA
CLPSFLGYVK		MPA
CLYKQEPLER		MPA
CNATNATVTGYGGR	MQ	MPA	PD
CNVFNDFLFR		MPA
CNWAAYTAGNVLNAVR	MQ	MPA	PD	MiCId
CQLVGDDLFVTNVK	MQ	MPA	PD	MiCId
CREYLLNPR		MPA
CSAMLQEPSHSAR		MPA
CSANPTAWYAANR	MQ	MPA	PD
CSDWNSSYPADADLKK			PD
CSTGYPLVK	MQ	MPA	PD
CSYQEQTTHLWSPVLSR	MQ	MPA	PD
CTDLKALVNDFGRYGQAGR		MPA
CTVEDFPFTAGQGLK	MQ	MPA	PD
CVEPEAVPESFFMKSLEEGR	MQ
CWPAFQTQFGFVPCYVNSR	MQ	MPA
CYAGALADAK			PD
CYDDYLGGK	MQ	MPA	PD
CYDKELLTR	MQ		PD
CYLLLLR		MPA
DAAAASLYGSR	MQ	MPA	PD	MiCId
DAAAAYQLALR	MQ			MiCId
DAAANSLYGAR				MiCId
DAAASALYGAR	MQ
DAAASALYGSR				MiCId
DAAATALYGSR	MQ	MPA	PD	MiCId
DAAATAVYGPR		MPA	PD
DAAATAVYGSR				MiCId
DAAATAVYGTR				MiCId
DAAAVKPTNDNALQGDNR	MQ	MPA	PD	MiCId
DAALGLVMMNFADKQADSGAK	MQ	MPA	PD
DAAMLLSR		MPA
DAAQNDLYNLCDTTGEFVEGSAK		MPA
DAASAALYGSR			PD	MiCId
DAASCALYGNK	MQ	MPA	PD	MiCId
DAASCALYGSR	MQ	MPA	PD	MiCId
DAASCALYGVR	MQ	MPA	PD
DAASGALYGAR			PD	MiCId
DAASNALYGAR	MQ	MPA	PD	MiCId
DAASTALYGAR	MQ	MPA	PD
DAATAALYGSR				MiCId
DAAYLLSR	MQ	MPA	PD	MiCId
DAEAAVNSALNALTAALK	MQ	MPA	PD
DAEAAVNSALNALTAALKDGDK	MQ	MPA	PD
DAEGDALVAR		MPA
DAEGNLMLDER	MQ	MPA	PD	MiCId
DAEKNNLVVGTQAR		MPA
DAELDEHLNAADKK		MPA
DAFGNELLSDYAVK	MQ	MPA	PD
DAFNALPADEQAYFQPTLDEMESEASDLGLGADGK	MQ		PD
DAFVEEQYTK	MQ	MPA	PD	MiCId
DAGADMVFLPLYYQESALLLTQAAAMGYAPK	MQ		PD
DAGLDVYDQVKK	MQ	MPA	PD	MiCId
DAGLNYSDLGQVLLVGGSTR	MQ	MPA	PD	MiCId
DAGLVPLVTPTSQLVGSQAVSLALDR	MQ	MPA	PD
DAGLVPLVTPTSQLVGSQAVSLALDRR			PD
DAGMEVLYTGLR	MQ	MPA	PD	MiCId
DAGTDYLLALGGGSSMDTAK	MQ	MPA	PD
DAGTKAGVSTGLPDNMQSR	MQ
DAGVEVTAHDGTATSLPLSTGTK		MPA
DAGVPKLELER	MQ	MPA	PD
DAGVTNADLGQVLLVGGSTR	MQ		PD
DAHAVLGVAASDVALLK	MQ	MPA	PD
DAKGEYFPFLR		MPA	PD	MiCId
DALALMSEYR	MQ	MPA	PD	MiCId
DALEGMKGDNADETTGLELLKR		MPA
DALLENVTVDANGHCDFADK			PD
DALLENVTVDANGHCDFADKSVTENTR	MQ		PD
DALLENVTVDANGK	MQ
DALQSLSDFLQSYMQNR	MQ	MPA	PD
DALSMTLPVGTGLHR	MQ	MPA	PD
DALVSAQNDTFNK	MQ	MPA	PD	MiCId
DALWDAFNDYHMLK			PD
DAMEMVAQSVK				MiCId
DAQGVANADFQFSNLLEMLSPK			PD
DAQLVAENLAQQLENR	MQ	MPA	PD	MiCId
DAQQAVDLGAEGLGLCR	MQ	MPA	PD	MiCId
DAQTANLMFLLQQANLR	MQ	MPA	PD	MiCId
DASAAALYGSR	MQ	MPA	PD	MiCId
DASAAAVYGAR				MiCId
DASAGALYGAR	MQ	MPA	PD	MiCId
DASAGALYGSR	MQ	MPA	PD
DASATALYGAR	MQ		PD
DASATALYGSR	MQ	MPA	PD
DASATSLYGSR	MQ	MPA	PD	MiCId
DASELGSLLADAEK		MPA	PD
DASLGAQLLENR		MPA	PD	MiCId
DASSTALYGAR		MPA
DASSVFHPDNR	MQ	MPA	PD
DASVEDLTALFR	MQ	MPA	PD	MiCId
DASWDKNPQAYTLTK	MQ	MPA	PD	MiCId
DASWDKNPQAYTLTKK		MPA	PD
DATCVEDLENVFKR		MPA
DATSENTVWWTSEEYKNDNKPVTTETWNALK	MQ		PD
DAVAGDLTAAMPYR	MQ	MPA	PD
DAVKELFGVVAEK	MQ	MPA	PD
DAVLEDLQDR		MPA	PD
DAVSHVSFSAKPGTLTALVGPSGSGK	MQ		PD
DAVYEKNPLNEGEFYNPLLQGCYPDPSLCK	MQ	MPA	PD
DAVYEKNPLNEGEFYNPLLQGCYPDPSLCKK	MQ		PD
DAYSQLFFQLVNLR	MQ	MPA	PD
DAYYPNLAYSSVNSVTSSFWR	MQ
DCFPESLSVNR	MQ	MPA	PD
DCKDLPAFLLK	MQ	MPA	PD
DCQAFSNMLHAEWR	MQ	MPA	PD	MiCId
DCVLPADGR	MQ	MPA	PD
DCYLYAR		MPA
DDAAGTGLDSFSHYYTVLDVATK	MQ		PD
DDAGKFLDAYYDAK	MQ	MPA	PD	MiCId
DDAGKFLNAYYDAK	MQ	MPA	PD
DDAGKFLNAYYDTK			PD
DDEELLDLVEMELR		MPA
DDEEMLELVEMEMR		MPA
DDELKKLENFGSECGAQGLYLAK	MQ	MPA	PD
DDFLAALDR		MPA
DDKDQLLSVTSAPQSGYSTR	MQ	MPA	PD	MiCId
DDKGDVQTNLGYR		MPA
DDKGEVQNNLGYR		MPA
DDKLLGEFNLGGLAPAPR		MPA
DDKNLPDGWMGLDAGPK		MPA
DDLAGNTLCAASSK		MPA
DDLALLK		MPA	PD
DDLASFLPVYLEK	MQ	MPA	PD
DDLASFLPVYLEKK	MQ	MPA	PD
DDLVGATSDTSCLLGYASALKR		MPA
DDNAYQNNLDATLLK		MPA
DDQGCAVDFKLEGDFPK	MQ	MPA	PD
DDTPEALVLSAFDPVRR	MQ
DDVNFTLVNLLVR	MQ
DDYTVAYQMVTATYNSLK		MPA
DEDSEYRR	MQ
DEGEAGDNVGLLLR		MPA
DEGELVANDTLK		MPA
DEGGRHTPFFNNYRPQFYFR	MQ		PD
DEGLDVVER		MPA
DEGVDVVER		MPA
DELKKGVDELANAVK	MQ	MPA	PD
DELLSHNLDHLTVELDVR		MPA
DELYVLEVNPRSSR		MPA
DENEQLR				MiCId
DEVLLVGGSTR		MPA
DEYAKDLLTR		MPA
DEYGGKLPDALGLPEDQLR		MPA
DFDGDNTPLLR		MPA
DFDLNPYSYALNTSR	MQ	MPA	PD
DFEKAMKMEK				MiCId
DFEKDFR	MQ	MPA
DFEQDFREK	MQ
DFEYSFKR	MQ	MPA	PD
DFFQGDPNSGDYEGR	MQ	MPA	PD	MiCId
DFGEEDQVTADDEAGTLTVK		MPA
DFGEPPLVTPSSQLVGTQAVLNVLQGER	MQ	MPA	PD
DFGSFDNFKK	MQ		PD
DFGSFENFKK	MQ	MPA	PD	MiCId
DFGSVEAFKEK			PD
DFKEFHQMENAYLPFNR	MQ
DFLLDMSPAGR		MPA	PD
DFLQEMLFKFKLPPK				MiCId
DFLVKPFQAER	MQ	MPA	PD
DFNTWVNALADTYNSLGTKPDSLK	MQ	MPA	PD	MiCId
DFNVPLDENFNLTDDTR		MPA
DFNVPLDENGKLTDDTR		MPA
DFNVPLDENGNLTDDTR		MPA
DFNVPLNEEGKLTDDTR		MPA
DFPNPWGK		MPA	PD	MiCId
DFSDNLVEDHKLR	MQ	MPA	PD	MiCId
DFTLPTDADYFHFTSNNTLYGTELR	MQ	MPA	PD
DFVQNNYKPYDGDESFLEGPTEATNK	MQ	MPA	PD
DFWLEHSKR	MQ	MPA	PD
DGALDPETLTASTK	MQ	MPA	PD	MiCId
DGDRDFWMTAEEAKK				MiCId
DGDSVLASGYHWATFPAVSAGWR	MQ	MPA	PD
DGEDTGLTLTVSGNGKDNTK	MQ	MPA	PD
DGELNHYPGVYDTDGNNFSK	MQ	MPA	PD	MiCId
DGFLMGEGGGCLLLEELEHAK	MQ	MPA	PD
DGFLTGVLYGK	MQ	MPA	PD
DGFVMGEGAAALVLEELEHAK		MPA	PD
DGFVMGEGAGCLLLEELEHAK		MPA	PD
DGGDAMSTLNPDDLAQLTLLK		MPA
DGHDFSVGLPMDTPLPQAER	MQ
DGHWDVDVNVR	MQ	MPA	PD
DGKEVATEEEADEVKTK	MQ	MPA	PD
DGKYCYDSLNNGAK	MQ		PD	MiCId
DGLDALSLTEHLEYR				MiCId
DGLDWLHK			PD
DGLGNGGTNFDAK		MPA
DGLLLPGLPEVDLTTGLGSDGKPATPSVNGSR	MQ	MPA	PD
DGLVLDEPANFHTK	MQ	MPA	PD	MiCId
DGLVLDEPANFR	MQ
DGLVTAANSSGLNDGAAALVVMSEEK		MPA
DGLVTQEFLK			PD
DGNDLVNQLWFLR	MQ	MPA	PD	MiCId
DGNFSGYANPNEPGK	MQ	MPA	PD	MiCId
DGNPVASFTVDSYNTLVSPK	MQ	MPA	PD
DGPSAGLTMVTSLASALTQR		MPA
DGQALGLGAGQQSR	MQ	MPA	PD	MiCId
DGQNSEALASALTLAK		MPA
DGQQSLFATR	MQ	MPA	PD	MiCId
DGSATALYGSR		MPA
DGSGNLLYPAGYYDDPR	MQ
DGSLAPFYYVQGK	MQ	MPA	PD
DGSPLWNTGLLNR	MQ	MPA	PD	MiCId
DGSPLWNTGLLNRGDNVAWAMR	MQ		PD
DGSPVFAMVSR		MPA	PD
DGSSVFGTDNR		MPA
DGTDYHAAADLTGQANHLGVTLK	MQ	MPA	PD
DGTEFDSSKEPLTLAVNR		MPA
DGTFDNLSK			PD
DGTFDNLSKR	MQ	MPA	PD
DGTGESVLGASVLQK		MPA	PD
DGTGFFSLNCCPLLNDFATLTTEELPLK	MQ	MPA	PD
DGTLVFPLQFLDK		MPA	PD
DGVGLTATTKDLVENPHNLSFVELEAAQVPR	MQ
DGYEQLAALFEETANNEKEHAK	MQ		PD
DGYVQFGEQYFEK			PD
DHPQVLELWNLVFMQFNRK	MQ
DHTTTYTGAPAPENGR		MPA
DKADAGFEFMQK	MQ	MPA	PD	MiCId
DKDAVSACSLLAELCAWAK	MQ	MPA	PD
DKDGNDVLKVYGEK	MQ		PD
DKDGNEVLEPLYLSAPEFQVLDNANHPDAK	MQ
DKEGLELALNK	MQ
DKETLSEAATVWAVQGAFFR	MQ	MPA	PD
DKFEDMKWNVLNR		MPA
DKGLTDTDNLEFTYSDNFK	MQ	MPA	PD	MiCId
DKGLTFSTPTEVLTK			PD
DKLVSHAFAGNSATYR	MQ
DKNDALDVTVDR			PD
DKNYTYLPK	MQ			MiCId
DKQELPLDWGGK	MQ	MPA	PD	MiCId
DKQNAFVQDLMK	MQ	MPA	PD
DKTTYSSYMNNEVSSQK	MQ		PD
DKTVYDQFGNEQTVGATDLTATK	MQ	MPA	PD
DKTVYDQFGNEQTVGATDLTATKDQVGSLK	MQ		PD
DKVEVFNLGTGR	MQ	MPA	PD	MiCId
DKVTLNDVQVLAHSR	MQ	MPA	PD
DKVVALTGATGVLGDCLAR			PD
DLAARFQKNFAKFTGNEAGK		MPA
DLAETTFDDKDLKEAQFYTYTVVPR	MQ		PD
DLAEYFPSTLLQYVVK	MQ	MPA	PD
DLAGLACYQSEK	MQ	MPA	PD
DLAGLACYQSEKFNYVFGLTK	MQ		PD
DLAGLSLGDAK	MQ		PD
DLALAYASGLGAGR	MQ	MPA	PD	MiCId
DLALKELSNK				MiCId
DLALLTTLGNPVTLNTQGFLK	MQ	MPA	PD
DLANVPRLTTLDNANNFR		MPA
DLAQYFPSTLLQYVVK	MQ	MPA	PD	MiCId
DLASLADVFVNDAFGTAHR	MQ	MPA	PD
DLCSLGRDAR		MPA
DLDAALPEVFALVK			PD
DLDALLDSK	MQ		PD
DLDKLTALK			PD
DLDKPFLMPVEDVFSLTGR	MQ	MPA	PD	MiCId
DLDNGTLTEAEAQELLDHLVLK	MQ	MPA	PD
DLDNYFGLETLK	MQ		PD
DLDWSNLGFGYVK			PD
DLEADFEQLK			PD
DLEFGTGGLR	MQ	MPA	PD
DLEGLVETSTNLASVK	MQ		PD
DLELQGVGYR	MQ	MPA	PD	MiCId
DLESLDLLKDASSTALYGSR		MPA	PD	MiCId
DLFGALFFVSVGMLLD		MPA
DLGEPPLVTPSSQLVGTQAVFNVLLGER	MQ	MPA	PD
DLGGTNTVFGLVDAR		MPA
DLGHEYGAVTGR	MQ	MPA	PD
DLGLTDADLANQYQYTK	MQ	MPA	PD
DLGLVNTR	MQ	MPA	PD	MiCId
DLGPTVSAR	MQ	MPA	PD
DLGQLTGQK	MQ		PD
DLGTGKEQHLTLTAGSNMSDSDLEK			PD
DLKAELFNLR		MPA
DLKDYVEFGLNEEDAPK		MPA
DLKDYVEFGLNEEDAPR		MPA
DLKEALPDLGVKPYAENPAR			PD
DLKFETDFTK	MQ
DLKLEEVELETPLCK	MQ	MPA	PD
DLKPELLWK	MQ	MPA	PD
DLKQEWAEGGK		MPA
DLKRPFTALMGGSK	MQ	MPA	PD	MiCId
DLLACYDGNGSNFGTHPQNVLR		MPA
DLLAFTPALGMNTSNFMTTNLGSLR	MQ	MPA	PD
DLLANEADVLEALK	MQ	MPA	PD
DLLATVPAAAGSTFDK	MQ	MPA	PD
DLLATVPAAAGSTFDKNLTTNVGNVDSK		MPA	PD
DLLDSQQAGTR	MQ	MPA	PD	MiCId
DLLDSYNGDMGAR	MQ		PD
DLLEEAAGDQDTLR		MPA	PD
DLLESFGLER		MPA
DLLFNLDAR	MQ	MPA	PD
DLLGAWTSAPEGMTPESTDR	MQ		PD
DLLGAWTSAPEGMTPESTDRLDPNGLPCVNSYYNSDNTASSSR			PD
DLLGLTDLR	MQ	MPA	PD
DLLLEVARPSHMGYTSLLDNAGELK		MPA
DLLLFSNPNSTNAR			PD
DLLNEYEFPGDDTPLLK		MPA	PD
DLLNPACLVDANHSNSGKMYAEQLR		MPA
DLLPTSNSLFNSAVVPFESDKGHFAGVFR	MQ	MPA	PD	MiCId
DLLPYWDFDAPNLPNEPR			PD
DLLSKYDYDGDNAPLLR	MQ	MPA	PD
DLLSQYDYDGDNTPLLR	MQ	MPA	PD	MiCId
DLLSQYDYDGDNTPVLR	MQ	MPA	PD
DLLSTLR	MQ	MPA
DLLTDKGTSLVWSLYK	MQ		PD
DLLTGENLKPGDTLLGLASSGVHSNGFSLVR	MQ		PD
DLLTGENLKPGDVLVGLASSGVHSNGFSLVR	MQ		PD
DLMDRWTQAARMMSSLGLPLVQGLR		MPA
DLMVLEDGVLEGR		MPA
DLMVNEFGVPASQLK			PD
DLNAAANEGNEVAK	MQ	MPA	PD	MiCId
DLNEAVTLLSGYDNGSSKDKLDEATAYGLR			PD
DLNFDWK	MQ
DLNGLTPQEFLEALKK	MQ		PD
DLNLNTLAK			PD
DLNPVKEELEALKPMK	MQ		PD
DLNQALEWLPK	MQ	MPA	PD	MiCId
DLNVPTSAK	MQ	MPA	PD	MiCId
DLPCYGTTHADYLYGPVPCVR	MQ	MPA	PD
DLPDTWDVAGFLQKR	MQ	MPA	PD	MiCId
DLPEEDRDYYLER	MQ	MPA	PD
DLPGLK		MPA
DLPLLMVSAKR		MPA
DLPNLSDDALKDLDER	MQ	MPA	PD	MiCId
DLPVLAYDR		MPA	PD	MiCId
DLPVLREVVESSWRK		MPA
DLQTVSVNR	MQ	MPA	PD
DLRPVKEELEK	MQ	MPA	PD
DLSAVLEKLDK	MQ	MPA	PD
DLSAYALEWEVLKDGK	MQ	MPA	PD
DLSGEASNLYPGAGLVNAGASNEK	MQ	MPA	PD
DLSGFTHGVGWCAPQQGACK		MPA
DLSGLSHGLGWCAPQQGACK				MiCId
DLSGLTHGLGWCAPQQGACK	MQ
DLSGLTHGVGWCAPQQGACK	MQ	MPA	PD	MiCId
DLSKDGSLAPFYYVQGK	MQ	MPA	PD	MiCId
DLSKEFPLPDAGLPVLFTDNQKPYK	MQ		PD
DLSLKLNRLLLMNTPK		MPA
DLSLVYTPLHGAGR	MQ	MPA	PD
DLSMLREYENLCGLSEEELYR		MPA
DLSPLYLAVK	MQ	MPA	PD
DLSQPGQFASEQR		MPA	PD	MiCId
DLSSLEAR		MPA	PD
DLTDLSEVYVYR	MQ	MPA	PD	MiCId
DLTDSTVLR	MQ	MPA	PD	MiCId
DLTENWDYWPEGLAWTPDGK		MPA	PD
DLTFVCFSDYDPTLPNKEVAFHK	MQ		PD
DLTGALSSVK	MQ	MPA	PD
DLTGSVVQLNPSK			PD
DLTSSENSFADDYSFR	MQ	MPA	PD
DLTTAGTDQGNEYYKQEAR	MQ	MPA	PD
DLTYPNLGPR	MQ	MPA	PD
DLVAGNNVEDR	MQ	MPA	PD	MiCId
DLVAGNNVEDRNHLLPLYVYDAK	MQ	MPA	PD	MiCId
DLVEFAGHVPGLDYGAYYSDLR	MQ	MPA	PD
DLVENPHNLSFVELEAAQVPR	MQ	MPA	PD	MiCId
DLVLLVDEVQTGVGR		MPA
DLVNWELVNYAVK			PD
DLVQALADTKPGLFR	MQ	MPA	PD	MiCId
DLWLLLR		MPA
DLWLQGLYR	MQ	MPA	PD
DLYENELTKK			PD
DLYGDGQNDLGNR	MQ	MPA	PD
DLYLYYR	MQ	MPA
DMAGLVNPAR	MQ	MPA	PD	MiCId
DMERETLHASDTNPSLLYAR	MQ	MPA	PD	MiCId
DMGSYSYNPEVAK			PD	MiCId
DMHVGDTLLGLK	MQ	MPA	PD	MiCId
DMQDMEFTVEHGK	MQ	MPA	PD	MiCId
DMSVEELQTK	MQ
DNAGAGLSDSGDNLK	MQ	MPA	PD
DNAPYAVGNEYDR	MQ	MPA	PD
DNAPYAVGNEYDRK	MQ	MPA	PD	MiCId
DNDLPYSWGTAVNVMPMVFGNLNNESGTGVAFTRDPATGEK	MQ
DNELVATMLGNFQDGR	MQ	MPA	PD	MiCId
DNEVFTPLDLLNAK	MQ	MPA	PD
DNFQHCLLNAAHQFLNK			PD
DNGFNVLVGQRPGK	MQ
DNGLTPLSVDGVDRWPVQR	MQ	MPA	PD
DNKETLYTSGTLASYR	MQ	MPA	PD
DNKFWLNVAR	MQ	MPA
DNLGALLR		MPA
DNLWTGDPLLAAGDDYKTNK	MQ	MPA	PD	MiCId
DNNDWLLR	MQ	MPA	PD
DNQALSELANAVK	MQ	MPA	PD	MiCId
DNQTLSDLSLK			PD
DNTLLVNGAGSKDALATR		MPA
DNTNSESEAVQYLYR	MQ	MPA	PD
DNVLPNANPLASYMLDMMR	MQ	MPA	PD
DNVPGVVSEVSVK			PD
DNVQEAFNEALALVTR	MQ	MPA	PD	MiCId
DNVSAPNGVLATSMYEK	MQ	MPA	PD	MiCId
DNVSNVTLAGGK	MQ	MPA	PD	MiCId
DNYTGNDELNTR		MPA
DPKYGLQLMSDDYLLEELLNELR		MPA
DPSKELFGDCSLMCWSLTVLVCFR	MQ
DQAATVGVTYMLKLGHMVEDKMH		MPA
DQFAEAGLDKEFVQDNQSR	MQ	MPA	PD	MiCId
DQGAGGDNLGTGGLLDVLR		MPA	PD
DQGEAGDNVGLLLR	MQ	MPA	PD	MiCId
DQHLVEYDGCANFMK	MQ		PD
DQLLEAVK		MPA	PD
DQLVLNPYKAPAMDLK	MQ	MPA	PD
DQNEVQQLAGDYKDLVAGLYGPNVSEADKK	MQ
DQTSGNATGFQVMPPQDPSAQR	MQ	MPA	PD	MiCId
DQYYNMR		MPA	PD
DRANNNTEAFNTTEADAGKGYLK	MQ	MPA	PD
DRLDDALNATR		MPA	PD	MiCId
DRSSELAHTYQVR		MPA
DRVDDALCATR	MQ	MPA	PD	MiCId
DRVDDALSATR	MQ	MPA	PD	MiCId
DRWDMTEQLR	MQ
DSCQDLLGFVHLLPDR	MQ	MPA	PD	MiCId
DSDDLSQKEQALKS		MPA
DSGCHVLLGLYEGSK	MQ	MPA	PD
DSGHGPAWCNSLFEDNAEHGLGLYLGQK	MQ		PD	MiCId
DSGSSLGKLR		MPA
DSLRDVLAFPK		MPA
DSMAEGNNVYLR		MPA
DSNQDVLGFVHQLPDR	MQ	MPA	PD	MiCId
DSSALAALNDEENTDNLALR	MQ	MPA	PD
DSSQDLLGFVHQLPER	MQ	MPA	PD	MiCId
DSTDWATQLDYDSDNVPTLEPASTK	MQ	MPA	PD	MiCId
DSTGYLPNFLDYDSHMLSPSYVLGCNLPLYKR	MQ
DSVNVTVNVSAPQPQYPR	MQ
DTAAWLAQEYGGSNSNSLFVVR		MPA
DTDKPFLMPLEDLFSLTGR	MQ	MPA	PD
DTDKPFLMPVEDVFSLTGR	MQ	MPA	PD
DTDKPFLMPVEDVFTLTGR	MQ	MPA	PD	MiCId
DTEGSLTLMENSK	MQ
DTGAGGDKVGSGGLLDVLR	MQ	MPA	PD
DTGLLENENQNR	MQ	MPA	PD
DTLEKETLPLEGLAPK	MQ	MPA	PD
DTPGHVDFTVEVER		MPA
DTPPSSLFALFK	MQ	MPA	PD	MiCId
DTPPSSLFALFKELEKDQPK	MQ		PD
DTPWWFVR	MQ	MPA	PD
DTSSASVLTTVEAK			PD
DTSVEELTELYK			PD
DTTGEFVEGSAK		MPA
DTTLSTFKDHLR	MQ	MPA	PD	MiCId
DTTPAQLLAVFK	MQ		PD
DTYADAAQWDEK	MQ	MPA	PD	MiCId
DTYADAAQWDEKAK	MQ	MPA	PD
DTYADAAQWDEKAKDLAGR	MQ	MPA	PD
DTYADASEWETK	MQ	MPA	PD	MiCId
DTYADPKEWEEK	MQ	MPA	PD	MiCId
DTYADPKEWEEKAK	MQ		PD	MiCId
DTYADPSQWEEK	MQ	MPA	PD	MiCId
DTYADPSQWEEKAK		MPA
DTYDCACKWEEK	MQ	MPA	PD	MiCId
DTYECACQWEEK	MQ	MPA	PD	MiCId
DVADEVLDYLNAKGEK		MPA
DVAGVLQSR	MQ	MPA	PD
DVATYDLKPEMSAPQVCEK	MQ	MPA	PD
DVAWLDELKLR	MQ	MPA	PD	MiCId
DVCGLGLK			PD
DVDENADLPVQFGVR		MPA
DVDKPFLMPVEDVFSLTGR	MQ	MPA	PD	MiCId
DVFYGKENAPELFGGR		MPA	PD	MiCId
DVFYGQENAPLLVGGR		MPA	PD	MiCId
DVKNGLR		MPA
DVLADPLYNNK	MQ	MPA	PD
DVLADPLYNNKVVTK			PD
DVLADPLYNSK	MQ	MPA	PD	MiCId
DVLELEGTLLESMPNAMFR			PD
DVLGLGLK			PD
DVLGTDDPAKVQEALADWTKFDEVAAK	MQ		PD	MiCId
DVLLPGAELPKK	MQ	MPA	PD
DVLPANNAVLQGK	MQ	MPA	PD
DVLPDPLYNSK	MQ	MPA	PD	MiCId
DVLTNLLWSMLPETKAFCPR		MPA
DVLWQLLNPGK	MQ	MPA	PD
DVMELR				MiCId
DVNALVEAGLLKNPR		MPA
DVNGGTLDNPQQR	MQ	MPA	PD
DVNLADDSVCRLLVSDTR		MPA	PD
DVNYNNLR		MPA	PD
DVPEHTTGVQFLFDTLTNPEYGAVK	MQ	MPA	PD
DVPGFLPGTGQEYNGVLLHGAK		MPA	PD
DVPGVGDDALKDLDDRGLLR	MQ		PD
DVQKWDLDAAGSQGRPDYAGQFK	MQ	MPA	PD
DVQLSCLSR			PD
DVQWDYVKDR		MPA	PD
DVSFMLR		MPA
DVSGEGVQQALLK	MQ		PD
DVSYSGELPAGGVQVPFKVPSAK		MPA
DVTCTVTGSTGDGSEK		MPA	PD
DVTSVLQDADGLHLALDTMQEK	MQ		PD
DVTTQLLEYGTEKAAMWLEDKVVPVAK		MPA
DVVSAAELAQPGSYSYLVVDQAMLDK	MQ	MPA	PD
DVVTDSNGNLK			PD
DVVTDSNGNLKGVSWQGCPGVLLYNR	MQ	MPA	PD
DVYDAAVKGDKLAQDLFEYTGR	MQ		PD
DWNCPTTAVCPTWK	MQ	MPA	PD	MiCId
DYAGETVVK	MQ		PD
DYCADLKDTDLYSWLMDK	MQ	MPA	PD
DYCADLSGTDVYSHVK	MQ	MPA	PD	MiCId
DYDGALATFNQLLSEGKDFVAESYSK		MPA	PD
DYDGDNTPLLR		MPA
DYDVEELPANLVDEANEWRDK		MPA
DYDVFVGK			PD
DYFLGTVDSYEAALENFKK	MQ	MPA	PD
DYKPGSFEQR	MQ	MPA	PD
DYKVEGDLR	MQ	MPA	PD
DYLDQANLLVEGDLRR	MQ
DYLLAPAAPYELQGDVPNVVFPCAALQDGER	MQ	MPA	PD
DYNNLDSAPEERER	MQ	MPA	PD
DYQGFLKR	MQ		PD
DYSDALLENVLTYDGTLGK	MQ	MPA	PD	MiCId
DYTPQELSAMLLQK	MQ	MPA	PD
DYTQLQQNPGWK	MQ		PD
DYTVAYQMVTATYNSLK		MPA
DYTVEELPANLVDEANEWRDK		MPA
DYVFDFVTPYPDFDVEEVHR	MQ	MPA	PD
DYVQLTTDALQTTK	MQ	MPA	PD	MiCId
DYWNVNTVR		MPA	PD	MiCId
DYYLPNEFVLFMNVLSTLLR		MPA
EAAAALAELAMADKDALVSDK	MQ		PD
EAAAALAELAMADKDALVSDKLFK	MQ		PD
EAAAGLNTSVEPTETEAK	MQ		PD
EAAEALVAK			PD
EAAEKEEAPATTEATA		MPA
EAAGEELSEKMDK				MiCId
EAAGFVVNR		MPA
EAAKDLLVAVTDASK	MQ	MPA	PD	MiCId
EAANSGLLAGFPVLGLR	MQ	MPA	PD	MiCId
EAASGSVYYLNFKPEQDQQWQDLAK	MQ
EAASLSELQSSYKGDNR				MiCId
EAASQLAELALADR	MQ	MPA	PD	MiCId
EACLRHHDMK				MiCId
EACNSVYDALPAVVEK	MQ		PD	MiCId
[truncated: 9,890 more rows]

## Sheet: Human_0_CF_genus
Genus	MQ	MPA	PD	MiCId
Alistipes	18	26	23
Bacteroides	882	928	1144	MiCId
Clostridium	245	245	316	MiCId
Eubacterium	129	139	180	MiCId
Faecalibacterium	112	112	131	MiCId
Phascolarctobacterium	22	29	32	MiCId
Prevotella	66	69	80	MiCId
Roseburia	32	36	40	MiCId
Ruminococcus	16			MiCId
Sutterella				MiCId

## Sheet: Human_0_RF_peptides
Peptides	MQ	MPA	PD	MiCId
AAAADCGLATVYYPLNQSTLSK			PD
AAAADCGLATVYYPLNQSTLSKR	MQ	MPA	PD	MiCId
AAAAGCTESAELLK	MQ	MPA	PD
AAAAGENEEWSLDYPK	MQ	MPA	PD	MiCId
AAAAGENEEWSLDYPKFADLADEEGFPALAK		MPA	PD
AAAAGENEEWTTDYPHFADVADQEGFPALATMYR	MQ	MPA	PD
AAAAGENFEWTDMYAK			PD
AAAAVVDKDSAVELYAGFGK	MQ	MPA	PD
AAAAYLDLPLYR	MQ	MPA	PD	MiCId
AAAAYLQLPLYR	MQ	MPA	PD	MiCId
AAADGCPTAPEVLAK		MPA	PD
AAADGSFDLTGAELLDPANYEGFDEMVAK			PD
AAADVYMFANDQLEPLLK	MQ		PD
AAAEAEAAAAAPEEAPAE	MQ	MPA	PD
AAAEAVQAYTNK	MQ	MPA	PD
AAAEEKSPVLLQVSK	MQ	MPA	PD	MiCId
AAAELLATYDQERVDR	MQ
AAAEPAPVNPCLR	MQ	MPA	PD	MiCId
AAAEVVSAVR		MPA	PD
AAAGNLLPSSTGAAK	MQ	MPA	PD	MiCId
AAAGNNFGTVLLPEGLLEFLPAMK		MPA	PD
AAAGNNFGTVLLPEGLLEFLPAMKR	MQ	MPA	PD
AAAGVLLLTTK			PD
AAALSLDLPLYR	MQ	MPA	PD	MiCId
AAANESFGYNEDELVSSDLVGMR	MQ	MPA	PD
AAANLAFGGWGCLGLLGR	MQ
AAANNEFFEALSMLEHER		MPA	PD	MiCId
AAANYLDLPLYR	MQ	MPA	PD	MiCId
AAAPAGAAGSVEVTASVPGK			PD
AAAQGVTAALR	MQ	MPA	PD	MiCId
AAAQGVTAALRAELNSSLVNNR	MQ	MPA	PD	MiCId
AAASESFGYNTDPLVSSDVLGMR		MPA	PD	MiCId
AAASQSFGYNEDPLVSSDVLGMR	MQ	MPA	PD	MiCId
AAAVNLVPNSTGAAK	MQ	MPA	PD	MiCId
AAAWLTGATDALSVDPMKDVK		MPA	PD
AACLLTLSDSFVSPELTTAEQR		MPA
AADAAAALGEGLQAFCLPGSVADHRK			PD	MiCId
AADCGLATVYYPLNQSTLSKR		MPA
AADDAAGLALSEK	MQ	MPA	PD	MiCId
AADDAAGLSLSEK	MQ	MPA	PD	MiCId
AADDAAGLSLSEKMRG		MPA
AADDKLLGEFNLGGLAPAPR		MPA
AADFLVDNAK		MPA	PD
AADGELNFVENCR	MQ	MPA	PD	MiCId
AADKDATVLAAVSALDK	MQ	MPA	PD	MiCId
AADKDATVLAAVSALDKAR	MQ		PD
AADKPFLMPVEDVMTLSGR	MQ	MPA	PD	MiCId
AADLAQYLTK	MQ		PD
AADNQPEVTLR		MPA	PD
AADRLEPQMFDEYGVQR		MPA	PD
AADVETLGDLVQFNK			PD	MiCId
AADVETLGDLVQFNKTDLLK	MQ	MPA	PD	MiCId
AADVTDLTEQAK	MQ		PD
AAEAAYTGTQAPVEEMR	MQ	MPA	PD	MiCId
AAEAAYTGTQAPVEEMRK	MQ	MPA	PD	MiCId
AAEADCLVTLGGGSSMDTAK	MQ	MPA	PD
AAEAYFLLAEAK			PD
AAECENEVNDPTQQALDWLNEVR	MQ	MPA	PD
AAEDDAVLEDTAEEKAE			PD
AAEEEKTNFDVLLK		MPA
AAEEEKTNFDVLLKAPGASK		MPA
AAEELRDALYAK	MQ	MPA	PD	MiCId
AAEGALGLAEK	MQ	MPA	PD
AAEGALGLAR	MQ	MPA	PD
AAELLDYVR	MQ	MPA	PD	MiCId
AAELLPLDWDNTAAGNR	MQ	MPA	PD	MiCId
AAELLRKWAAVPTHVR				MiCId
AAELPEALR	MQ	MPA	PD	MiCId
AAELPEALRK	MQ
AAELYKPFLLR	MQ	MPA
AAENATGNVVCLER	MQ	MPA	PD	MiCId
AAEQLGEENLPK			PD
AAESGEVVEGDVTEFNK	MQ	MPA	PD
AAEVPEALR	MQ	MPA	PD
AAEYEALTLNVTSAAK			PD
AAEYLEEPLER	MQ	MPA	PD	MiCId
AAEYLNVLR	MQ	MPA	PD
AAFDKFMETK			PD
AAFEAVDQETLR	MQ	MPA	PD	MiCId
AAFEAVDQETVR	MQ	MPA	PD	MiCId
AAFEGVTGQMVALKR	MQ	MPA	PD
AAFGVVLLTTKK	MQ	MPA	PD
AAFQVLK			PD
AAFTPFAPGANPSYGAEQNGLLASLNSVAK		MPA
AAFYGDNWNNLAMGR	MQ	MPA	PD	MiCId
AAFYPYGSDASYDGSK		MPA	PD
AAGADYVGDQDMLTK			PD
AAGARVVATGRSDYPNQLNNVLAFPGLFR		MPA
AAGELGVEEVSEADAK	MQ	MPA	PD
AAGFDLAAVVDSYNWSSTFTKK	MQ		PD
AAGGLALLGTER	MQ	MPA	PD
AAGGLSTVEDLEK	MQ	MPA	PD
AAGGLSTVEDLEKFLDLGADR		MPA	PD
AAGLENFLHVR	MQ	MPA	PD	MiCId
AAGLEPVGRPEVSVDSASEAEGATLTVK		MPA	PD
AAGLFMASSEKKHGESLSLPHNR		MPA
AAGLPLLEGNLHSSDVFYR	MQ	MPA	PD	MiCId
AAGMNGLTGELLLQSLECR	MQ	MPA	PD
AAGSEANVEEALGNYVK	MQ	MPA	PD	MiCId
AAGSLNVSEALVK	MQ	MPA	PD
AAGTFTLTSGTLETTGDQLFTVDNTK	MQ	MPA	PD
AAGVDLTSSERPGTVGSLR	MQ		PD
AAGYNMVSSVNDTYR	MQ	MPA	PD	MiCId
AAHLPNFMDADEFYNYR	MQ	MPA	PD	MiCId
AAHLVGLLPANNLTGPALFEFEQPTAALAAGAEPAK	MQ	MPA	PD
AAHNLDYHDTQELALVWLDALSDLTAKG	MQ
AAHNTSPVVTAALGR			PD
AALAAEGTPAEYK			PD
AALAAEGTPAEYKEAFQEWLDGR	MQ	MPA	PD	MiCId
AALAEGLVPGGGVAYLR	MQ	MPA	PD	MiCId
AALAGGLKPLLCVGESLDQR	MQ	MPA	PD	MiCId
AALCWLPELAHLAR	MQ	MPA	PD	MiCId
AALDLATDPWGLK	MQ	MPA	PD	MiCId
AALDNSYNVLR	MQ	MPA	PD	MiCId
AALEAGVNQLADTVR	MQ	MPA	PD	MiCId
AALEEGLVPGGGVAYLR	MQ	MPA	PD	MiCId
AALEEGLVPGGGVTYLR	MQ	MPA	PD
AALEFLSHSFYNVLDK	MQ	MPA	PD
AALELMEADPSR		MPA	PD
AALEQASADVTDKAR	MQ	MPA	PD
AALESALQR	MQ	MPA	PD	MiCId
AALESFFNTLENTYEETTVTTPENK	MQ	MPA	PD
AALESFFNTLENTYEETTVTTPENKYK		MPA	PD
AALEYEGPVYLR	MQ	MPA	PD	MiCId
AALFGHDANWGR	MQ	MPA	PD
AALGEGLEAFTLPGSVAEQR		MPA
AALGLPEEELR	MQ	MPA	PD	MiCId
AALGLPEEELRK	MQ	MPA	PD	MiCId
AALGLPEEWLR	MQ	MPA	PD	MiCId
AALHEGDTGSPEVQVALLTAR	MQ	MPA	PD	MiCId
AALLDKVSELYNESHK			PD
AALLKQDWATAEK	MQ		PD
AALLSLDAK	MQ
AALLYDALDSSK	MQ	MPA	PD	MiCId
AALMNHDWQLAQQHAAAAR	MQ	MPA	PD	MiCId
AALMSFYTSQTEAEFNGGLVLKGDR		MPA
AALNANEVAYAK	MQ	MPA	PD
AALPALFNPEDLNALEQALR	MQ	MPA	PD
AALPTLK		MPA
AALQQVVEQYHPDR	MQ	MPA	PD
AALSNFTAFLANEVATK	MQ	MPA	PD
AALTADELAK		MPA	PD
AALTAGELAK	MQ		PD
AALWAALSR	MQ	MPA	PD
AAMEYGLK			PD
AAMGNFAAFSALPGVEVR	MQ	MPA	PD	MiCId
AAMLTLMNPDDKAGLEAALR	MQ	MPA	PD
AANAELPLLFLTAK	MQ	MPA	PD	MiCId
AANAGGVATSALEMSQNSER	MQ	MPA	PD	MiCId
AANAGGVATSALEMSQNSQR	MQ		PD
AANAGGVATSGLEMSQNSLR	MQ	MPA	PD	MiCId
AANAGGVAVSALEMSQNSMR				MiCId
AANAGGVSVSGLEMTQNSLK	MQ	MPA	PD
AANESFGYNEDELVSSDLVGMR		MPA
AANGVLLLTTK			PD
AANGVLLVTTK			PD
AANGVLLVTTKR		MPA	PD
AANGVLVLTTK	MQ		PD
AANGVLYVQTK			PD
AANLDALHDTVHEMAR	MQ	MPA	PD	MiCId
AANLDALHDTVHEMARDEAR	MQ		PD
AANLPQAMLENLAK	MQ		PD
AANLPQQMLENLAK			PD
AANLYGAPLALLVCADHDK	MQ	MPA	PD
AANLYGAPLALLVCADHDKAWVRPFDQK	MQ		PD	MiCId
AANMPQQMLDNLVNGR	MQ	MPA	PD
AANPTPEKPFVLGCPTGSSPLGMYK		MPA	PD
AANWLLR		MPA	PD
AAPALSGLNDLTK	MQ	MPA	PD
AAPEFLEELR	MQ	MPA	PD	MiCId
AAPGLTGFTK	MQ	MPA	PD	MiCId
AAPVLLEPLMK	MQ
AAQAKADADCLAVLAAGKAAQSQADAR	MQ		PD	MiCId
AAQALDAFDYR	MQ	MPA	PD	MiCId
AAQALFATYTQEQVDKLFK			PD
AAQGNNFGTVLLPEGLLEFLPAMKR	MQ	MPA	PD
AAQGNNFGTVLLPEGLVEFLPAMKR	MQ	MPA	PD
AAQLKEWFSGAAPK			PD
AAQNRNDLQLVGLNDLCPVDYLAYMLK	MQ	MPA	PD
AAQPKDLDASELEVR		MPA
AAQPLVDSVADLKK	MQ	MPA	PD	MiCId
AAQYDGLELMDR	MQ	MPA	PD	MiCId
AASANGLTGELLLQSLEAR	MQ	MPA	PD
AASELFNANSK	MQ	MPA	PD	MiCId
AASEYDSLAQR	MQ
AASGNLLPSSTGAAK	MQ	MPA	PD	MiCId
AASLANSLSSRPTK			PD
AASLVPTVEHLSAEYGLPLLNKR	MQ		PD
AASMDELNNFAK	MQ	MPA	PD	MiCId
AASNESFGYNEDELVSSDLVGMR	MQ	MPA	PD
AASNESFGYNTDELVSSDLVGMR	MQ	MPA	PD
AASNSQDGLSLVQVAEGALNETHSLLQR		MPA	PD
AASQFEALR		MPA	PD
AASSELGADYGYMFEVLK			PD
AASTRHSVFDEVEEGAQSLTNGLDGL	MQ
AASVNMPYVLER	MQ		PD	MiCId
AATFKPLLECLK	MQ	MPA	PD	MiCId
AATLKDVTLDALFSYLK	MQ	MPA	PD
AATLYLNPALDLTDEVVEGLNAR	MQ	MPA	PD
AAVAEGLVAGGGTALLQVQTALSK	MQ	MPA	PD
AAVDLALYDLK		MPA	PD
AAVDNSYNVLR	MQ	MPA	PD	MiCId
AAVEEGLLCGGGSAYLHASK	MQ		PD
AAVEEGLVAGGGTALLNAMPAVK	MQ		PD
AAVEEGLVPGGGTALVR	MQ	MPA	PD
AAVEEGLVPGGGVALVNVLDKVK			PD
AAVEEGLVPGGGVAYLR			PD
AAVEKLEEVYA		MPA
AAVENSYNVLR				MiCId
AAVETANAAYRDAETQLK	MQ		PD
AAVETKSPVLLQVSK	MQ	MPA	PD
AAVGGGYALSLK			PD
AAVPSGASTGEHEALELR		MPA	PD	MiCId
AAVPSGASTGENEALELR	MQ	MPA	PD	MiCId
AAVPSGASTGENEALELRDGDPK	MQ	MPA	PD
AAVPSGASTGENEALELRDGDPKR	MQ		PD
AAVQEGVVAGGGTAPLNALPAVR	MQ	MPA	PD	MiCId
AAVTNDLGFLAPFNTFSDDEKPTDPLAQEVLR	MQ	MPA	PD	MiCId
AAVVGYGNLGK	MQ	MPA	PD	MiCId
AAVWAGANLDKEAAPMLFDR	MQ
AAVYGLLAR	MQ	MPA	PD
AAWDALTDAQKELVEGENADPDYFGR		MPA
AAWEEAEHAAK	MQ	MPA	PD
AAWELSDMFHLK	MQ	MPA	PD
AAWEMTDMFHLK			PD
AAYALGGGNTLSPGALR		MPA	PD
AAYDAASAGEAAAR		MPA
AAYFEDVAR		MPA	PD	MiCId
AAYGLLNLR	MQ	MPA	PD
AAYGVLLLTTK			PD
AAYLDTGVWASK	MQ	MPA	PD	MiCId
AAYLLTGQWAK	MQ	MPA	PD	MiCId
AAYLNTGTWAK	MQ	MPA	PD	MiCId
AAYLNTGVWAK	MQ	MPA	PD
AAYTPFAPGASPSYGAEK	MQ	MPA	PD	MiCId
ACCCSDSFSCEYTR	MQ	MPA	PD	MiCId
ACELGVFADFEKPADGAK	MQ		PD
ACFGQAFLELHPTK		MPA
ACFVLDALR	MQ	MPA	PD	MiCId
ACGLHETYSPVMDLLR			PD
ACGLSGYLLEVNPFNQPGVEAYKK	MQ	MPA	PD
ACGLSGYLLGVNPFNQPGVEAYKK	MQ	MPA	PD	MiCId
ACGVEGLLSTPESK		MPA	PD
ACKVPFQPR	MQ	MPA	PD	MiCId
ACLAQALTMR	MQ	MPA	PD
ACLPEAALYSGAEGYK	MQ	MPA	PD
ACLTGTSEVVTPML	MQ
ACNDFLANYEQSPETEDLKHK	MQ		PD	MiCId
ACQNYGPLYK			PD
ACSDDSAADFTGDAK	MQ	MPA	PD
ACSHLTGGGFYENVPR	MQ	MPA	PD
ADAALGFDGLGLK		MPA
ADADCLAVLAAGK	MQ	MPA	PD	MiCId
ADADGDQYVELNGVPYTYK	MQ	MPA	PD	MiCId
ADAGRNFSLLAVAEGCFDVNEAK		MPA
ADASGSVAQQATALK	MQ	MPA	PD	MiCId
ADAYLSLR		MPA
ADCLLGGATYSTADTLRPALQLVK	MQ	MPA	PD	MiCId
ADCQSVLGLAR			PD
ADDAAGLSLSEK	MQ	MPA	PD
ADDALWLFPTVYK		MPA	PD	MiCId
ADDGKVVTAARSQNYSK		MPA
ADEFAVWLLK		MPA	PD
ADEPTGTGLR	MQ
ADEVVAVYSHVDR			PD
ADFGQLVNYK			PD
ADFLYTPGDSNSWNQTASQLLSTSDYVHFNGYAHLK	MQ		PD
ADFNEYKGVWVFCEQR		MPA
ADFTYGDMLK			PD
ADGADDFTECGPGAVLQGLLK			PD
ADGADEQAAVDGLLK		MPA
ADGADEQAAVDGLLKLV		MPA
ADGEFNMHLR	MQ	MPA	PD	MiCId
ADGFEWGMTALPAVK			PD
ADGFKWGMTALPAVK			PD
ADGLAGVSALLPQMQAR		MPA
ADGLESTDALK		MPA	PD
ADGLESTDALKGTYLDNYK	MQ	MPA	PD	MiCId
ADGLGSTDALK		MPA	PD
ADGLGSTDALKGTYLDNYK	MQ	MPA	PD
ADGLTSSPALK		MPA	PD
ADKAYHLSDTRFR		MPA
ADKLNEADSVLFQTEK		MPA	PD	MiCId
ADLAQTLADLHPR	MQ	MPA	PD	MiCId
ADLDGGLVGGASLK			PD
ADLDYALVEALTK	MQ	MPA	PD	MiCId
ADLDYGFAEAATTYGR	MQ	MPA	PD	MiCId
ADLDYGFAEADTTFGK				MiCId
ADLDYGFAEADTTYGK	MQ	MPA	PD	MiCId
ADLDYGFAEANTTYGK	MQ	MPA	PD	MiCId
ADLEALVK			PD
ADLFAAGDKVDASALSK	MQ		PD
ADLGLTDEDLAGQYK	MQ	MPA	PD	MiCId
ADLGYTQVSNDLSTNNVLGSYK			PD
ADLKDVDDSNLGLK	MQ	MPA	PD	MiCId
ADLLAEKLAVLEER		MPA
ADLLDEYR		MPA	PD
ADLLDEYRNTGGFDLLGSGR	MQ	MPA	PD
ADLLSLANFANVTK		MPA	PD
ADLPCGCTLLGLSALPSNHR		MPA	PD
ADLPNPWGTSDDLAAYGQLLATR	MQ	MPA	PD	MiCId
ADLTGGTVSLLDEKDDDGVVTK		MPA	PD
ADLVNELSR	MQ	MPA	PD
ADLVNELTK		MPA	PD
ADLVNELTKK		MPA	PD
ADLVSELSK		MPA	PD
ADLWYLR		MPA
ADMEALTGQK		MPA
ADMFDLDGK		MPA	PD
ADMFDLDGKALEGATVALAGSFASAK		MPA	PD
ADMLYAELDR		MPA	PD	MiCId
ADMLYAELDRNK	MQ	MPA	PD	MiCId
ADMQELAKLSADR		MPA
ADMTQAVLEGVAFALR		MPA	PD
ADNNPLLPR		MPA	PD
ADNNPVDSWQYLR	MQ	MPA	PD	MiCId
ADNQPEVTLR		MPA
ADPAHLLEPLELDLATLPQTTK	MQ	MPA	PD	MiCId
ADPALLYYAGYLLTVDGSNNPK		MPA
ADPSFYGLYPSAK	MQ	MPA	PD
ADPYFVNDETHVK			PD
ADPYFVNDETHVLQVPCVDDLNDVGHGVNLVR	MQ		PD
ADQPFLMPVEDVFTLSGR	MQ	MPA	PD
ADSVVSGLLPTGVYGADLK		MPA	PD
ADSYYAGEFVLYNAK	MQ	MPA	PD	MiCId
ADTLEELAEK	MQ	MPA	PD
ADTVSAGEDSLTVDGK	MQ	MPA	PD
ADVDGVLLDLNR		MPA
ADVKALTTDR		MPA
ADVNAYQLYSYDEAAK		MPA	PD
ADVNAYQLYSYDEAAKENK	MQ	MPA	PD	MiCId
ADVTDNGFKVPMGQCLLYDEGYGYGLK	MQ	MPA	PD
ADWKLWLDR		MPA
ADYDNTLEQLRESFGNK	MQ
ADYLTTNLR	MQ	MPA	PD
ADYNSPNLSGQK	MQ	MPA	PD	MiCId
ADYNSPNLSGQKGDNSGGPNMTTEK	MQ	MPA	PD
AEAAADFLNWCVSEEGAQALAK	MQ		PD
AEAAAELGTLTQTDLDETLNK			PD
AEAAAELGTLTQTDLDETLNKLR	MQ	MPA	PD	MiCId
AEAEAYPGPSLLLGYAPCELHGVK		MPA
AEAPAAEAPEAKAE		MPA
AEAPSPLPLVASALK			PD
AEAQGFEVFTAAEAAK	MQ	MPA	PD	MiCId
AEDAVTPLLTGGK	MQ	MPA	PD	MiCId
AEDAVTPLLTGGKYELLSAR	MQ	MPA	PD	MiCId
AEDGSLGELAR	MQ
AEDLKTYDDYYNMLLK			PD
AEDVDSEALTTLVVNR	MQ	MPA	PD	MiCId
AEDYLKEAGMEVK	MQ	MPA	PD
AEECKSPVLLGVSEGAGK	MQ	MPA	PD
AEEEKTNFDVLLKAPGASK		MPA
AEELNKELEGSLLLGQFDNPANPAAHK			PD
AEEPDVLSAFHQLQK	MQ		PD
AEEQGFEVFTAAEAAK	MQ	MPA	PD	MiCId
AEFYSEGTLPLQTLR	MQ	MPA	PD	MiCId
AEGALNETHSLLQR	MQ	MPA	PD	MiCId
AEGEAMSGDLPTAK	MQ	MPA	PD	MiCId
AEGEDAPADNVADESK	MQ	MPA	PD
AEGKNPFTLTSK	MQ	MPA	PD
AEGTGMLTAGVSYLFGGKK	MQ	MPA	PD
AEGVEVSLTGNSTNPTR	MQ	MPA	PD	MiCId
AEKCHVNNFEETTYDEQSSEEKPLDDLYMELVEG	MQ
AEKDNQFQGVVESLLK	MQ	MPA	PD
AEKEYFGGTLMELR		MPA
AEKGEVDTVASPVAEAVTEETFADQCK	MQ	MPA	PD
AELAAMLAR		MPA	PD
AELDGDMGDSHVGLQAR	MQ	MPA	PD	MiCId
AELDQLTSELNR		MPA	PD	MiCId
AELEALNFFDR	MQ	MPA	PD
AELEDAYDAYK			PD
AELEGDMGDNKVGLQAR	MQ	MPA	PD	MiCId
AELEGEMGDSHVGLQAR	MQ	MPA	PD	MiCId
AELEKTNNVDAAAYLGTVLAK	MQ	MPA	PD
AELETAGSSLNK		MPA	PD
AELFNLR		MPA
AELGDHDENLSYEK			PD
AELGDHDENLSYEQSVEYLEK	MQ	MPA	PD
AELGTLTQTDLDETLNKLR		MPA
AELLKVLGDR		MPA
AELLNLLAEK		MPA	PD
AELLNLLAEKGDYSK			PD
AELNSSLVNNR	MQ	MPA	PD	MiCId
AELPLFAEATQSDAK			PD
AELPLFAEATQSDAKK	MQ		PD
AELTTWGR	MQ	MPA	PD
AELVFTAADGTETR	MQ	MPA	PD
AELVPVEVK		MPA	PD
AELVTSLAEK		MPA	PD
AENEVLLETSAR	MQ	MPA	PD	MiCId
AENLAQQLENR	MQ	MPA	PD	MiCId
AEPTNGTYLDTYAWLLFEKGKYVEAK		MPA
AEQLATDLLNNHGLALMNAPFGTNVSSGNPETWPVER	MQ	MPA	PD
AEQWAELQSK	MQ	MPA	PD
AESFTLNAGTEKEK	MQ	MPA	PD
AESGTLSYLGR	MQ	MPA	PD	MiCId
AETDPSLEGYEK	MQ	MPA	PD	MiCId
AETFNVVVELPR	MQ	MPA	PD	MiCId
AETHNFPTTVEPFNGASTGTGGELRDR			PD
AETVALLNR	MQ	MPA	PD
AETYALALR		MPA
AEVLEFNPGFTPNNR	MQ	MPA	PD	MiCId
AEVLEYNPGFTPNNK	MQ	MPA	PD	MiCId
AEVPAFNVGDTVR	MQ	MPA	PD	MiCId
AEVPEFNVGDTVR		MPA	PD
AEVPVTNLYR			PD
AEYGDYELGKR		MPA
AEYGDYLTGPK		MPA
AEYVLEELQR	MQ	MPA	PD	MiCId
AFAAALEDAK	MQ	MPA	PD
AFAADKDYLNAFLVALASK		MPA	PD
AFAEPFPAR	MQ
AFAGADTLATSYALATALR	MQ	MPA	PD
AFAHYRF	MQ	MPA
AFALLPK		MPA
AFAQVDGYEVALCDLK			PD
AFAQVDGYEVALCDLKQEWAEGGK	MQ	MPA	PD	MiCId
AFAQVDGYEVALCDLKQEWAEGGKDK			PD
AFAQVEGYEVALCDLKQEWADGGKEK	MQ		PD	MiCId
AFATNFNPELNLR	MQ	MPA	PD	MiCId
AFCDDDFKGFDR	MQ	MPA	PD
AFCDDKFTGFER	MQ		PD	MiCId
AFDLLELQGEKR	MQ
AFEEGTTKLDR		MPA
AFEELGVEAVEQCLPSWDLDGMR	MQ	MPA	PD
AFEFLEADFAALR	MQ
AFEGLLKR	MQ	MPA	PD
AFEGLLNR	MQ	MPA	PD	MiCId
AFEGLYNR			PD
AFEGTDFAQLDDLLDGPSALALSKEDATAPLR	MQ	MPA	PD
AFEHGLTPLLCCGETLTQR		MPA	PD	MiCId
AFEMALNELTTLAGQKPMVTK	MQ	MPA	PD
AFEQLAPDTLVGR	MQ	MPA	PD	MiCId
AFESDEVNNLLQALGVR	MQ	MPA	PD
AFGGAMGGFTTGK			PD
AFGSFGLK			PD
AFGTEAANNLLQR			PD
AFGYHLNLPATTAVR		MPA	PD
AFLATGEQPER			PD
AFLDEASTAYNSGTYK	MQ	MPA	PD	MiCId
AFLDTVTDELKADGK	MQ	MPA	PD
AFLLENAFADLAYET				MiCId
AFLLVPGYGAQGGK	MQ	MPA	PD
AFLQKLR		MPA
AFLQNLETASVFAK		MPA	PD
AFLSLLLQFYFRR	MQ
AFMPYGGLK			PD
AFNDNDGLPSSANPFLLKDVLR		MPA
AFNDPNLAENTELTLK	MQ	MPA	PD	MiCId
AFNDPNLAKDTELTLK	MQ	MPA	PD	MiCId
AFQDAFLTTLR		MPA	PD
AFQELGEAQCLSHLLNSPGNFTASK		MPA	PD
AFQLDGSQYDNEYVHNHVFR	MQ		PD
AFSEDGLPLGAGLDDLGK	MQ	MPA	PD
AFSFSPQVLVEK			PD
AFSLMTNEPR	MQ
AFTAQLLLNHVQAR	MQ	MPA	PD	MiCId
AFTDLVAEELK			PD
AFTDLVAEELKK	MQ
AFTDLVAEELKKGEK	MQ	MPA	PD	MiCId
AFTDVVAEELK	MQ		PD
AFTDVVAEELKK	MQ	MPA	PD
AFTDVVAEELKKDGK	MQ	MPA	PD	MiCId
AFTDVVAEELKKGEK	MQ	MPA	PD	MiCId
AFTETVAEQLK	MQ	MPA	PD	MiCId
AFTTNFNDLGDFDQLPGLASQR		MPA	PD
AFVCSDPDLLK	MQ	MPA	PD	MiCId
AFVDVVTDELKKGEK	MQ	MPA	PD	MiCId
AFVDWLVK			PD
AFVFPGQGAQFVGMGK	MQ	MPA	PD
AFVNDVTKFNTDFDLVSGR	MQ	MPA	PD	MiCId
AFVPLAEMFGYATDLR		MPA	PD
AFVPLAEMFGYSTDLR	MQ	MPA	PD	MiCId
AFVPLSEMFGYATDLR	MQ	MPA	PD
AFVQNLENATVFAK			PD
AFYALSEK			PD
AFYLGELK			PD
AGAANLVPNSTGAAK	MQ	MPA	PD	MiCId
AGAAYVSPFLGR	MQ	MPA	PD	MiCId
AGACNLVPNSTGAAK	MQ	MPA	PD	MiCId
AGAELLPSFDAYQNMVSYTVPYTFGNLTK		MPA	PD
AGAGVNNLPLDK	MQ		PD
AGAGYDNLDLEAASAR			PD	MiCId
AGALAGQLWEALNGTEGLTQK	MQ	MPA	PD	MiCId
AGALNLVPNSTGAAK				MiCId
AGANYYFGNNK			PD
AGAPGTTAALALLNDQVK			PD
AGAQNLVPNSTGAAK	MQ	MPA	PD	MiCId
AGAQNLVPNTTGAAK	MQ	MPA	PD	MiCId
AGASVEGVGLAVEK			PD
AGATVVDKKPEEAAETAEETKTEE	MQ		PD
AGATYVSPFLGR	MQ	MPA	PD	MiCId
AGAVNLVPNSTGAAK	MQ	MPA	PD	MiCId
AGAYGPVLQGLSMPVNDLSR	MQ	MPA	PD	MiCId
AGCVASMGLEYLELGK			PD
AGDAEWALAK	MQ	MPA	PD	MiCId
AGDAFMDPFYYSTWQLAER	MQ	MPA	PD
AGDAGLFFVDSK	MQ	MPA	PD	MiCId
AGDDAAGLALSEK	MQ	MPA	PD	MiCId
AGDDAAGLSLSEK	MQ	MPA	PD	MiCId
AGDLLMNPLKR	MQ	MPA	PD
AGDTGLFFVDSQLGQR		MPA	PD	MiCId
AGDTGSPEVQLALLTER	MQ
AGDTLTVAYR	MQ	MPA	PD	MiCId
AGDTVTVAYR	MQ	MPA	PD
AGDVFAFDYK			PD
AGDVLELK	MQ		PD
AGDVLELKESAK	MQ	MPA	PD	MiCId
AGDVLELR		MPA	PD
AGDVVMMLVPDELCADLYNK			PD
AGDWGYFTK			PD
AGDYLFKPLQK	MQ		PD
AGEFDKLKDMTAEAVALVK	MQ		PD
AGELAEEQGYAQVLWLDGVEKK		MPA	PD
AGELNFADDLLKR	MQ	MPA	PD	MiCId
AGESDHMGCLLLNDGTLLTSNPAVNPYR	MQ	MPA	PD
AGESYKYTVNDLPLGK			PD
AGESYSTSFSLPLPETVKDADKCK			PD
AGFDPMTWWQKEQNEK				MiCId
AGFHLENGFSADTGSLAQNSR		MPA
AGFLFLHDENSTYDLNFLNGAK			PD
AGFLPYR		MPA
AGFTSLMFDGSHYPFEENLAK			PD
AGFVLDALR	MQ	MPA	PD
AGGLLNLLGELAK			PD
AGGLLNLLGELSK			PD
AGGMGLLSGR	MQ
AGGPEPENNPALR		MPA	PD
AGGPEPENNPTLR	MQ	MPA	PD	MiCId
AGGTVTEVEEWGK	MQ	MPA	PD	MiCId
AGGVPCAALVK			PD
AGHPGGSLSVADTLTYLYMHR	MQ		PD	MiCId
AGHYAVGQFNLNNLEWTK	MQ	MPA	PD	MiCId
AGLAAAQAAGAVK	MQ	MPA	PD
AGLALTDTFVK	MQ	MPA	PD	MiCId
AGLALTLR		MPA
AGLANPNRPLGSFLFLGPTGVGK		MPA	PD
AGLCCGTENCWAVNK			PD
AGLEQDFKLTPAQLEAALTPK			PD
AGLGLVDAK		MPA	PD
AGLGMVDGMLSLLPAAK		MPA
AGLLDPNSMTQTYDEMSQK			PD
AGLLETTFR	MQ	MPA	PD	MiCId
AGLLHDLGK		MPA	PD
AGLNAGQLVR	MQ
AGLNPNHFDSEDHLASNVTK			PD
AGLNTVEELTNK	MQ		PD
AGLPFAPGANPMHGRDQNGALASLNSVAK		MPA
AGLPLEVPAFTLNVVCGSGLK		MPA	PD
AGLPTEHFQGYTTLNK			PD
AGLPVFGSEVEQVK	MQ	MPA	PD
AGLSFPTTLDELMAAGK			PD
AGLSLDSNFAK	MQ	MPA	PD	MiCId
AGLTTLNAAELTLDNLLDER	MQ	MPA	PD	MiCId
AGLYAMTENLPFGAQLK	MQ	MPA	PD
AGMLDDLFSERVFPGYRFER				MiCId
AGMTREDLLKGNAALAEEFGK	MQ		PD
AGNDNTAVGAAPNEPEWAGNLVAHR	MQ	MPA	PD	MiCId
AGNEALGVYQSR	MQ	MPA	PD	MiCId
AGNGVLLLTTK		MPA	PD	MiCId
AGNPLTLTDPNMTR	MQ	MPA	PD	MiCId
AGNVAGQLWTALNGTDGLTHK			PD
AGNVLGGGDFANDR	MQ	MPA	PD
AGNWNYDGQCNPFQASYLDELLK	MQ		PD
AGNYVAGANLAGFEK	MQ		PD
AGPYFAFGLAGK			PD
AGSDMYFTETETK	MQ	MPA	PD
AGSFLPQFTEELENTSEYNPQFLTVR		MPA
AGSFLSEEELGYMK	MQ		PD
AGTAEDEVKFFLR	MQ	MPA	PD	MiCId
AGTEDPASFPTSSYAEGK				MiCId
AGTEDVAAAAYSALYALQHR	MQ	MPA	PD	MiCId
AGTSTSVYSTNSWPADAYYANFTCGSANMK	MQ	MPA	PD
AGTVFTSEELLAHWK			PD
AGTVTMDVTK			PD
AGVAALFGPGTR	MQ	MPA	PD
AGVAPEAVDQVYMGCVLQAGQGQNVAR	MQ	MPA	PD	MiCId
AGVAQTGYSWENLKNER	MQ	MPA	PD	MiCId
AGVEDVATVYTADLEK			PD
AGVEPQSENVWR	MQ
AGVFCVGMGSK	MQ	MPA	PD	MiCId
AGVLAGQLWEALNETEGK	MQ	MPA	PD
AGVLAGQLWEALNETEGKTQK	MQ		PD
AGVLETTFR	MQ	MPA	PD	MiCId
AGVNAGMNLDSFAPR	MQ	MPA	PD	MiCId
AGVNVMVVPDVTPYK			PD
AGVPSLELER		MPA	PD	MiCId
AGVSDYDANASLK	MQ	MPA	PD	MiCId
AGVTKEELSAVAFTR			PD
AGVVAVGAGSSLTK	MQ	MPA	PD
AGVVDALTQYTSGNADWSVVK	MQ		PD
AGVVEGTVYDAK	MQ	MPA	PD	MiCId
AGVYGNLYHTWR	MQ	MPA	PD	MiCId
AGYDATNHDLTNVYR	MQ	MPA	PD	MiCId
AGYDELCMQANK				MiCId
AGYDPTVNYTR	MQ	MPA
AGYEFGDYGLYTFGSDKNGGTTGAYPNR		MPA	PD
AGYEGLATAEGAFK		MPA	PD
AGYFTHYAGEGTVR	MQ	MPA	PD
AGYLGEDVYDEAGVK			PD
AGYSGLSPTLNTVER	MQ	MPA	PD	MiCId
AGYVVSDSNLAPTATLHDVLELK			PD
AGYWNLFSFNPALKAEGK			PD
AHCSTAGVTDFLKDTAVGYLMEK	MQ		PD
AHCSTAGVTDYVK			PD
AHDENNECLLGDVVK	MQ	MPA	PD	MiCId
AHDENNECNLGDLVK	MQ	MPA	PD	MiCId
AHFWNFANSDLAPEFLNEPQELGLPVR	MQ	MPA	PD
AHFWNFANSELAPEFLNEPQELGLPVR		MPA	PD
AHLLFTDLDR	MQ	MPA	PD	MiCId
AHLLLHDQDLLGR		MPA
AHNAPEEETEETDADAAADTKK	MQ
AHNAVSLLSAGWDPGSDSVVR	MQ	MPA	PD	MiCId
AHNTVAVLSAGWDPGSDSVVR				MiCId
AHPDWNVEPELMLPLVCEVK	MQ	MPA	PD
AHPDWTLVPELMLPLVGEVK	MQ	MPA	PD
AHSLAAQGGLNAAK	MQ	MPA	PD
AHTEGLDNFHNAFASLYDGR	MQ		PD	MiCId
AHTEGLSNYHNAFASLYEGR	MQ		PD
AHTENLPNYHNAFATLYEGR	MQ	MPA	PD	MiCId
AHTVSSECVACGACVDTCPVGALTMEDK	MQ	MPA	PD
AHYADLVNSLESR			PD
AKAGHYAVGQFNLNNLEWTK	MQ		PD
AKAPLAEMFGYVTALR		MPA	PD
AKAPLSEMFGYVTALR	MQ	MPA	PD	MiCId
AKDAGADMVFLPLYYQESALLLTQAAAMGYAPK	MQ	MPA	PD
AKDFQPVVDEAVALFK	MQ	MPA	PD	MiCId
AKDLALAYASGLGAGR	MQ	MPA	PD	MiCId
AKDLLFNLDAR	MQ	MPA	PD	MiCId
AKDVTFTTAGGETLTLPANVNTDVPR	MQ	MPA	PD	MiCId
AKEAGADYVGLDEYLEK		MPA
AKEFLSNPNNDENLPEK	MQ		PD
AKELLFNLDAR	MQ	MPA	PD
AKELNMPYVLER		MPA	PD
AKEMLAMLLAGGQGSR			PD
AKEYLQSVVFSAPLLLR	MQ	MPA	PD
AKFDELTADLVER		MPA	PD
AKFDELTHDLVEK	MQ	MPA	PD
AKFNELTADLVDR	MQ	MPA	PD
AKLDKLDVVPNDFGTPLEVFEQVAQHER	MQ		PD
AKLEALLTPHTR			PD
AKLFYLR		MPA
AKLTAQELLDALK	MQ	MPA	PD	MiCId
AKLVTLGELMLR	MQ	MPA	PD	MiCId
AKLYYLR		MPA
AKNLLLCDDAAFMR	MQ	MPA	PD
AKPEVWDSLETVLK	MQ		PD
AKTPELVGNPQVTAELVESTLNSFTVK	MQ	MPA	PD
AKVDNYKELGLNSETATVFNLK	MQ	MPA	PD	MiCId
AKVPLAEMFGYVTALR	MQ	MPA	PD	MiCId
AKYGNCVVPLLLPLGK		MPA
AKYTYGVLER		MPA
ALAAAQTELEAAR	MQ
ALAADALGRAK		MPA
ALAAELETK	MQ		PD
ALAALNAGLK	MQ	MPA	PD	MiCId
ALAANDANATNVAAVDTAVAAK	MQ	MPA	PD
ALADEFVR	MQ	MPA	PD	MiCId
ALADFLR		MPA
ALADGWVPGETLFSLEEACKR	MQ	MPA	PD	MiCId
ALADLGVTMLAAGLGNLHGK		MPA
ALADLLEADDLAAK	MQ	MPA	PD	MiCId
ALADLQEKLDQLK	MQ		PD
ALADNKPDEAFNQALANAAK			PD
ALAEAAGLSGELSALK		MPA	PD
ALAEAEAYPGPSLLLGYAPCELHGVK	MQ	MPA	PD	MiCId
ALAEALAEATK	MQ	MPA	PD
ALAEGGLPAAEVTFR	MQ	MPA	PD	MiCId
ALAEGLVPGGGVAYLRCLPALDGLKGANEDE		MPA
ALAELEAAR			PD
ALAETDATTLLGGGDSAAAVNQLGFADK	MQ	MPA	PD	MiCId
ALAFAHGFNLR	MQ	MPA	PD
ALAFGSEVK			PD
ALAGNYGFELVDSGVTAMSEVALAAADVASK		MPA	PD
ALALNDDQYKGQEFTK	MQ	MPA	PD	MiCId
ALALNPDYLESLSNLGR	MQ	MPA	PD
ALANLENLMNSK	MQ
ALANLESLMNSK			PD
ALAPEMQLLAPWR	MQ	MPA	PD	MiCId
ALAPTFGGLNLEDLKAPECFELERR	MQ		PD
ALAPTFGGLNLEDLKAPECFK	MQ	MPA	PD
ALAPTFGGLNLEDLKAPECFKLEQR	MQ		PD
ALAPTYAAAWLK			PD
ALASKPALLLADEPTGNLDSK	MQ	MPA	PD
ALATTPCTDGVVYLPR		MPA	PD
ALAYALGLGGAR		MPA
ALAYDGKEFYQSK	MQ	MPA	PD	MiCId
ALAYDGKEFYQSKR	MQ		PD
ALCAGGLPCAEVTFR	MQ	MPA	PD	MiCId
ALCAGLDTLANTVK			PD
ALCEAGVDAVK	MQ		PD
ALCLPTTLGSTTGGLVLYCACSMNR		MPA
ALCPDMALLAPWREWDLK			PD
ALCQLLVDEGYLK	MQ	MPA	PD	MiCId
ALDAFMAALTK		MPA	PD
ALDAGVDALHKVDVPASWSNPEADPAPK	MQ	MPA	PD	MiCId
ALDALEGFKGDNLDETTGVDLLKR	MQ	MPA	PD	MiCId
ALDALEGFKGDNVDETTGLDLLKR	MQ		PD	MiCId
ALDATFATLVEALSK		MPA	PD
ALDAVNDLVNGR		MPA	PD
ALDDAVAAVEK			PD
ALDDHGYLLSTEK			PD
ALDEAGDKLDANDKANVEADLNALK			PD
ALDENLLK			PD
ALDGMVAGVQTTSGSGQPGSGSSVVVR	MQ	MPA	PD
ALDHAQLELRPGK	MQ		PD
ALDKDDQLLGYQFVNLGK	MQ	MPA	PD	MiCId
ALDKLLPYQK	MQ	MPA
ALDKNLSLTVK	MQ	MPA	PD
ALDLGVSK		MPA	PD
ALDLLGSLSNK	MQ	MPA	PD	MiCId
ALDLPFEAHLLSAHR	MQ		PD
ALDLTEFFNTLGDAGK	MQ	MPA	PD	MiCId
ALDLVNGQLASNEAPWLYGLQGYLYDR			PD
ALDNLTPQVEVK		MPA
ALDNVTPQLEVK	MQ	MPA	PD
ALDNVTPQVEVK	MQ	MPA	PD
ALDSMLPLGR	MQ	MPA	PD	MiCId
ALDSYEADLDTDPDYTPDHEVVSDGYFHESDVAFR	MQ		PD
ALDTDLSAVEQAYKDFGVK	MQ		PD
ALDYCDLLDGKYELSK			PD
ALEAAGYVPGKDVTLGLDCAASEFYR	MQ	MPA	PD	MiCId
ALEAAGYVPGKDVTLGLDCAASEFYRDGK	MQ		PD	MiCId
ALEAELTAR		MPA
ALEAGLSVYNR	MQ	MPA	PD	MiCId
ALEAGYALLEQGAPAEDAVCAALR	MQ	MPA	PD	MiCId
ALEATYQHSTGGMDANGNVEFENKNDR	MQ		PD
ALEDDAALTVER	MQ
ALEDPAGEWGDR	MQ	MPA	PD	MiCId
ALEDPNSEWGDK	MQ	MPA	PD	MiCId
ALEEPLRELVANAGK	MQ	MPA	PD
ALEEPLRQLVANAGK	MQ		PD
ALEEPLRQLVANAGVEGAVLLQK	MQ	MPA	PD	MiCId
ALEGATVALAGSFASAK	MQ	MPA	PD	MiCId
ALEGKVPFLNFFDGFR		MPA
ALEGLTSPDGR		MPA	PD
ALEGQSTGVLTTSGSGQPGESASLVLR	MQ	MPA	PD
ALEGTGVPLLADGGLR	MQ	MPA	PD
ALEHFDVR		MPA
ALEHPFLPEADEPALPSR	MQ	MPA	PD	MiCId
ALEKGDVEAAKDLAR	MQ	MPA	PD	MiCId
ALELGNSSQALSRLDADEK		MPA
ALELLR		MPA
ALELPASK	MQ	MPA	PD
ALENDFEENDALQYAALR	MQ	MPA	PD
ALENVTPQVEVK	MQ	MPA	PD	MiCId
ALEPLLDAYTLAAFKR	MQ	MPA	PD	MiCId
ALEQGAELLCGGHR		MPA	PD
ALEQQTALYEK			PD
ALESAAALLNESPYCK	MQ	MPA	PD	MiCId
ALESAAALLNESPYKK	MQ		PD
ALESDSKDPDAPEYACLK	MQ		PD
ALESESYDKYGR	MQ	MPA	PD	MiCId
ALESLEEDFSPLYGSLK			PD
ALETVDECVGK	MQ		PD
ALEYVQNGGTDVDNAPECK	MQ	MPA	PD	MiCId
ALFASVDFSK	MQ		PD
ALFENYEGR	MQ	MPA	PD	MiCId
ALFESYER	MQ	MPA	PD	MiCId
ALFMPNGTWLVGEMAEAPR	MQ	MPA	PD
ALFNNAPDLK			PD
ALFPGLQGGPLMHVLAAK	MQ	MPA	PD
ALFSAFFCALHYARREWR				MiCId
ALFTPGTPTK			PD
ALFTPGTPTKELLDFLK	MQ	MPA	PD
ALFYSGCGGGLR		MPA
ALGEMTYGAAR	MQ	MPA	PD	MiCId
ALGLEPSYLGYDK			PD
ALGLEPSYLGYDKK	MQ	MPA	PD	MiCId
ALGLLLANPEFEDVR	MQ	MPA	PD	MiCId
ALGLLLNNPEFADVR	MQ	MPA	PD	MiCId
ALGLPQLLLGR	MQ
ALGLSPAVMGYAK	MQ
ALGLVLPELDGK	MQ	MPA	PD	MiCId
ALGLVLPELDGKLLGSAQR	MQ	MPA	PD	MiCId
ALGLVLPELNGK	MQ	MPA	PD	MiCId
ALGLVLPELNGKLLGSAQR	MQ	MPA	PD	MiCId
ALGLVLPELNGKLLGSAQRVPVPT		MPA
ALGNPLFHWSHLELQR	MQ		PD
ALGSLGTEYAK	MQ	MPA	PD	MiCId
ALGTAYVVMNSK	MQ	MPA	PD
ALGTDVEFAPDCMK		MPA	PD
ALGVNPNAENQQVAMSLAAYLAGEK	MQ	MPA	PD	MiCId
ALGVRARGDDTTSPCYDFAPR		MPA
ALGYANPR		MPA
ALGYVNALR	MQ	MPA	PD	MiCId
ALHAGLECGLFLAK	MQ	MPA	PD	MiCId
ALHALDEGAYGMLLR	MQ
ALHDTYGDDFDVLFGPAYK	MQ	MPA	PD
ALHWVMCGAQPTDTVR	MQ	MPA	PD	MiCId
ALHWVMVGAQPTDTVR	MQ	MPA	PD	MiCId
ALKAEDVLNEAMALLPK	MQ	MPA	PD
ALKDAGLSASQLDEVLLVGGSTR	MQ	MPA	PD	MiCId
ALKDGAFKDELVPVVLK	MQ		PD	MiCId
ALKDLLNK		MPA
ALKNQYLLDLLETVK		MPA	PD
ALKPGWAEQDPESWVEYAR	MQ	MPA	PD	MiCId
ALLAALEACGCDESKELLKDK	MQ		PD	MiCId
ALLAELEK	MQ	MPA	PD
ALLAEVGATLDNVVK	MQ	MPA	PD	MiCId
ALLAFQKPDK	MQ		PD
ALLAGNWK	MQ	MPA
ALLASLHEFNPMMGHR			PD
ALLCAAEVLEK	MQ	MPA	PD
ALLCAAEVLEKSPYR	MQ	MPA	PD	MiCId
ALLCVGGGSMK	MQ	MPA	PD
ALLDADQLVLAAGGGGLPVLQQGSHLK	MQ	MPA	PD
ALLDFNGSGLSLMELSHR	MQ	MPA	PD
ALLDGTVFR	MQ	MPA	PD
ALLDLLGTDALTK	MQ	MPA	PD	MiCId
ALLDLLGTDALTKEQWTELQQK	MQ	MPA	PD	MiCId
ALLDLLGTPELTKEQWAELQQK	MQ		PD
ALLDNFGYDK			PD
ALLDYLCAK		MPA	PD	MiCId
ALLEAALACK	MQ
ALLEAELEQQKK	MQ	MPA	PD	MiCId
ALLEAGADAVK	MQ	MPA	PD
ALLEGSELLKR	MQ	MPA	PD
ALLEPLAK			PD
ALLEPVDTLR	MQ	MPA	PD	MiCId
ALLESLAR	MQ	MPA	PD
ALLGAALELKK	MQ	MPA	PD
ALLHFAASK			PD
ALLHNVEMAEVFAK		MPA	PD	MiCId
ALLKDSLDQLFATEYK	MQ		PD
ALLLLEAAGLLTVPEGTTAASSLTK	MQ	MPA	PD
ALLLSGLTDK	MQ
ALLLTAQELNSPVLLGVSEGAGK	MQ	MPA	PD
ALLLTAQEMNSPVLLGVSCGAGK	MQ	MPA	PD
ALLLTAQEQNSPVLLGVSEGAGK		MPA	PD	MiCId
ALLLVNPEYR	MQ	MPA	PD	MiCId
ALLNLR		MPA
ALLNNMYGGTFTDAAHTK	MQ	MPA	PD	MiCId
ALLNPATLVPFLVEK	MQ	MPA	PD	MiCId
ALLNPGTLVPFLVEK		MPA	PD
ALLPVLPSEDEFPYALR	MQ	MPA	PD	MiCId
ALLQTAQELNSPVLLGVSEGAGK	MQ	MPA	PD	MiCId
ALLQTNEMQALR	MQ	MPA	PD	MiCId
ALLQVDGDFRPVLK	MQ	MPA	PD
ALLQVDGDFRPVLKK	MQ
ALLQYSDELRPVLK	MQ	MPA	PD
ALLRDPKVMLLDEPLSNLDAK		MPA	PD
ALLRVTGEDAR		MPA
ALLSELLPAVK	MQ	MPA	PD
ALLSLADLSK		MPA
ALLSNMDESLAGLRSTLESEQNSK	MQ
ALLTDSFSGLTAR		MPA	PD	MiCId
ALLTENMYFYR	MQ	MPA	PD	MiCId
ALLTNPDGSLTQR	MQ	MPA	PD	MiCId
ALLTQEGAELLNEENWGLKK	MQ	MPA	PD
ALLVSDLGLTPNNDGK	MQ	MPA	PD	MiCId
ALLVSYLGMLTQR	MQ	MPA	PD	MiCId
ALLYADKTENFAK	MQ		PD
ALMADLKR	MQ
ALMSPPLSVEK		MPA
ALNALNPEVLADLK	MQ	MPA	PD	MiCId
ALNALNSQVLDELNATLDAVDLATVR	MQ	MPA	PD	MiCId
ALNAVLPLLDDLER	MQ
ALNDCRPLMSGLMTTVHAYTGDQMLLDGPQR	MQ
ALNDFKAEFLK	MQ		PD
ALNDKEPWVTGVDVGNYPQPR	MQ	MPA	PD	MiCId
ALNDYAPLQSGLMSTLHAYTGDQMLLDGPHR	MQ		PD
ALNDYAPLQSGLMSTLHAYTGDQMLLDGPHRK			PD
ALNELLPTAFALVK			PD
ALNEVGDKVPESDKTQVQADLEAVK	MQ		PD
ALNGGLSLPLEK	MQ	MPA	PD
ALNGTPEEMAALK			PD
ALNLDALEALAAAGNLEK	MQ	MPA	PD
ALNLDALHDTVHEMAK	MQ		PD
ALNLDALHDTVHEMAKDEAR	MQ	MPA	PD	MiCId
ALNLDALHDTVHEMAR	MQ	MPA	PD	MiCId
ALNLDALHDTVHEMARDEAR	MQ		PD
ALNLDTLQK			PD
ALNLGLADDLVGDFNGVK	MQ		PD
ALNLNKPGFAEYMGK	MQ		PD
ALNPEAPVAR	MQ	MPA	PD	MiCId
ALNPGGFVTAGNASGLNDGAAALVVMSEEK	MQ	MPA	PD
ALNPGGFVTAGNASGLNDGAAALVVMSEEKAK	MQ	MPA	PD
ALNPMNPVAR		MPA
ALNQEFMDDFLGLYLGPK			PD
ALNVLETLTLDKESSHFK	MQ		PD
ALNYANAMLK			PD
ALPAFNFNNMEQLQALLK	MQ	MPA	PD
ALPEFGR		MPA
ALPFSVGFHPYFAASK		MPA	PD
ALPFYDR		MPA		MiCId
ALPGWTLR	MQ	MPA		MiCId
ALPMGNGTVQDAVTDR		MPA	PD
ALPMGSGTLADALVER	MQ	MPA	PD	MiCId
ALPVYLFSSLLNEQMR	MQ	MPA	PD
ALPYVPGCGSVTEVGYAQEAGCEVCK	MQ	MPA	PD	MiCId
ALQAAGLEVK			PD
ALQAAMDKLEK			PD
ALQAGLDTLADTVK		MPA	PD
ALQAGTMKPTDLPEEDRDYYLER	MQ		PD
ALQATGLEVTLLK			PD
ALQATGLEVTMLR	MQ	MPA	PD	MiCId
ALQCGTSHFLGQNFAK			PD
ALQFLEARSLLGCPK		MPA
ALQGYYGGVR		MPA
ALQKVEELGAAYGLGR	MQ	MPA	PD	MiCId
ALQMVPQESQADQQAVFDYCVANLSK		MPA	PD
ALQNNTYDAYEKEFR		MPA
ALQSGTSHNLGQNFAK			PD
ALQTSDLGLNPLDDGQVLR	MQ	MPA	PD	MiCId
ALQTYLSQPAAK	MQ	MPA	PD	MiCId
ALRDAGFEVLYTGLR	MQ	MPA	PD	MiCId
ALRPLFPDNYHAEV		MPA
ALSAAFGDKPLRGFENMLQAMMTAYEALGFK			PD
ALSADPVTGAR			PD
ALSAGENVAEALK	MQ
ALSDGGLPVAELTFR	MQ	MPA	PD
ALSEKLSYPLALNGTTVNNREDFLK		MPA
ALSELLGHK		MPA
ALSGACGNPSSHYSVGYEAK	MQ	MPA	PD
ALSLGVAK	MQ	MPA	PD
ALSLGVSK	MQ	MPA	PD
ALSLLLR		MPA	PD
ALSLMKPLMK			PD
ALSNADLAFVNGGGLR	MQ	MPA	PD	MiCId
ALSNADLAFVNGGGLRK	MQ	MPA	PD
ALSPEDPAAAAR		MPA
ALSQALGEAQQDPCLMNTWVHDGSK	MQ	MPA	PD
ALSQALGEAQQDPCLMNTWVHDGSKDLTVNR	MQ		PD
ALSSPDGCELAVQGLYESMNK	MQ	MPA	PD	MiCId
ALSVELGKTPVQVNEAAGFVVNR	MQ	MPA	PD
ALSVLELNELVK	MQ	MPA	PD
ALSYQYAVK			PD
ALTGGDPSSELNDLR	MQ	MPA	PD
ALTGRPELVK	MQ		PD
ALTLEDETYLPR	MQ	MPA	PD	MiCId
ALTLFEESGFTR	MQ	MPA	PD	MiCId
ALTQLRPLAAEVDLLPR	MQ	MPA	PD
ALTTLVGK			PD
ALVAAGEPVLTK			PD
ALVAAGPKL		MPA	PD
ALVAAGPQL	MQ
ALVADLNEK	MQ		PD
ALVAEVGAAGPR		MPA
ALVAQPEEGEVYDGTVR	MQ	MPA	PD	MiCId
ALVAVPEVGEVYTGK	MQ	MPA	PD
ALVAYVENVLLPEVGDDEKR	MQ	MPA	PD	MiCId
ALVCTYQALSGAGK	MQ	MPA	PD
ALVDGGLPCAEVTFR	MQ		PD
ALVDNPDEVVVTEKTEGK	MQ	MPA	PD
ALVDNPDEVVVTETQKDK			PD
ALVDTLEGDEKTGAK	MQ	MPA	PD
ALVDTLKSDELKQFLNDNYNGGVLPYK	MQ		PD
ALVEGGLPCAEVTFR	MQ	MPA	PD	MiCId
ALVEKLPAALVNER	MQ	MPA	PD
ALVESDGDMDKALDWLR	MQ	MPA	PD	MiCId
ALVEYLESHGVQTR		MPA	PD
ALVFVDNHDNQR	MQ
ALVGLSDLK	MQ	MPA	PD
ALVKLDGAPFK	MQ	MPA	PD
ALVLLGGDDSNTNAC				MiCId
ALVPVLPSLEEFPYTLR	MQ	MPA	PD	MiCId
ALVQLTADSK		MPA	PD
ALVRDPKVFLLDEPLSNLDAK			PD	MiCId
ALVRDPQVFLLDEPLSNLDAK	MQ	MPA	PD	MiCId
ALVSEYFK			PD
ALVSNLLEAAGLNYGALPK	MQ	MPA	PD	MiCId
ALVVLDKDGR	MQ	MPA	PD	MiCId
ALWEYGYK			PD
ALWLQR		MPA
ALYDTALAQVK	MQ		PD
ALYEDRENLPNMR	MQ		PD
ALYENVAAEEKSELDR	MQ	MPA	PD	MiCId
ALYGFVPAR	MQ	MPA	PD	MiCId
ALYLETLGNPNSDVVDLER		MPA	PD
ALYNLLPERL		MPA
ALYQLQTMLSELDKLK		MPA	PD
ALYSAPHGVYSMSR	MQ	MPA	PD
ALYWVEVGALPTDTVR	MQ	MPA	PD	MiCId
ALYYMNPYSYDYYK	MQ	MPA	PD	MiCId
AMAAGASFLVAPGFDPEVCK		MPA	PD
AMAAPYVNMK		MPA	PD
AMAESDATTVLGGGDSAAAVQQMGLGDK		MPA	PD	MiCId
AMALAALSTEAVTELLEECAAK	MQ	MPA	PD
AMASLPFAGR	MQ	MPA	PD
AMAVENPAEYK	MQ		PD
AMAVEVPADFR	MQ	MPA	PD	MiCId
AMDESLGLTVPVALHLDHGTYEGAK	MQ		PD
AMDVLFPK			PD
AMFLVDPHKER	MQ	MPA	PD
AMLANNNLDGAMK	MQ	MPA	PD	MiCId
AMLANNNLDGAMKR	MQ	MPA	PD	MiCId
AMLDKGADVFFGDASAVDSGAR	MQ	MPA	PD	MiCId
AMLGYHAEAYDVR	MQ		PD
AMLTPMYDGVMK			PD
AMLYNGEEFYESK			PD
AMMENFR			PD	MiCId
AMNELADELR		MPA
AMNLEKPEYLDYLNTLSDVSGLK	MQ	MPA	PD	MiCId
AMNSSAWSDEDKALYEEK	MQ		PD
AMPALSEPVALGVK		MPA	PD
AMTFLTPREFR		MPA
AMVPLAEMFGYVTALR	MQ	MPA	PD	MiCId
AMVRNPAVFLLDEPLSNLDAK	MQ	MPA	PD	MiCId
AMVTFLFENGKLETTVTR	MQ	MPA	PD
AMVTPDLPPKHER		MPA
AMWLKYEYPDTTFEDMCK			PD
AMWLKYEYPECTFEDMCK	MQ		PD
ANAALDSNAADKETVVK	MQ		PD
ANALAPGFLLTDMTAK	MQ	MPA	PD	MiCId
ANALLHSVDAFDWTGNEATR	MQ	MPA	PD	MiCId
ANANQSYSVGGMLLNVVGK		MPA
ANASLPPVRYLLPYPNAALQRSAGAYKNYYG		MPA
ANAVADALVNTYGLSR	MQ	MPA	PD
ANAVARLTEK		MPA
ANCTLVLDKELTEAGEYSLLVPK			PD
ANDAFVPPYGSGATLYLRPYMFGSNPVLGVKPADEYQFR	MQ		PD
ANDDLTLQLR	MQ	MPA	PD	MiCId
ANDGDKYLFALK	MQ	MPA	PD
ANDLKLDFNSTSFSHPK			PD
ANDLLAVFHYLPLHSAPAGQK			PD
ANDLLGYR	MQ	MPA	PD	MiCId
ANDMGVLCGVTTNPSLLAK	MQ		PD
ANELGLLAGLPTGWK	MQ	MPA	PD	MiCId
ANEPYYVYNHAKGLAAFNK			PD
ANEVTTVQESGTLVLAGTAADPK			PD
ANFEGECSEVGMYLAMAR	MQ	MPA	PD	MiCId
ANFGQSTNDTYPTALHLSCLLR		MPA
ANFNFTVPDDGTLLDAFAAADR		MPA	PD
ANFNFTVPDDGTLLDAFAAADRR	MQ	MPA	PD
ANFQGECSEVGMYLAMAR	MQ	MPA	PD	MiCId
ANGTGFNYQLGVLVKPVQEFR	MQ	MPA	PD
ANGYEDTDVVVDVK			PD
ANGYEDTDVVVDVKK			PD
ANHLTATGLQAVSAGSSYVQLK	MQ	MPA	PD	MiCId
ANKVAVDASVAHGLYAR	MQ	MPA	PD
ANLAELLKR		MPA	PD
ANLDLPALVR	MQ		PD
ANLDTTSENTQSAESR		MPA
ANLETVTSTEANKK	MQ	MPA	PD
ANLGLLAEALK	MQ	MPA	PD	MiCId
ANLGNWVYNAPR		MPA	PD
ANLLEAATTAFGK	MQ	MPA	PD	MiCId
ANLLLNDPPTLLFESTVVGGSLPK	MQ	MPA	PD
ANLNSEVTEWFK			PD
ANLPLKEYR		MPA	PD
ANLPVEQDVTSWR	MQ	MPA	PD	MiCId
ANLRGDDLLR			PD
ANLTLANNDFTALASGVLAAVGGK		MPA
ANLVNVDMQDLASDLFYCAR	MQ	MPA	PD
ANNDWGFNYGAEEGKLSELAGNLVAGGQNFK		MPA	PD
ANNNTEAFNTTEADAGKGYLK	MQ	MPA	PD	MiCId
ANPATLYLER	MQ	MPA	PD
ANPDFNLEFK			PD
ANPDSNYDLPQDVLDKTLAK	MQ	MPA	PD
ANSGVLLVQTK		MPA	PD
ANSPTLWSHSLTK			PD
ANSSDMSPCSDNGDEVAK	MQ	MPA	PD
ANSTSLSPLYLLQAGQLLEK			PD
ANTALSQATPEDFDFDYLFK	MQ	MPA	PD	MiCId
ANTLLFPSLDAGNLGYK	MQ	MPA	PD	MiCId
ANTLVFPNLEAGNLGYK	MQ	MPA	PD
ANVLLFPNLDAGNLGYK		MPA
ANVLVVPCLEVGNLSYK			PD
ANVQYYDVLLKPVLTEK	MQ	MPA	PD	MiCId
ANVQYYDVLLKPVVTEK	MQ	MPA	PD	MiCId
ANVSSSGLFSNTAYSNTTPEALALGFTGK		MPA	PD
ANVSVYNLEGK	MQ	MPA	PD
ANVSVYNMEGK	MQ	MPA	PD	MiCId
ANVVGTPGSGFGPSGEGYFR	MQ	MPA	PD	MiCId
ANVVYGSLSNSK	MQ	MPA	PD	MiCId
ANYDVLGR		MPA		MiCId
ANYVTVQDLVK			PD
APAKQKEPPTEVDGSCPR		MPA
APALATALKR	MQ	MPA	PD
APARVFVNGSLLKEMLTNDLR		MPA
APASLPNASEWVFAK			PD
APAVATALSR	MQ	MPA	PD	MiCId
APDFPTGGYLYGLSGVR	MQ	MPA	PD	MiCId
APDGTGLLAGGPAR	MQ	MPA	PD
APEGTGLLAGGPAR	MQ	MPA	PD	MiCId
APENPLLSQRHLPAERPFKVDWAGHA		MPA
APFFDGYFQHSQSPK			PD
APFFSGGAFLQSTTSNLTNPDAVNEK	MQ	MPA	PD
APFGVLLVTTK	MQ	MPA	PD
APFGVLLVTTKK	MQ		PD
APGSLGACSYPAK	MQ	MPA	PD
APGSPVAGHANTLVFPSLEVGNLAYK	MQ	MPA	PD	MiCId
APLAPYYEHDEEGNLMYGK	MQ		PD	MiCId
APLAPYYEHDEEGNLMYGKDGSPLWNTGLLNR			PD
APLEAALQK	MQ	MPA	PD
APLGDPLEVSLRGYELT		MPA
APLPGLLPEDEPLVVEAQK	MQ	MPA	PD	MiCId
APLPLVDLLK	MQ	MPA	PD
APLSEMFGYVTALR		MPA	PD
APMGGSVLELVAKPGQK	MQ	MPA	PD	MiCId
APNAEQTAQALSELEG	MQ	MPA	PD
APQETDPMALMK		MPA
APQWTGGGLVFAPKPR	MQ	MPA	PD	MiCId
APQWTGGGVVFAPVPR	MQ	MPA	PD	MiCId
APQWTHGGLVFAPKPR	MQ		PD
APQWTHGGVALGPKPR	MQ		PD	MiCId
APSEDALLAATNK			PD
APTDNDFGAGLQNK	MQ		PD
APTDNDFGAGLQQK		MPA
APTDNDMGAGLQNR	MQ	MPA	PD
APTVSFTYTNYK			PD
APVFLANGNLYDDTAEVLQLTYGK		MPA	PD
AQADAQTGSVFTK		MPA
AQAEAFNVAYNELPNTR	MQ	MPA	PD
AQAQAEALKPGQVLLLENLR	MQ	MPA	PD	MiCId
AQAQGSLFQNVSDVYNTR		MPA	PD	MiCId
AQAVVDVLVK			PD
AQAVYDALVAEGVK			PD
AQAVYDALVAEGVKESQLEK	MQ	MPA	PD	MiCId
AQDAAAALKPGEVLLLENLR	MQ	MPA	PD	MiCId
AQDLALAYALGLGGAR	MQ	MPA	PD	MiCId
AQDWEGFQELVSK	MQ		PD
AQEAGLTTVVFDR	MQ	MPA	PD	MiCId
AQEEQDALTAEAEANSKK		MPA	PD
AQELNSDALKEWKDLVK			PD
AQELTDEAEVHR		MPA	PD
AQEQANLYGHPLQR			PD
AQFSFVR		MPA	PD	MiCId
AQGGNVGNSLCENDKLDLALDLLKK			PD
AQGKNPFTLTSK	MQ	MPA	PD
AQLDALHALPDNCWFVNYLR		MPA	PD
AQLEAENLSR		MPA	PD
AQLEETTSEFDKEK		MPA	PD
AQLETTTSDFDREK	MQ	MPA	PD
AQLETTTSDFDREKLQER		MPA	PD
AQLETTTSDYDREK	MQ	MPA	PD
AQLFSDVR		MPA	PD
AQLSQAQANLTSAR	MQ	MPA	PD
AQLVTFLWR	MQ	MPA	PD	MiCId
AQLVTFLYR	MQ	MPA	PD
AQLYHQEDCNLSLLDGK	MQ	MPA	PD	MiCId
AQMFADVR		MPA	PD
AQNALLTVAK	MQ	MPA	PD
AQNALLTVAKR	MQ	MPA	PD
AQNLVPNSTGAAK		MPA
AQQFVEVR		MPA
AQQLVQSVLDAGTPFNVLYAENDDMAK	MQ	MPA	PD
AQSQEVDDDYSKLENVAR	MQ	MPA	PD	MiCId
AQTLEFLGLLGAVTPLVK			PD
AQTLQSLANLK	MQ		PD
AQVADLLEK	MQ	MPA	PD
AQVAYQELVNK	MQ		PD	MiCId
AQVEGTVSDAAAR		MPA	PD
AQVLSYLEDCLNNSGAQLLSDYR	MQ	MPA	PD
AQVLTGLR		MPA
AQVTYTPAFGYVTDK	MQ	MPA	PD	MiCId
AQVTYTPAFGYVTDKVLNTK	MQ	MPA	PD	MiCId
ARAGAANLVPNSTGAAK	MQ	MPA	PD
ARAGAQNLVPNSTGAAK	MQ	MPA	PD	MiCId
ARDGHYGVPQFNLNNLEWTK	MQ		PD
AREGDPEAVNAVLLHYAGYLR	MQ
ARPEVWDSLETVLK	MQ	MPA	PD
ASAAGLPVLFFNR	MQ	MPA	PD	MiCId
ASADSLLAVVPYFGWAR	MQ	MPA	PD
ASAFLTSLAAGGLLLELTSVVSK	MQ
ASALGSELFR		MPA	PD
ASAVNMPYVLER		MPA		MiCId
ASDEAAYADAYAR	MQ	MPA	PD
ASDHGLDYLPYR	MQ	MPA	PD	MiCId
ASDKPFLMPVEDVFSLTGR	MQ	MPA	PD	MiCId
ASDLQCDQDLELLNPDLVLATLSGK		MPA	PD
ASDLQCDQDLELLNPDLVLATLSGKDTK	MQ	MPA	PD
ASDLQVDPDLELLNPDLVLAHLNGADSK		MPA	PD
ASDYELLTCR	MQ	MPA	PD	MiCId
ASEAAAALGEGLQAFCLPGSVADQR	MQ	MPA	PD
ASEAAAALGEGLQSFCLPGSVADTR	MQ	MPA	PD	MiCId
ASEAAAALGEGLQSFCLPGSVADTRK	MQ	MPA
ASEALEGLKGDNEDETTGLELLKR	MQ	MPA	PD	MiCId
ASEFAATHENFK	MQ	MPA	PD
ASEKLTALLDSVK		MPA
ASEVFENLRLEK	MQ		PD
ASEWEDCGEANFTDGFLAPALLSQPLAAYPVK	MQ	MPA	PD
ASFLDALGAVTAPLWTLDNVK		MPA
ASFMPQAEK	MQ	MPA	PD
ASFNEAQTVGYTGK	MQ	MPA	PD	MiCId
ASFSEEALAENYK			PD
ASFSEEQLADNFQTLLDAVNK		MPA
ASFTEEALQENFNALMDALVK	MQ	MPA	PD	MiCId
ASFTEEQLSDNFQALMDALVK	MQ	MPA	PD
ASFTGAAAVVGKDVLAK			PD
ASGADYLLALGGGSSMDTSK			PD
ASGGGTGRTLHPDNMAAGPASYGMTDTLG		MPA
ASGLVLPGAAKEKPQQAEVLAVGPGGVVDGK		MPA
ASGNDLVAPYADKFPGSTFYAGK	MQ	MPA	PD	MiCId
ASGNDLVAPYAEKYPNSTFVAGR	MQ	MPA	PD
ASGTYEPLDESK	MQ	MPA	PD	MiCId
ASHYQGTEDAPVFR		MPA
ASKTGDDAGDGTTTATVLAQALVAEGLK		MPA
ASLAELMSVGSSVTSMAAMLT		MPA
ASLAQAEAAYAAAK			PD
ASLDDALNLFYK	MQ	MPA	PD	MiCId
ASLDQAMNNNAQGNVNLSK	MQ	MPA	PD
ASLEGAQGVVVVDYR	MQ	MPA	PD
ASLGELSDACEAVVGR	MQ	MPA	PD	MiCId
ASLGELSDACEVVVGR		MPA	PD
ASLNLALAAR	MQ	MPA	PD
ASLPVGEGLLGR		MPA
ASLSKDENVYLR	MQ	MPA	PD	MiCId
ASLTCDCAQFHWFER				MiCId
ASLYNALPLESVK	MQ	MPA	PD	MiCId
ASLYNAMPK		MPA	PD
ASLYNAMPLEGVEK	MQ	MPA	PD
ASMATLTNPDDLNALEAALK	MQ	MPA	PD	MiCId
ASMLGQLSYSYDHRYYVTLNGR				MiCId
ASNAGGVATSALEMSQNSER	MQ	MPA	PD	MiCId
ASNAGGVATSGLEMSQNSER	MQ	MPA	PD	MiCId
ASNGTNSENDRSYLQNELDQLTTELDR		MPA	PD
ASNGVLLLTTK		MPA	PD
ASNGVLLVTTK		MPA	PD
ASNLGEVCQFAAAGK	MQ	MPA	PD	MiCId
ASNNDVVAPYAEK		MPA	PD
ASNNDVVEPYAAK	MQ	MPA	PD
ASNSQDGLSLVQVAEGALNETHSLLQR		MPA
ASNVNATENLYLNGLTFAPSGSSFLYGK	MQ	MPA	PD	MiCId
ASPLLSVGYSK			PD
ASQDFLWGFVR	MQ	MPA	PD	MiCId
ASQDFLWGYVR	MQ	MPA	PD	MiCId
ASQFSFNR			PD
ASQFSFSR	MQ	MPA	PD	MiCId
ASQGLLTVR	MQ	MPA	PD
ASQWCLSNPKVFELVAQR		MPA
ASSELRTVLDDPNVPAEDK		MPA
ASSNAQDGVSLVQTAEGALNETHSLLQR	MQ	MPA	PD	MiCId
ASSVVQALQNDFGLNPAR	MQ	MPA	PD	MiCId
ASSYATLLGAWAPDDTAR	MQ	MPA	PD	MiCId
ASTKRDDLEVVALNDLLPVDYMAYMLK			PD
ASTLFPEFVGHTFAVHDGR	MQ		PD
ASTVASLVNTLTK			PD
ASVGSLGNQVTNGNFDYLGTVGSENLNYVLSGK	MQ	MPA	PD
ASVLNTGVDKLLYPFTR		MPA
ASVMMGVYSAMLGVG		MPA
ASVPSGASTGEHEALELR	MQ	MPA	PD	MiCId
ASVTLPDGTAVS		MPA
ASVVAAFELLSTKR	MQ	MPA	PD
ASWGQTGNQELSNVAR	MQ	MPA	PD	MiCId
ASYESFLLLKDEAR		MPA	PD
ASYGSLGNQALDESR		MPA
ASYGTVGNQDLDWYAAR	MQ	MPA	PD
ASYGTVGNQDLSWYAAR	MQ	MPA	PD	MiCId
ASYGVLGNQNLTNWYQTYR	MQ	MPA	PD	MiCId
ASYGVQGNDALLNGTK		MPA	PD
ASYHQGPSQFTLQYAPSWR		MPA	PD	MiCId
ASYKPAADHLDKLYFATDTHELLVNGT	MQ
ASYLFVDLAHK		MPA	PD	MiCId
ASYYNYYSSK		MPA	PD
ATAAGLSLEDAAQR	MQ	MPA	PD
ATAAQLFKEEGVELPFK	MQ		PD
ATAASKPVPMPLPAQVR	MQ	MPA	PD	MiCId
ATACAVETLGK			PD
ATASTNNENAAALAAEK	MQ	MPA	PD	MiCId
ATATTAQADAQTGSVFTK	MQ	MPA	PD
ATAVVGTLAGLKPK	MQ		PD
ATDKPFLMPVEDVFTLTGR	MQ	MPA	PD	MiCId
ATDLDMPEPSNVLQFFTADGTK	MQ	MPA	PD
ATDLYPDDSNADDGLDR	MQ	MPA	PD
ATDQPFLMPVEDVFSLSGR	MQ	MPA	PD
ATEDFLNWVLTSDTGR	MQ	MPA	PD	MiCId
ATELFPNDAR			PD	MiCId
ATELPEALRK	MQ	MPA	PD
ATELVQALK			PD
ATEMLLTQAEACAMQGK	MQ	MPA	PD
ATENLVALCDVDWR	MQ	MPA	PD	MiCId
ATFGDTLVEDYKLR		MPA
ATFHFNVPLTEPGKYTFLSPQAAYALGTEFDGK	MQ		PD
ATFTDPFQGLK			PD
ATFYEPNDALALVK		MPA	PD
ATFYEPNDALALVKK	MQ	MPA	PD
ATGALPDGRPAYTPFAPGASPSYGAEK		MPA	PD
ATGANAAGEALGNLYLK			PD
ATGLPAATSFK			PD
ATGSASFNQTLSEK	MQ	MPA	PD
ATGSASFNQTLSEKR	MQ	MPA	PD
ATGSLLESSLDKGR	MQ	MPA	PD
ATGYNLVDLEAASRR		MPA
ATGYPLAFVAAK	MQ		PD
ATHYEEGLWDTPEAK	MQ	MPA	PD	MiCId
ATKEYFPGLGK		MPA	PD
ATLAALDELRSPA	MQ	MPA	PD	MiCId
ATLAALDELRSPAQVAQNR	MQ	MPA	PD
ATLAGEFGR		MPA
ATLDKLAGEYADELANLGVR	MQ	MPA	PD
ATLDLSQYGLK	MQ	MPA	PD	MiCId
ATLDLSQYGLKDVK	MQ	MPA	PD
ATLDLSQYGLKDVKK	MQ		PD
ATLDSGWLSADHQVGQTGK	MQ	MPA
ATLDVEALKK			PD
ATLEATDLEKR		MPA	PD
ATLGELSDACEK	MQ	MPA	PD	MiCId
ATLGELSYACEK			PD
ATLGSVGNSDHGLESSGK	MQ	MPA	PD
ATLLALGEMR	MQ	MPA	PD	MiCId
ATLLDPENHPKKEEYAQLLCELR	MQ		PD
ATLPAELLDENTK	MQ	MPA	PD
ATLPAELLDENTKYYLNPTGR	MQ	MPA	PD	MiCId
ATLSALKNPDAMTDYLMALVGAR	MQ	MPA	PD	MiCId
ATLSNELVPVVCGSSYK		MPA	PD
ATLTVQYQGR	MQ	MPA	PD	MiCId
ATNLAGPYLGMDGTDVTTVGGDLLPVVTHPYK	MQ	MPA	PD
ATNNLPLVLHGGTGLPDDMLAK	MQ	MPA	PD
ATNNLPLVLHGGTGLPDEMLQK			PD
ATNSLDEEKDFDVTPLTQDLLDKR	MQ		PD	MiCId
ATNSVNQEALTALQEVQKR	MQ	MPA	PD
ATPAPPVGPALGQK	MQ	MPA	PD	MiCId
ATPASSDVDALLAAGDDLK	MQ	MPA	PD
ATPAVVTPLFQNAGK			PD
ATPLGALAK		MPA	PD
ATPNPFLLNLLR		MPA	PD
ATPTFDQLLEAGCHFGHLK	MQ		PD
ATQDFLWGFVR	MQ	MPA	PD	MiCId
ATQVPFQPR	MQ	MPA	PD	MiCId
ATRDFNLLPAMLR		MPA
ATSANGMWLLPR	MQ	MPA	PD	MiCId
ATSENAVWVLPHDFVR	MQ	MPA	PD	MiCId
ATSTTTTCTLTTTVDGK	MQ	MPA	PD	MiCId
ATSVYLVDR		MPA	PD
ATTALVPDEYGYR	MQ	MPA	PD	MiCId
ATTDKAEAVALYPSVQK	MQ	MPA	PD
ATTDLRPLWCETSPLPGPHGSALFTR	MQ		PD
ATTDSDGVTTYEFTSK			PD
ATTFNALR	MQ	MPA	PD	MiCId
ATTLFQGAPVTLAGEFLQK			PD
ATTLTLEGAAR	MQ	MPA	PD
ATTPALFPTHTEAFAEVVKK	MQ		PD
ATTQLLTAADLFLPGEDLPK	MQ	MPA	PD
ATTTLDAALK			PD
ATTVDAEGMLK			PD
ATTVDAEGMLKEGR	MQ	MPA	PD	MiCId
ATTWYPADRDYFR	MQ		PD
ATVEVTPVLR		MPA	PD
ATVFNPTTMFFEGSNKK	MQ	MPA	PD	MiCId
ATVHFQGAPMQTVGMLPVTGSLAPDFK	MQ	MPA	PD
ATVLALNVR	MQ	MPA	PD
ATVLNCDEELQQFAYTTSCSEETGR	MQ	MPA	PD
ATVLPLAK			PD
ATVNTTTLKVR		MPA
ATVNYNPVSYFR	MQ	MPA	PD	MiCId
ATVQLSNPMALSANLQDYNNANPLTVCR	MQ	MPA	PD
ATVSQVLDGGLSVLVDEVR	MQ	MPA	PD	MiCId
ATYDEANNCWR	MQ	MPA	PD
ATYPNYFLAK			PD
AVAAGAAYEGMR			PD
AVAAGASVLVSPGFDPELVDYCLSK	MQ	MPA	PD
AVAAGLYDGTSDLK	MQ	MPA	PD	MiCId
AVADGWVPGETLFGLEEACQK	MQ		PD
AVADLLTSNLR	MQ
AVADLLTSNLRYPDGTPVECVLADSTLGR	MQ	MPA	PD
AVAEENADKFADGK	MQ	MPA	PD
AVAELLSSNLK	MQ	MPA	PD
AVAELLSSNLKNGDGSPVECVLADSTLGR		MPA
AVAGDDTTNQYLVGYAPK	MQ	MPA	PD
AVALLSAGWDPGSDSVVR	MQ	MPA	PD
AVALTEVPDPTFSEK	MQ	MPA	PD
AVANVNGPLQAALLGHSALDQLGVDQLMLDLDGTPTK			PD
AVANVNTLLAPALLGCSALEQR	MQ	MPA	PD
AVASTGSVKPYKGWGSYGESDWSTEGK	MQ		PD
AVATLDTCVEK			PD
AVCFGEALKPEFK	MQ	MPA	PD
AVCLAYETVTDRECR	MQ	MPA	PD
AVCQLAGVESSLLK	MQ	MPA	PD
AVCTGGSLLRPEATGFGAVYYLR	MQ	MPA	PD
AVDAMLPLGR	MQ	MPA	PD
AVDAVNNHSVENLHEHLAPDFVCTGK			PD
AVDETLTMMR	MQ	MPA	PD	MiCId
AVDEYLPTPER		MPA
AVDFKLEKTMYY		MPA
AVDKVLNDLQRPFTALMGGSK			PD
AVDLPVWSVQGTPELNNGLLSVK	MQ	MPA	PD	MiCId
AVDMLLK		MPA
AVDNEKYQALLANETR		MPA	PD	MiCId
AVDNLNNLLAPK			PD
AVDQPFLMPLEDVFTLTGR		MPA
AVDVFTGEYTGR		MPA
AVDVLVNSVVEK			PD
AVDYLQFAPAPDLNTAYNWLK		MPA	PD
AVEAFVSTVTK			PD
AVEAGYWNLFTFNPANK	MQ	MPA	PD	MiCId
AVEAGYWNLFTFNPANKAQGK	MQ		PD
AVEAGYWNLFTFNPANKAQGKNPFTLTSK			PD
AVEALGRQPEASGAVTR	MQ	MPA	PD	MiCId
AVEAVDECVGK			PD
AVEDATLQAGAR		MPA	PD
AVEDEELLAGLK		MPA	PD
AVEDLVASFYK		MPA	PD
AVEDPVRPFVALLGGAK	MQ	MPA	PD	MiCId
AVEEKYPELTH	MQ	MPA	PD	MiCId
AVEGVAEDLPVLLNSFVTVADVNK		MPA	PD
AVEGVAEDLPVLLNSFVTVADVNKVK		MPA	PD
AVEGVVSAVSNALK			PD
AVEKVDELVGK			PD
AVELLEQNLGNR		MPA
AVELPEALRK	MQ	MPA	PD	MiCId
AVELYPNDFR	MQ	MPA	PD	MiCId
AVENALNASSSTAK		MPA	PD
AVENLNDLLAPK			PD
AVENLNTLLAPALK			PD
AVENLNTVLNETLQGMDASDLYALDK		MPA	PD
AVENMKEGDVVLLQNTR	MQ	MPA	PD	MiCId
AVENVNKVLAPALLGWSVLDQR	MQ
AVENVNTLLAPALLGWSALEQR	MQ	MPA	PD
AVESDEDEGKVLGSYDK	MQ	MPA	PD	MiCId
AVESDEDEGKVLGSYDKCAFVGTDAPEAGHMQGK	MQ		PD
AVESLTQELVAK		MPA	PD
AVFAADNVTGWVLK	MQ	MPA	PD
AVFEAAGLTELPKTPADFLAALK	MQ	MPA	PD
AVFELNKDKQNAFVQDLMK	MQ	MPA	PD
AVFNVDNYKEYLSLQCDSALR	MQ	MPA
AVFPGLQGGPLMHVLAGK	MQ	MPA	PD
AVFSNVLFR	MQ	MPA	PD	MiCId
AVFTVDDTK	MQ	MPA	PD	MiCId
AVFYQNGTWAYNDVK		MPA	PD
AVGEALVEATK			PD
AVGEAMRQAVQESVAGR	MQ
AVGELLQNQYR	MQ	MPA	PD	MiCId
AVGESCQKPLLYYR		MPA	PD
AVGESVEKPLLYYR	MQ	MPA	PD	MiCId
AVGESVQKPLLYYR	MQ	MPA	PD	MiCId
AVGGVEPQSETVWR	MQ	MPA	PD	MiCId
AVGKVLPELNGK		MPA
AVGQNPVALLER	MQ	MPA	PD	MiCId
AVGTLGYLNQQLQPADYLPPFLKDPDFK		MPA	PD
AVHEAVVNFLANQR	MQ	MPA	PD	MiCId
AVHGGYALPAFNFNNMEQLQALLK	MQ	MPA	PD	MiCId
AVHGTNAALKEVGAL	MQ	MPA
AVHLAVVNFLANQR	MQ	MPA	PD	MiCId
AVKADTLEELAEK	MQ	MPA	PD
AVKDTDTFVVAVNNYR	MQ	MPA	PD	MiCId
AVKVALNGFGR	MQ	MPA	PD
AVLAEAGSDLAK	MQ		PD
AVLDAFK		MPA
AVLDFFR		MPA		MiCId
AVLDGDEWVLNGSK	MQ	MPA	PD
AVLDGTVFR		MPA
AVLDRFLNPFVDHR	MQ
AVLEAAGLK		MPA	PD
AVLEAGTYAPTSR	MQ	MPA	PD	MiCId
AVLEEYNPGFTPNNK	MQ	MPA	PD	MiCId
AVLEKLLR			PD
AVLELAGVADLR	MQ	MPA	PD
AVLEPLLDNPEAGVVLYR		MPA
AVLESVGLTDVLAK	MQ	MPA	PD	MiCId
AVLFVGYGGR	MQ	MPA	PD
AVLGLSDLK			PD
AVLGQLDAVPQVWESPLAAFEK	MQ	MPA	PD	MiCId
AVLGTDDPAEVQK	MQ	MPA	PD	MiCId
AVLGVGAENCADK	MQ		PD
AVLLAMGCRER		MPA
AVLLCTGGFAGSDEMQEK	MQ	MPA	PD
AVLNFADTGLSVLEVSHR	MQ	MPA	PD	MiCId
AVLNPATLVPFLVEK		MPA	PD
AVLPAMLK		MPA	PD
AVLPDMLEQGGGK		MPA	PD
AVLPSMLER	MQ	MPA	PD	MiCId
AVLPSMLK		MPA	PD
AVLQMYDVTKDEK			PD
AVLVVGGGSMK	MQ	MPA	PD
AVLVVGGGSMKR		MPA
AVMAAMGSPLTNK	MQ		PD
AVMDLGKYELYDAGNTGK			PD
AVMLAHTLGNPFDLSAVK	MQ	MPA	PD	MiCId
AVNAGGVAVSGLEMSQNSER	MQ
AVNAGGVAVSGLEMTQDAEHLQWSAK	MQ	MPA	PD
AVNAGGVGVSGLEMSQNSER	MQ	MPA	PD
AVNKNEGAPLFGVADYGLVGDLFK		MPA
AVNLGLEK			PD
AVNLVPNSTGAAK		MPA	PD
AVNPLDLLR	MQ	MPA	PD	MiCId
AVNREEACLYAFNTLK			PD
AVNYGAAHGALAMTTPGDTTMASLK			PD
AVNYGAAHGALAMTTPGDTTMASLKEVEGLVGGAGAR	MQ		PD
AVNYLSTVLGVEFNEESAKR	MQ	MPA	PD	MiCId
AVPELLATAEQRKFMYEQLHK		MPA
AVPLALAEK		MPA	PD
AVPLYQTSSYVFR	MQ	MPA	PD	MiCId
AVPVCCGTAYR	MQ	MPA	PD	MiCId
AVQAVYDSGKTDVGALYCSGQGGDQGTR	MQ	MPA	PD	MiCId
AVQDALEVVSK	MQ	MPA	PD	MiCId
AVQDYMLR		MPA	PD
AVQHPSLTVPEAPK		MPA
AVQPLDAYLDSTATLTR	MQ	MPA	PD	MiCId
AVQQLFGDTGTNLLGTR	MQ	MPA	PD	MiCId
AVRPAVNPVFGTVALKPLDAK	MQ		PD	MiCId
AVRVALNGFGR	MQ	MPA	PD
AVSAVVEGLK	MQ	MPA	PD	MiCId
AVSDLVADGGTLLFVGTK			PD
AVSDLVADGGTLLFVGTKK	MQ	MPA	PD
AVSDTVDLMDAK	MQ	MPA	PD
AVSELAAQGGTLLFVGTKK	MQ	MPA	PD	MiCId
AVSLSLNLLK			PD
AVSMADLTK		MPA	PD
AVSQALNFDMSK		MPA
AVTDEGWLSADHQVGQTGK	MQ	MPA	PD	MiCId
AVTGQPTLLLGK			PD
AVTLFFTEKLDGEPFALQEGR		MPA	PD
AVTLTQTGSYLANVGK	MQ	MPA	PD	MiCId
AVTPTSTLFYR	MQ	MPA	PD
AVTREEACLYAFNTLK			PD
AVTWQATPGLFAYR	MQ	MPA	PD	MiCId
AVTWQATPGLFAYRR	MQ	MPA	PD
AVTYPELAK	MQ	MPA	PD
AVVALDNCVKDTVEAAK	MQ	MPA	PD
AVVDAGWK			PD
AVVDLLR		MPA
AVVEVTPVLK	MQ	MPA	PD
AVVGANWGDEGKGK	MQ	MPA	PD
AVVNNTALDVAVGDYNADGAVNALDAAALLK	MQ	MPA	PD	MiCId
AVVSYGSVQTGR	MQ	MPA	PD
AVVVEALMQTDSAR	MQ
AVWGFNGTERPGAVYLAAVLAAHAQK			PD
AVWGFNGTERPGAVYLAAVLAGHAQK	MQ		PD
AVYLETLGNPNADLPDLDALAALAHK	MQ	MPA	PD
AVYLSGVPYSFANSR	MQ	MPA	PD
AVYNYYNSGK	MQ	MPA	PD	MiCId
AVYSELPER		MPA
AVYSFAAGSKR		MPA
AVYSTDGLQTLLK	MQ	MPA	PD	MiCId
AVYTLTGYADAGTGSK	MQ	MPA	PD	MiCId
AVYTTQDLGK		MPA	PD
AWAEANPEQAK	MQ		PD
AWEGGGEYNVLR	MQ	MPA	PD	MiCId
AWEHLQELEK	MQ
AWEPGTLSATDVLVTDLGANEAVK	MQ	MPA	PD	MiCId
AWKNPGDLTDLPR	MQ	MPA	PD	MiCId
AWLANGAQPTDTVR	MQ	MPA	PD	MiCId
AWLDTMKGVSLGSDAFFPFGDNLER		MPA
AWVDSDGEVVGR	MQ	MPA	PD	MiCId
AYAAMVSSADKGGVR		MPA
AYAAYSPLR	MQ
AYAFLQGR		MPA	PD	MiCId
AYAMQEALQK			PD
AYAQQLFGDELPASLGTANTDWQDELFRPALSTDHHVSLNGGLK			PD
AYASMVSSADKGGVR		MPA
AYAVPYPVALDDNR	MQ	MPA	PD	MiCId
AYCYYYQTQQFGGVPYVTEYLESSSR	MQ	MPA	PD
AYDDLGTEVGLSR		MPA
AYDGNVYGLAHLGTVAGGLCYNKK	MQ		PD
AYDHQLLDQSAK	MQ	MPA	PD	MiCId
AYDHQLVDASAAK		MPA	PD
AYDLYWQENEGSFNPDKDVLFASVPAYASFK	MQ	MPA	PD
AYDPGLDKGNNLTR	MQ	MPA	PD	MiCId
AYDVTFTGR	MQ	MPA	PD	MiCId
AYEFDGDNTPLLR		MPA
AYEQFPEDVVAK	MQ
AYETLFTEKHDAYK	MQ		PD
AYFHVSPSVGVR	MQ
AYGAELVLTDGAK	MQ	MPA	PD
AYGDVPWFEK			PD
AYGGLNVENDTK		MPA
AYGLVVQNVLMLYR	MQ	MPA	PD	MiCId
AYHEQTEPLVDFYR		MPA	PD
AYHEQTEPLVEFYR	MQ	MPA	PD	MiCId
AYKLEDLSGYTHGVGWCAPQQGTCK	MQ	MPA	PD	MiCId
AYLAGLLNR		MPA
AYLAQGEVLPVATR	MQ	MPA	PD	MiCId
AYLDKLAEVSGVK	MQ	MPA	PD
AYLDWMVPDTDLK	MQ		PD
AYLFDGPCPTPEVSYALR	MQ	MPA	PD	MiCId
AYLFDGPCPTPEVSYALRK	MQ	MPA
AYLFESLRPTPELSFALR	MQ	MPA	PD
AYLFPSLRPTPELSFALR	MQ	MPA	PD	MiCId
AYLGMYLPDGCNFLGK	MQ	MPA	PD	MiCId
AYLGVDAEGQKPQLYLYDVANNK	MQ	MPA	PD
AYLLPHTGLGTR	MQ	MPA	PD	MiCId
AYLPENPVGTAAECADMLHEFLPLAR	MQ	MPA	PD
AYLSKFNFTGADQEKK	MQ
AYLVNTGWNGSGK	MQ	MPA	PD	MiCId
AYLVNTGWNGSGKR	MQ	MPA	PD
AYLVNTGWNGTGK	MQ	MPA	PD	MiCId
AYLVNTGWNGTGKR	MQ	MPA	PD	MiCId
AYLYALPR	MQ	MPA	PD	MiCId
AYMKNDAVGSALNSDNLK	MQ	MPA	PD
AYMYALPYEYYEK			PD
AYNNLGELAFAAGDAAK	MQ	MPA	PD	MiCId
AYPNTMGTSGGKENLASMR	MQ	MPA	PD	MiCId
AYPVQLLTLDGR	MQ
AYRGSWNGLTVLSLS		MPA
AYSADKDKEAQGFEALPYYEGQTEVALEANK	MQ		PD
AYSDALGAELALVAK	MQ
AYSEVWDPTPETTLKPALHK	MQ		PD
AYSLDKLLNEMSALEK	MQ	MPA	PD	MiCId
AYSLPSVLLEK	MQ	MPA	PD
AYTPQDLSAMLLTK			PD
AYTTEDGHLVTFRPDLNASR	MQ		PD
AYVENDYTDDEELKLVR	MQ	MPA	PD	MiCId
AYVEPVFYANSEGEPTLGVTYVGVLK		MPA	PD
AYYGETVALLEEK	MQ		PD
AYYHETVELLAEK	MQ	MPA	PD
AYYHETVELLEEK	MQ		PD
AYYTTTGGTSYNSNLLTSQYVYNATNVR		MPA	PD
CADLLPDYFSFVK		MPA	PD
CAFVGTDAPEAGHMQGK	MQ	MPA	PD	MiCId
CALNGVTMYGYLSGDLAAGK			PD
CALNTLLYPPR		MPA
CDFNVPLDGDKLTDETR	MQ	MPA	PD	MiCId
CDFNVPLDGSRLTDETR		MPA		MiCId
CDFNVPLKDGELTDDTR	MQ	MPA	PD	MiCId
CDFNVPLKNGELTDDTR	MQ	MPA	PD	MiCId
CDFNVPMKDGVLTNENR	MQ	MPA	PD	MiCId
CDGLSYEVLAEALEQAK		MPA	PD
CDKLVGYNDDTPK	MQ	MPA	PD
CDLFQLFPFLEK				MiCId
CDLKDGQLAGQTGDYEGYNFK	MQ	MPA	PD
CDMVDDEELLDLVEMELR	MQ	MPA	PD
CDMVDDPELLELVDMELR		MPA
CDNLTLGYTWPDLLNDNLR	MQ	MPA	PD
CDQVDDEELLELVEMEVR	MQ	MPA	PD
CEYFLPLMVNK			PD
CFAFLAGHESFAAAEGALK	MQ	MPA	PD
CFETVEYYGR	MQ	MPA	PD	MiCId
CGALMMPHR		MPA	PD	MiCId
CGDAAGLLYLDDKLGQR		MPA	PD
CGDADGAVSGACHSTGNTLRPALQLLK	MQ	MPA	PD
CGDLDPSVVNYLK	MQ	MPA	PD
CGEDNDQLSENMK	MQ	MPA	PD
CGMYYVNER	MQ	MPA	PD
CGNLLTAPR	MQ	MPA	PD	MiCId
CGQELVLRDDDKPETVLNR	MQ	MPA	PD
CGWLAPVTVYPGEDELLALAQGALR		MPA
CGYCATLAEFKDYLLKR		MPA
CHPFYTGK		MPA
CHPFYTGQQK		MPA
CHSFYTGQQK		MPA
CKEGQAETVSQEVR		MPA
CLEAGFSSLMFDGSHYPLAENVEK		MPA	PD
CLGVLTWMHTFSPAK		MPA
CLLNGLGK		MPA	PD
CLLNGLGKDAAMLLSR	MQ	MPA	PD
CLLYALNGGKDEK		MPA
CLPSFLGYVK		MPA
CLRYVLTRNCLGGEK	MQ
CLSDLGYNVEWR				MiCId
CLVLTGEGDKSFVAGADLGSMSTMTK		MPA	PD
CNATNATVTGYGGR	MQ	MPA	PD
CNVFNDFLFR		MPA
CNWAAYTAGNVLNAVR	MQ	MPA	PD	MiCId
CQLVGDDLFVTNVK	MQ	MPA	PD
CQQAGADLVFLPLYYQEASQLLLAANK	MQ
CREYLLNPR		MPA
CSAMLQEPSHSAR		MPA
CSANPTAWYAANR	MQ	MPA	PD	MiCId
CSDWNSSYPADADLKK			PD
CSTGYPLVK		MPA	PD	MiCId
CSYQEQTTHLWSPVLSR	MQ	MPA	PD	MiCId
CTTAGVLHYTSTQLSK	MQ	MPA	PD
CTVEDFPFTAGQGLK	MQ	MPA	PD
CVCGETFETGSTKK		MPA
CVDAGWLSADHQVGQTGK		MPA
CVGCNQCAFVCSHATLRPFQLTADELAAAPAQTK	MQ	MPA	PD
CVLDLHR	MQ
CVLVQPLAPGLAK			PD
CWEPAAALGK	MQ	MPA	PD	MiCId
CWPAFQTQFGFVPCYVNSR	MQ	MPA
CYAGALADAK			PD
CYDDYLGGK	MQ	MPA	PD
CYDKELLTR	MQ		PD
CYGANDVLEGVALMK	MQ	MPA
CYLLLLR		MPA
CYLQDDLGTDSLFQLLAHGR		MPA
CYVTPDKLSSLPR	MQ
DAAAASLYGSR	MQ	MPA	PD	MiCId
DAAASALYGAR	MQ
DAAASALYGSR				MiCId
DAAATALYGSR	MQ	MPA	PD	MiCId
DAAATAVYGPR		MPA	PD
DAAATAVYGSR				MiCId
DAAATAVYGTR				MiCId
DAAAVKPTNDNALQGDNR	MQ	MPA	PD	MiCId
DAALGLVMMNFADKQADSGAK		MPA	PD
DAAMLLSR		MPA
DAAQNDLYNLCDTTGEFVEGSAK		MPA
DAASAALYGSR			PD
DAASCALYGNK	MQ	MPA	PD	MiCId
DAASCALYGSR	MQ	MPA	PD	MiCId
DAASCALYGVR	MQ	MPA	PD	MiCId
DAASGALYGAR			PD
DAASNALYGAR	MQ	MPA	PD	MiCId
DAASTALYGAR	MQ	MPA	PD
DAAYLLSR	MQ	MPA	PD
DACTQYYADGR		MPA
DADALEAVGR	MQ
DAEGDALVAR		MPA
DAEGNLMLDER	MQ	MPA	PD
DAEKNNLVVGTQAR		MPA
DAELDEHLNAADKK	MQ	MPA	PD
DAFGNELLSDYAVK	MQ	MPA	PD
DAFGSHDDADHVYNTPR	MQ	MPA	PD	MiCId
DAFNALPADEQAYFQPTLDEMESEASDLGLGADGK			PD
DAFVEEQYTK	MQ	MPA	PD	MiCId
DAGADMVFLPLYYQESALLLTQAAAMGYAPK			PD
DAGKEDKLDEVLAELPR	MQ	MPA	PD
DAGLDVYDQVKK	MQ	MPA	PD	MiCId
DAGLDVYNQVK	MQ	MPA	PD	MiCId
DAGLNVYDQLK	MQ		PD
DAGLNYSDLGQVLLVGGSTR	MQ	MPA	PD	MiCId
DAGMEVLYTGLR	MQ	MPA	PD	MiCId
DAGTLAGLNVK	MQ		PD
DAGVPKLELER	MQ	MPA	PD	MiCId
DAGVTNADLGQVLLVGGSTR	MQ		PD
DAHAVLGVAASDVALLK			PD
DAKGEYFPFLR		MPA
DALALMSEYR	MQ	MPA	PD	MiCId
DALANTMGFVTPFK			PD
DALEGMKGDNADETTGLELLKR		MPA
DALLENVTVDANGHCDFADK			PD
DALLENVTVDANGHCDFADKSVTENTR	MQ		PD
DALLENVTVDANGK	MQ
DALLSGANNLNNQR	MQ	MPA	PD	MiCId
DALQSLSDFLQSYMQNR	MQ	MPA	PD	MiCId
DALSMTLPVGTGLHR	MQ	MPA	PD
DALVSAQNDTFNK	MQ	MPA	PD
DALWDAFNDYHMLK			PD
DAPGLDPSLFFDVDGR		MPA
DAPLDEVAELVKR	MQ	MPA	PD
DAQLVAENLAQQLENR	MQ	MPA	PD	MiCId
DAQTANLMFLLQQANLR	MQ	MPA	PD	MiCId
DASAAALYGSR	MQ	MPA	PD	MiCId
DASACALYGSR				MiCId
DASAGALYGAR	MQ	MPA	PD
DASAGALYGSR	MQ	MPA	PD	MiCId
DASATALYGAR	MQ		PD
DASATALYGSR	MQ	MPA	PD
DASATSLYGSR	MQ	MPA	PD
DASELGSLLADAEK		MPA	PD
DASLGAQLLENR		MPA	PD	MiCId
DASSVFHPDNR	MQ	MPA	PD
DASVEDLTALFR	MQ	MPA	PD	MiCId
DASWDKNPQAYTLTK	MQ	MPA	PD	MiCId
DASWDKNPQAYTLTKK		MPA	PD
DATCVEDLENVFKR		MPA
DATSENTVWWTSEEYKNDNKPVTTETWNALK	MQ		PD
DAVAGDLTAAMPYR	MQ	MPA	PD
DAVKELFGVVAEK	MQ	MPA	PD
DAVSHVSFSAKPGTLTALVGPSGSGK	MQ		PD
DAVYEKNPLNEGEFYNPLLQGCYPDPSLCK		MPA	PD
DAVYEKNPLNEGEFYNPLLQGCYPDPSLCKK	MQ		PD
DAYSQLFFQLVNLR	MQ	MPA	PD
DAYYPNLAYSSVNSVTSSFWR	MQ
DCFPESLSVNR	MQ	MPA	PD	MiCId
DCKDLPAFLLK	MQ	MPA	PD
DCQAFSNMLHAEWR	MQ	MPA	PD	MiCId
DCSLLGQTPGVSSEDLMVAVSPQNSTFTLVPGTY		MPA
DCVLPADGR	MQ	MPA	PD
DDAAGTGLDSFSHYYTVLDVATK			PD
DDAGKFLDAYYDAK	MQ	MPA	PD
DDAGKFLNAYYDAK	MQ	MPA	PD
DDEELLDLVEMELR		MPA
DDEEMLELVEMEMR		MPA
DDELKKLENFGSECGAQGLYLAK	MQ	MPA	PD
DDKDQLLSVTSAPQSGYSTR	MQ	MPA	PD	MiCId
DDKGEVQNNLGYR	MQ	MPA	PD	MiCId
DDKLLGEFNLGGLAPAPR		MPA
DDLALLK		MPA
DDLASFLPVYLEK	MQ	MPA	PD
DDLASFLPVYLEKK	MQ	MPA	PD
DDNAYQNNLDATLLK		MPA
DDQGCAVDFKLEGDFPK	MQ	MPA	PD
DEGEAGDNLGVLLR			PD	MiCId
DEGEAGDNVGLLLR		MPA
DEGGRHTPFFNNYRPQFYFR	MQ		PD
DEGLDVVER		MPA
DEGVDVVER		MPA
DELAMQLPMMKDLLR		MPA
DELKKGVDELANAVK	MQ		PD
DEVLLVGGSTR		MPA
DFAEAGDNLGALLR		MPA
DFATYDDDGAVYVQR	MQ	MPA	PD	MiCId
DFDGDNTPLLR		MPA
DFDLNPYSYALNTSR	MQ	MPA	PD
DFEFAWKR	MQ	MPA	PD	MiCId
DFEKDFR	MQ	MPA
DFEQDFREK	MQ
DFEVPTVLNGVDTGLLDPR		MPA
DFEYSFKR	MQ	MPA	PD
DFFKFLLQSATLQQTEFLSYLGGTLVLTAYVK	MQ
DFFQGDPNSGDYEGR	MQ	MPA	PD	MiCId
DFGSFDNFKK	MQ		PD
DFGSFENFKK	MQ	MPA	PD
DFKEFHQMENAYLPFNR	MQ
DFLLDMSPAGR			PD
DFLVKPFQAER		MPA	PD
DFNNLCLYDNLLR		MPA
DFNVPLDENFNLTDDTR	MQ	MPA	PD	MiCId
DFNVPLNEEGKLTDDTR		MPA
DFPNPWGK		MPA	PD
DFQGNVYQFASGLGNPFEK	MQ	MPA	PD
DFSDNLVEDHKLR	MQ	MPA	PD	MiCId
DFTLPTDADYFHFTSNNTLYGTELR	MQ	MPA	PD	MiCId
DFVENYLFPTLK			PD
DFVQNNYKPYDGDESFLEGPTEATNK	MQ	MPA	PD
DFWLEHSKR		MPA	PD
DGAFKDELVPVVLK	MQ	MPA	PD	MiCId
DGALDPETLTASTK	MQ	MPA	PD	MiCId
DGDAVTSLAYVLETYGLLYNK			PD
DGDLLFGLNETR	MQ	MPA	PD	MiCId
DGDSVLASGYHWATFPAVSAGWR	MQ	MPA	PD
DGEDTGLTLTVSGNGKDNTK		MPA	PD
DGEKLDNMQQALDR		MPA
DGELNHYPGVYDTDGNNFSK	MQ	MPA	PD
DGFLMGEGGGCLLLEELEHAK	MQ	MPA	PD	MiCId
DGFLTGVLYGK		MPA	PD
DGFVMGEGAAALVLEELEHAK			PD
DGFVMGEGAGCLLLEELEHAK		MPA	PD	MiCId
DGFYDGLTFHR	MQ	MPA	PD	MiCId
DGGLYGMRPEK	MQ	MPA	PD	MiCId
DGGLYGMRPEKAEPR	MQ	MPA	PD	MiCId
DGGWELVQGLPVDAFSR		MPA	PD
DGHDFSVGLPMDTPLPQAER	MQ
DGHWDVDVNVR	MQ	MPA	PD	MiCId
DGHYAVGQFNLNNLEWTK	MQ	MPA	PD	MiCId
DGHYGVPQFNLNNLEWTK	MQ	MPA	PD	MiCId
DGKYCYDSLNNGAK	MQ		PD
DGLCMDYGYLK			PD
DGLDWLHK			PD
DGLFCER				MiCId
DGLLEAYEATNAK			PD
DGLLLPGLPEVDLTTGLGSDGKPATPSVNGSR		MPA	PD
DGLQKAKSVLLEPLMK		MPA
DGLVLDEPANFHTK	MQ	MPA	PD	MiCId
DGLVLDEPANFR	MQ
DGLVTAGNSSALNDGAAALVLMSEEK	MQ	MPA	PD	MiCId
DGLVTAGNSSALNDGAAALVLMSEEKAK	MQ	MPA	PD
DGNDLVNQLWFLR	MQ	MPA	PD	MiCId
DGNFSGYANPNEPGK	MQ	MPA	PD	MiCId
DGNPVASFTVDSYNTLVSPK		MPA	PD
DGPSAGLTMVTSLASALTQR		MPA
DGQALGLGAGQQSR	MQ	MPA	PD	MiCId
DGQNSEALASALTLAK		MPA
DGQQSLFATR	MQ	MPA	PD	MiCId
DGSATALYGSR		MPA
DGSGNLLYPAGYYDDPR	MQ
DGSLAPFYYVQGK	MQ	MPA	PD
DGSPLWNTGLLNR	MQ	MPA	PD	MiCId
DGSPLWNTGLLNRGDNVAWAMR	MQ		PD
DGSPVFAMVSR		MPA	PD
DGTDYHAAADLTGQANHLGVTLK	MQ	MPA	PD
DGTEFDSSKEPLTLAVNR	MQ	MPA	PD
DGTFDNLSK			PD
DGTFDNLSKR	MQ	MPA	PD
DGTGESVLGASVLQK		MPA	PD
DGTGFFSLNCCPLLNDFATLTTEELPLK	MQ	MPA	PD	MiCId
DGTLVFPLQFLDK		MPA	PD
DGYEQLAALFEETANNEKEHAK	MQ		PD
DHQELGELLGLLDLPR		MPA
DKADAGFEFMQK	MQ	MPA	PD	MiCId
DKDAVSACSLLAELCAWAK	MQ	MPA	PD	MiCId
DKDGNDVLKVYGEK			PD
DKEGLELALNK	MQ
DKETLSEAATVWAVQGAFFR	MQ	MPA	PD
DKGLTDTDNLEFTYSDNFK	MQ	MPA	PD	MiCId
DKGLTFSTPTEVLTK			PD
DKMAELLNALR	MQ
DKMDAVELGR		MPA
DKNDALDVTVDR			PD
DKNYTYLPK	MQ			MiCId
DKQELPLDWGGK	MQ	MPA	PD	MiCId
DKQNAFVQDLMK	MQ		PD
DKTTYSSYMNNEVSSQK	MQ		PD
DKTVYDQFGNEQTVGATDLTATK	MQ	MPA	PD	MiCId
DKTVYDQFGNEQTVGATDLTATKDQVGSLK	MQ		PD	MiCId
DKVAVCRLENGEVLNGVKPSMESVFHLGVLR			PD
DKVEVFNLGTGR	MQ	MPA	PD
DKVTLNDVQVLAHSR	MQ	MPA	PD
DKVVALTGATGVLGDCLAR			PD
DLAALVAVNSVEGTPEEGAPYGAGPR		MPA	PD
DLAELTAQDFLDVVR		MPA	PD
DLAETTFDDKDLKEAQFYTYTVVPR	MQ		PD
DLAEYFPSTLLQYVVK		MPA	PD
DLAGLACYQSEK	MQ		PD	MiCId
DLAGLACYQSEKFNYVFGLTK	MQ		PD
DLAGLSLGDAK	MQ		PD
DLALAYASGLGAGR	MQ	MPA	PD	MiCId
DLALKELSNK				MiCId
DLALLTTLGNPVTLNTQGFLK		MPA	PD
DLAMQVAAANPSYLNESDVPEDVLAK	MQ		PD
DLAPAMTAGK			PD
DLAQYFPSTLLQYVVK	MQ	MPA	PD
DLASLADVFVNDAFGTAHR	MQ	MPA	PD
DLASQGLYPAVDPLDSTSR	MQ	MPA	PD	MiCId
DLCSLGRDAR		MPA
DLDALLDSK			PD
DLDEYLGLETLK			PD
DLDFGLYPYTTSSNVLGAYAPLGAGLPGHK		MPA	PD
DLDKLTALK			PD
DLDKPFLMPVEDVFSLTGR	MQ	MPA	PD	MiCId
DLDNGTLTEAEAQELLDHLVLK			PD
DLDNSVKDVTK			PD
DLDNYFGLETLK			PD
DLDWSNLGFGYVK			PD
DLEADFEQLK			PD
DLEFGTGGLR	MQ	MPA	PD	MiCId
DLEGLVETSTNLASVK	MQ		PD
DLENGTLEVAR		MPA
DLESALGYFNLSDTSDKFHLGK	MQ
DLESLDLLKDASSTALYGSR		MPA	PD
DLETPMSDMEKTLLACAEDVLDLK	MQ
DLEVDPNEQDLLHASAAGR	MQ	MPA	PD	MiCId
DLFKSLLWVALDDR	MQ
DLFTGLLLGGNDHTYLCGR		MPA
DLGEPPLVTPSSQLVGTQAVFNVLLGER	MQ	MPA	PD
DLGEPPLVTPSSQLVGTQAVFNVLMGER		MPA	PD
DLGHEYGAVTGR	MQ	MPA	PD	MiCId
DLGLTDADLANQYQYTK	MQ		PD
DLGLVNTR	MQ	MPA	PD
DLGPTVSAR	MQ	MPA	PD
DLGQLTGQK	MQ		PD
DLGTGKEQHLTLTAGSNMSDSDLEK			PD
DLHLENASYLEPELNQGTSLLYLGQGALGQNLRADQ	MQ
DLKAELFNLR	MQ	MPA	PD
DLKAGDYVVTVTGPDELSGR		MPA
DLKDYVEFGLNEEDAPK		MPA
DLKDYVEFGLNEEDAPR		MPA
DLKFETDFTK	MQ
DLKLEEVELETPLCK	MQ	MPA	PD
DLKPELLWK	MQ		PD
DLKPGQEVALVR	MQ	MPA	PD
DLKQEWAEGGK		MPA
DLKQEWAENGLAK		MPA
DLKRPFTALMGGSK	MQ	MPA	PD	MiCId
DLLACYDGNGSNFGTHPQNVLR		MPA
DLLAELNYDNVPNFEQLLDK			PD
DLLAFTPALGMNTSNFMTTNLGSLR	MQ	MPA	PD
DLLANEADVLEALK	MQ	MPA	PD
DLLATVPAAAGSTFDK		MPA	PD
DLLATVPAAAGSTFDKNLTTNVGNVDSK		MPA
DLLDSQQAGTR	MQ	MPA	PD	MiCId
DLLDSYNGDMGAR			PD
DLLEEAAGDQDTLR		MPA	PD
DLLELFNLAEDVKVN		MPA
DLLESFGLER		MPA
DLLFNLDAR	MQ	MPA	PD
DLLGAWTSAPEGMTPESTDR	MQ		PD
DLLGAWTSAPEGMTPESTDRLDPNGLPCVNSYYNSDNTASSSR			PD
DLLGLTDLR	MQ	MPA	PD
DLLLFSNPNSTNAR			PD
DLLLR		MPA
DLLNEYEFPGDDTPLLK		MPA	PD
DLLPTSNSLFNSAVVPFESDKGHFAGVFR	MQ	MPA	PD	MiCId
DLLPTSNSLFNSAVVPFESEKGK		MPA	PD
DLLPTSNSLFNSAVVPFGEGYAGVFR	MQ	MPA	PD
DLLPYWDFDAPNLPNEPR			PD
DLLSKYDYDGDNAPLLR	MQ	MPA	PD
DLLSQYDYDGDNTPLLR	MQ	MPA	PD	MiCId
DLLTDKGTSLVWSLYK	MQ		PD
DLLTGENLKPGDTLLGLASSGVHSNGFSLVR	MQ		PD
DLLTGENLKPGDVLVGLASSGVHSNGFSLVR	MQ		PD
DLLWLLR		MPA	PD
DLMDRWTQAARMMSSLGLPLVQGLR		MPA
DLMLRHHGYLFYNLDPHKDLYK	MQ
DLNAAANEGNEVAK	MQ	MPA	PD
DLNDYFGLETLK	MQ		PD
DLNEAVTLLSGYDNGSSKDKLDEATAYGLR			PD
DLNGDGVVNEGDSEKGPLNTLSNHGDK	MQ		PD	MiCId
DLNGLTPQEFLEALKK	MQ		PD
DLNHQLLEVKDFVQHNLWQLLYDCAQPDAK	MQ
DLNHVFAR				MiCId
DLNPVKEELEALKPMK	MQ		PD
DLNQALEWLPK	MQ	MPA	PD	MiCId
DLNVPTSAK	MQ	MPA	PD	MiCId
DLPCYGTTHADYLYGPVPCVR	MQ	MPA	PD
DLPDELLDAMQTDLLFMTPDGLLCR		MPA
DLPDTWDVAGFLQKR	MQ	MPA	PD
DLPEEDRDYYLER	MQ	MPA	PD
DLPGYANLLNLDYLKPLNEVLTR			PD
DLPGYSNLLNLGMLEPLSGK	MQ	MPA	PD	MiCId
DLPLEEVELETPLTMAK	MQ	MPA	PD
DLPNLSDDALKDLDER				MiCId
DLPNVSEDALKDLDER	MQ	MPA	PD	MiCId
DLPVLAYDR		MPA	PD
DLQKLEKFMR		MPA
DLQTVSVNR	MQ	MPA	PD
DLRPVKEELEK	MQ		PD
DLSALLPDLFRR	MQ
DLSAVLEKLDK	MQ	MPA	PD
DLSAYALEWEVLKDGK	MQ	MPA	PD
DLSEDVVYEFVK	MQ		PD
DLSELDEKLLRMYAR		MPA
DLSFMEDLTHLFR		MPA	PD
DLSGEASNLYPGAGLVNAGASNEK	MQ	MPA	PD
DLSGFTHGVGWCAPQQGACK	MQ	MPA	PD	MiCId
DLSGLSHGLGWCAPQQGACK				MiCId
DLSGLTHGLGWCAPQQGACK	MQ
DLSGLTHGVGWCAPQQGACK	MQ	MPA	PD	MiCId
DLSGYTHGVGWCAPQQGTCK		MPA
DLSKDGSLAPFYYVQGK	MQ	MPA	PD
DLSKEFPLPDAGLPVLFTDNQKPYK	MQ		PD
DLSLVYTPLHGAGR	MQ	MPA	PD
DLSPLYLAVK		MPA	PD
DLSQPGQFASEQR		MPA	PD
DLTDLSEVYVYR	MQ	MPA	PD	MiCId
DLTDSTVLR	MQ	MPA	PD
DLTENWDYWPEGLAWTPDGK			PD
DLTFVCFSDYDPTLPNKEVAFHK	MQ		PD
DLTGALSSVK	MQ	MPA	PD
DLTGLGLK		MPA
DLTGLGLKEAK		MPA	PD
DLTGSVVQLNPSK			PD
DLTSSENSFADDYSFR	MQ	MPA	PD
DLTTLPAGR		MPA
DLTYPNLGPR	MQ	MPA	PD
[truncated: 10,934 more rows]

## Sheet: Human_0_RF_genus
Genus	MQ	MPA	PD	MiCId
Alistipes		19
Bacteroides	738	794	1077	MiCId
Clostridium	232	246	334	MiCId
Eubacterium	96	114	160	MiCId
Faecalibacterium	341	362	463	MiCId
Gemmiger	22	23	30	MiCId
Parabacteroides				MiCId
Phascolarctobacterium		25	28	MiCId
Prevotella	43	44	63	MiCId
Roseburia	26	31	36	MiCId
Ruminococcus	26	24	40	MiCId
Subdoligranulum				MiCId
Sutterella	21	24	30	MiCId

## Sheet: Human_1_RF_peptides
Peptides	PD	MiCId
AAAAGCTESAELLK	PD	MiCId
AAAAGENEEWSLDYPK	PD	MiCId
AAADGLLEAYK	PD
AAAGEGLAVASR	PD	MiCId
AAAGNLLPSSTGAAK	PD	MiCId
AAANYLDLPLYR	PD	MiCId
AAAQAALDAANAK	PD	MiCId
AAAQGVTAALR	PD
AAAQNLGLSLLDK	PD	MiCId
AAAVNLVPNSTGAAK	PD	MiCId
AAAYFLMAK	PD	MiCId
AADAAANAGQTAAEAK	PD	MiCId
AADALVGGATFTDVASTR	PD	MiCId
AADDAAGLALSEK	PD
AADDAAGLSLSEK	PD	MiCId
AADDAAGLTLSEK	PD
AADFLDGLK	PD
AADNFLDAVDFGEK	PD	MiCId
AADVTEGDKNVLK	PD
AAEAYFLLAEAK	PD
AAELPEALRK	PD
AAELVNYAPNK	PD	MiCId
AAESGEVVEGDVTEFNK	PD	MiCId
AAEVALVGTEK	PD
AAEVPEALR	PD
AAEVTLVGTEK	PD	MiCId
AAEYLNVLR	PD	MiCId
AAFAGEAQAHVK	PD	MiCId
AAFDHNYASR	PD	MiCId
AAFEAVDQETVR	PD	MiCId
AAFEAVDQSALR	PD	MiCId
AAFKPLVDR	PD
AAFNTNFQER	PD
AAGGLALLGTER	PD
AAGLDVYK	PD
AAGVDLTSSERPGTVGSLR	PD
AAGVQLLNTSGAPGEGAK	PD	MiCId
AALDNFYAR	PD
AALDNSYNVLR	PD	MiCId
AALDSLFDASVNK	PD	MiCId
AALEALPAK	PD
AALEEGLVPGGGVAYLR	PD	MiCId
AALGAEGLGK	PD
AALGLPEEELR	PD	MiCId
AALGLPEEELRK	PD
AALNNGYDMDLK	PD
AALQQLTDAR	PD	MiCId
AALTADELAK	PD
AALTAGELAK	PD
AAMGNFAAFSALPGVEVR	PD	MiCId
AAMGNFASFTALPGVEVR	PD
AANAGGVATSALEMSQNSER	PD	MiCId
AANGVVLLTTK	PD
AANLDALHDTVHEMAR	PD	MiCId
AANLPQQMLENLAK	PD
AANTLSPVAALQGK	PD	MiCId
AANVALVGTEK	PD
AAQGNNFGTVLLPEGLLEFLPAMK	PD
AAQYDGLELMDR	PD	MiCId
AAQYPGLEVVPLQVK	PD	MiCId
AASDLEFSK	PD
AASGNLLPSSTGAAK	PD
AASGVVMLTTK	PD
AASVNMPYVLER	PD	MiCId
AATGNLSGLAAVYK	PD	MiCId
AATSDANNLLK	PD
AATTGNNMGVADQLGGANDSR	PD	MiCId
AAVANAEEEMSK	PD	MiCId
AAVEAAQAGLMDGSTK	PD	MiCId
AAVEEGLVPGGGVAYLR	PD
AAVLELLK	PD
AAVNDSTYAQAR	PD	MiCId
AAVQQDFEAR	PD	MiCId
AAVTLNPSTPVAMLADLLR	PD	MiCId
AAWEEAEHAAK	PD	MiCId
AAWVDMSK	PD	MiCId
AAYEEAEHAAK	PD	MiCId
AAYEEAEHASK	PD	MiCId
AAYFEDVAR	PD
AAYLLEGVR	PD	MiCId
AAYLNTGTWAK	PD
AAYLNTGVWAK	PD	MiCId
AAYLQTGVWAK	PD	MiCId
AAYVETEYLAGGAVAAQVK	PD
ACAVYGPMYK	PD	MiCId
ACFVLDALR	PD	MiCId
ACSTYGPLYK	PD	MiCId
ACTAVEAPAPQQK	PD
ACVGALAVGLAR	PD
ACYVLDALR	PD	MiCId
ADALVAALTPGLK	PD	MiCId
ADASCLVAGDLVVYSK	PD
ADASGSVAQQATALK	PD	MiCId
ADDVEQGDFWTGYYQK	PD
ADEALAAFK	PD
ADFGYNAR	PD
ADGGFYYFDDNGYQK	PD	MiCId
ADGLTSSPALK	PD
ADLDYCHAEALTK	PD	MiCId
ADLDYGFAEAATTYGR	PD	MiCId
ADLDYGFAEADTTYGK	PD
ADLDYGFAEANTTYGK	PD	MiCId
ADLFAAGDKVDATALSK	PD	MiCId
ADLTNLLLDK	PD
ADLVDLEGK	PD
ADLVNELTK	PD
ADLVSELAK	PD
ADLWYLR	PD
ADMLYAELDR	PD
ADNWWLR	PD	MiCId
ADPSFYGLYPSAK	PD	MiCId
ADQAPLPLVLR	PD	MiCId
ADRDAVANALNK	PD	MiCId
ADTYFLLK	PD
ADVLLEDQLAK	PD	MiCId
ADVPGAWTLEDGALK	PD
ADWTQLLK	PD
AEAATLFYR	PD	MiCId
AEAEALEASGHPLK	PD	MiCId
AEAEALEASGHPLKER	PD	MiCId
AEAEAMGGNLSGGK	PD	MiCId
AEDLAQYLSK	PD
AEDLLADAEAQFGK	PD	MiCId
AEDNPWEQLK	PD
AEESNELLMSCQHTSSATGR	PD
AEGTLTVNPDNWNYQK	PD	MiCId
AEGVDVSLTGNSTNPTR	PD
AEGVPQELVDGLR	PD	MiCId
AEGVTPVLK	PD
AEKPQFNVGDTVR	PD	MiCId
AELDTNAPATDK	PD	MiCId
AELLFLDGTR	PD	MiCId
AELMDYARAK		MiCId
AELNSSLVNNR	PD
AELNTLTDADLDR	PD	MiCId
AELSTPAVNK	PD	MiCId
AELTASPHAALHR	PD	MiCId
AELVFTDGTSK	PD	MiCId
AENLAQQLENR	PD	MiCId
AEQGAELEEVQR	PD	MiCId
AETLYNELDR	PD	MiCId
AEVAKPYYYK	PD	MiCId
AEVSALVYR	PD
AEWLADANSLWYDSEHK	PD	MiCId
AEYEQNLQNAR	PD	MiCId
AFAAALEDAK	PD	MiCId
AFAEELLK	PD
AFAEQLVNLTVK	PD
AFAQVEGNTVALCDLK	PD	MiCId
AFAQVEGYEVALCDLK	PD	MiCId
AFDYVGVDR	PD	MiCId
AFEFTNR		MiCId
AFENWTTR	PD	MiCId
AFGGAMGGFTTGK	PD	MiCId
AFGGAVGGFTTGR	PD
AFLFQTATK	PD	MiCId
AFLQNLETASVFAK	PD	MiCId
AFMPYGGLK	PD
AFVCSDPDLLK	PD	MiCId
AFWDAVNDGGVK	PD
AFYLGELK	PD
AFYVEQQNR	PD	MiCId
AGAANLVPNSTGAAK	PD	MiCId
AGAAYVSPFLGR	PD	MiCId
AGAQNLVPNSTGAAK	PD	MiCId
AGAQNLVPNTTGAAK	PD	MiCId
AGATGLFFVDAK	PD	MiCId
AGATLVFNDLK	PD
AGATYVSPFLGR	PD	MiCId
AGDAGLFFVDSK	PD	MiCId
AGDCALLFMDAK	PD	MiCId
AGDETAANMEFWEPK	PD
AGDLELAR	PD
AGDLNSDDLESLNVLK	PD	MiCId
AGDLTGGLPR	PD
AGDNLGMLLR	PD	MiCId
AGDTGLFFVDSQLGQR	PD	MiCId
AGDTLTVAYR	PD
AGDTVTVAYR	PD
AGDVLEVR	PD
AGENVGVLLR	PD
AGESGLLFMDAK	PD	MiCId
AGFVLDALR	PD
AGGLDFVTEHK	PD
AGGMGLLSGR	PD
AGGPEPENNPTLR	PD	MiCId
AGKGMLDPCPLWDDDGR		MiCId
AGLALNDNFVK	PD	MiCId
AGLALTDTFVK	PD	MiCId
AGLEAALR	PD
AGLEAATSDYDKEK	PD
AGLEGFEK	PD
AGLEPLGTYSLAALQNER	PD	MiCId
AGLLETTFR	PD
AGLLGLTK	PD
AGLNLSSYLGENSDHSEFKPGAR	PD	MiCId
AGLNTVEDLVSK	PD	MiCId
AGLPQSTGVSEK	PD
AGLPVDAFAK	PD
AGLQLTPTFVK	PD	MiCId
AGLSEAYLYDATNLR	PD
AGLSFPTTLDELMAAGK	PD	MiCId
AGLSLDSNFAK	PD
AGNGVLLLTTK	PD
AGNYDETFWK	PD	MiCId
AGPYFAFGLAGK	PD	MiCId
AGQAFTVNFNEATAENVR	PD	MiCId
AGQVGLRPGLAVK	PD
AGSAEGGVSDDDLK	PD	MiCId
AGSAYVSTQLTLDEVKK	PD	MiCId
AGSTLTQNVALK	PD
AGTVTMDVTK	PD	MiCId
AGVAPFTASTGYGVAK	PD	MiCId
AGVFCVGMGSK	PD
AGVGGGALGADGANTLK	PD
AGVKPEMVDEVK	PD	MiCId
AGVLETTFR	PD	MiCId
AGVSDYDASATLK	PD	MiCId
AGVTDDLLDATVK	PD	MiCId
AGWLGENSTEVFK	PD	MiCId
AGYGLTGNQDALSAYNSLK	PD	MiCId
AGYGMFRTASWGYSLNNK		MiCId
AGYTALVSHR		MiCId
AGYTAVLSHR	PD	MiCId
AGYTTLVSHR	PD	MiCId
AGYTTVLSHR		MiCId
AGYTVDDLK	PD
AGYVMRFNYAYDEK		MiCId
AHALNPEHPAMR	PD	MiCId
AHGLDKDFK		MiCId
AHNELEECLR	PD	MiCId
AHPHDGAGQGLLK	PD
AHSLAAQGGLNAAK	PD	MiCId
AKDFQPVVDEAVALFK	PD	MiCId
AKDPMHCKPYADK	PD
AKETAENAENLLNHNLK	PD	MiCId
ALAALNAGLK	PD
ALAEAEAYPGPSLLLGYAPCELHGVK	PD	MiCId
ALAEASTVTYTPAFGYVTDK	PD	MiCId
ALAEGGLPAAEVTFR	PD	MiCId
ALAEHLLK	PD
ALANLENLMNSK	PD	MiCId
ALANTAFR	PD
ALAPLDDDAER	PD	MiCId
ALAPNEAAAWLK	PD
ALAQASNLLDMAK	PD
ALAQGFSFYSPLR	PD	MiCId
ALATEAAQNTLATVNK	PD	MiCId
ALAYGLALGGAR	PD	MiCId
ALAYGLGLGGAR	PD	MiCId
ALCAGLDTLANTVK	PD	MiCId
ALDAFLASVTK	PD	MiCId
ALDAGVDALHK	PD	MiCId
ALDAGVDAVHK	PD
ALDDNVLNLYK	PD
ALDHAQLELRPGK	PD
ALDLLTANAK	PD
ALDLMDEAAAK	PD	MiCId
ALDLTEFFNTLGDAGK	PD	MiCId
ALDNVTPQLEVK	PD	MiCId
ALDNVTPQVEVK	PD	MiCId
ALDSMLPLGR	PD	MiCId
ALDSMVPLGR	PD
ALDTALLVK	PD
ALEAGLSVYNR	PD
ALEAPLFR	PD
ALEDPAGPWGDK	PD	MiCId
ALEDPDGEWGDK	PD
ALEDPNSEWGDK	PD
ALEDPSSEWGDK	PD	MiCId
ALEEPLR	PD
ALEGDAEWEAK	PD	MiCId
ALELGMGK	PD	MiCId
ALELLSR	PD
ALELSTLQR	PD
ALENFYLSNNK	PD	MiCId
ALENGPFAGVEGVGSK	PD	MiCId
ALENLSHLK	PD
ALESAAALLNESPYCK	PD	MiCId
ALESTSKDPDAPEYACLK	PD	MiCId
ALFEDVNLK	PD	MiCId
ALFEGYER	PD	MiCId
ALFESYER	PD	MiCId
ALGDNFGAAK	PD
ALGLSENNLVWK	PD
ALGLSPAVMGYAK	PD	MiCId
ALGLVLPELNGK	PD	MiCId
ALGSGVPLGAVCAR	PD
ALGSLAQMATMR	PD	MiCId
ALGSYPELR	PD
ALGYALQEVK	PD	MiCId
ALGYAVTEVK	PD	MiCId
ALGYAVTEVKGDELK	PD
ALGYSATSVNSER	PD	MiCId
ALKPMPAAFDHNFAK	PD
ALLAELEK	PD
ALLAGLDALPDALSQLK	PD	MiCId
ALLDGTVFR	PD
ALLDLLGTDALTK	PD	MiCId
ALLEAELEQQKK	PD	MiCId
ALLEAGVDAVK	PD
ALLEALAPK	PD
ALLENCAHPDYK	PD	MiCId
ALLEPLAK	PD
ALLESLAR	PD
ALLNSLLEK	PD
ALLNSLVAK	PD
ALLPDMLAQGGGK	PD	MiCId
ALLPFGGLK	PD
ALMTDVLR	PD
ALNALNPEVLADLK	PD	MiCId
ALNDGLSLPLEK	PD
ALNDLAALK	PD
ALNDNDLDELR	PD	MiCId
ALNEFASAEK	PD
ALNLDALHDTVHEMAK	PD	MiCId
ALNLDALHDTVHEMAKDEAR	PD	MiCId
ALNLDALHDTVHEMAR	PD	MiCId
ALNLDTLQK	PD
ALNLETLQK	PD
ALNLFTEGK	PD	MiCId
ALNLLPAVK	PD
ALNLNKPGFAEYMGK	PD
ALNPNNPVAR	PD	MiCId
ALPFEPYAK	PD
ALPTEGAWLK	PD
ALQAAYPDWSVR	PD	MiCId
ALQATGLEVTLLK	PD
ALSESGVFALPYSLK	PD
ALSLVASENVR	PD	MiCId
ALTDLLGTDALTK	PD	MiCId
ALTEADGNFEK	PD	MiCId
ALVDNGEYLESAADFAK	PD
ALVDTYDNMATK	PD
ALVEAAGLK	PD
ALVEGGLPCAEVTFR	PD	MiCId
ALVESFPDTDLR	PD
ALVGANWGDEGK	PD	MiCId
ALVGLSDLK	PD
ALVNTEVPLCK	PD	MiCId
ALVQAGNFFTGDLK	PD
ALVVTTPEVSALR	PD	MiCId
ALYDALEAR	PD	MiCId
ALYEHLDR	PD
ALYEVFK		MiCId
ALYGLNEK	PD
ALYGLNEKDVEYGPAK	PD
ALYHLSQR	PD	MiCId
ALYNVLPEK	PD
ALYNVLPER	PD
AMAANGATLVFNDLK	PD
AMAVEVPADFR	PD	MiCId
AMAYVDFSK	PD	MiCId
AMDVLFPK	PD
AMEEALAAEGTPAEYK	PD	MiCId
AMFDNKDALTEGHAK	PD
AMFDNQADLANAQAK	PD	MiCId
AMGADQAQTLK	PD	MiCId
AMLAGDTVDESLLEK	PD	MiCId
AMLDLDGTPTK	PD
AMLDQLNDAVK	PD
AMLEDLSTALTDLSAMGADELAK	PD	MiCId
AMMENFR	PD
AMSNDNVLAVLK	PD
AMVDGCTYLK	PD
AMVTYLLENGK	PD	MiCId
ANAEQQAMLNR	PD	MiCId
ANDDLTLQLR	PD	MiCId
ANDGDKYLFALK	PD
ANEFNVELEK	PD
ANEVGLTAGLADGWK	PD	MiCId
ANFEGECSEVGMYLAMAR	PD	MiCId
ANFETALK	PD
ANGLESLDACNEMLLAK	PD	MiCId
ANLETVTSTEANKK	PD
ANLGLLAEALK	PD	MiCId
ANLNLGYDVSK	PD	MiCId
ANNSLFVGTLDGR	PD	MiCId
ANQELSDVYQK	PD	MiCId
ANSALQLAQPSDFDWDK	PD	MiCId
ANSAQDFQDEVWLQR		MiCId
ANSGYSENAPYTGR	PD	MiCId
ANTPATEALVAELEK	PD	MiCId
ANVGLANLDK	PD
ANVKPEQVDHVYMGCVLQAGLGQNVAR	PD	MiCId
ANYQPTSWFK	PD
APALATALK	PD	MiCId
APDLYSYSCDK	PD	MiCId
APEGTGLLAGGPAR	PD	MiCId
APFGSMER	PD	MiCId
APFLDR		MiCId
APFSFDGR	PD
APFTSYFK	PD
APLAAENYTAAEK	PD	MiCId
APLEAALQK	PD	MiCId
APLFDFTNK	PD
APLPLYVR	PD
APMPGTVVNVVVSAGQAVK	PD	MiCId
APNLLVVAPPR	PD	MiCId
APQDGTVATVDVAK	PD
APQWTGGGVVFAPVPR	PD	MiCId
APQWTHGGVALGPKPR	PD
APTDNDMGAGLQNR	PD	MiCId
APYTTNPDFR	PD	MiCId
AQAHLEAGAK	PD
AQALLENCVHPDYK	PD
AQAVYDALLK	PD	MiCId
AQAVYDALVAEGVK	PD	MiCId
AQDFALEGVTVGR	PD	MiCId
AQDWDGFQELVSK	PD
AQDWEGFQELVSK	PD	MiCId
AQEAGLTTVVFDR	PD	MiCId
AQEKLENNNFGLR		MiCId
AQFTDAALK	PD
AQGGVEAMYK	PD
AQLASDMLNYQLK	PD	MiCId
AQLEETTSDFDKEK	PD	MiCId
AQLEETTSDYDREK	PD	MiCId
AQLEETTSEFDKEK	PD	MiCId
AQLESTLDSK	PD	MiCId
AQLETTTSDYDREK	PD	MiCId
AQMFADVR	PD
AQQTEEEFDGALK	PD	MiCId
AQSSAGTNFYVK	PD
AQSVVDYLLSK	PD	MiCId
AQVALLAASPAYR	PD
AQVATLLMR	PD	MiCId
AQVLNLLK	PD
AQYGFPVTAAVAK	PD	MiCId
ASALSLDELEEK	PD	MiCId
ASAVNMPYVLER		MiCId
ASDHGLDYLPYR	PD	MiCId
ASDYELLTCR	PD	MiCId
ASEALEGLK	PD
ASEALEGLKGDNEDETTGLELLK	PD	MiCId
ASEALEGLKGDNEDETTGLELLKR	PD
ASEFAATHENFK	PD
ASENALLTSR	PD
ASFDYVPEMAK	PD	MiCId
ASFLSPSTLK	PD
ASGLSEGLVR	PD	MiCId
ASGNDLVAPYAEK	PD	MiCId
ASGTYEPLDESK	PD	MiCId
ASHGNSVSTNAPGSLGNR	PD	MiCId
ASLDELNSK	PD
ASLEELAAK	PD
ASLGVLDQK	PD
ASLNLALAAR	PD
ASLSCQHLYK	PD
ASLSLQHLNK	PD
ASLYNAMPK	PD
ASLYNAMPLEGVEK	PD	MiCId
ASMQGSNEVLPVK	PD
ASNLGEVCQFAAAGK	PD	MiCId
ASNLGQVAQFAAAGK	PD	MiCId
ASNNDVVEPYAAK	PD	MiCId
ASPLSLNDTLTR	PD	MiCId
ASVDHGTDFYHAGK	PD	MiCId
ASVNGVPVTQFASK	PD
ASVPSGASTGEHEALELR	PD
ASVVGALTQTTGK	PD
ASYGTVGNQDLDWYAAR	PD	MiCId
ASYSLVGNDVPVFMSNLLYSLGSQGALTPPDK	PD	MiCId
ATADELGLPLYR	PD	MiCId
ATASDANGYDLSVSESTK	PD	MiCId
ATATLPYSTELTYGK	PD	MiCId
ATAYGLLAAAEK	PD
ATCGSAAGYYAR	PD	MiCId
ATELPEALR	PD	MiCId
ATELPEALRK	PD
ATGALVSGPLPLPTHK	PD	MiCId
ATGANAAGEALGNLYLK	PD
ATGQMVQLNMAGK	PD
ATGSASFNQTLSEK	PD	MiCId
ATGSTGETVTVNAK	PD	MiCId
ATHYEEGLWDTPEAK	PD	MiCId
ATLFEELPVTSK	PD	MiCId
ATLGSVGNSDHGLESSGK	PD	MiCId
ATLGTVGNEENSLR	PD	MiCId
ATLLALSEMR	PD
ATLLDPTDHPK	PD	MiCId
ATLLGLGLR	PD
ATNPTAAVPSTLK	PD	MiCId
ATPAPPVGPALGQK	PD	MiCId
ATPEATMEFLK	PD	MiCId
ATPLGALAK	PD
ATPNADVVVPR	PD	MiCId
ATQDFLWGFVR	PD	MiCId
ATSANGMWLLPR	PD	MiCId
ATSENAVWVLPHDFVR	PD	MiCId
ATSGAALGLLGK	PD
ATSLEGAQSVLYWNAK	PD
ATSNDVDWLMK	PD	MiCId
ATTPALFPTHTEAFAEVVKK	PD
ATVAQLYEQLK	PD	MiCId
ATVDHVAHLGAGVK	PD
ATVGSVGNSDHGLESSGK	PD	MiCId
ATVLGLGLK	PD
AVADDLLGQANR	PD	MiCId
AVAELLSSNLK	PD	MiCId
AVDEYADLLR	PD	MiCId
AVDEYVPTPQR	PD	MiCId
AVEAVDAAVEK	PD	MiCId
AVEAVDECVGK	PD	MiCId
AVEDLLDAEAYK	PD	MiCId
AVEDLVASFYK	PD	MiCId
AVEMNNDLFQAGK	PD	MiCId
AVENDLHESLK	PD
AVENLNTLLAPALK	PD	MiCId
AVETVDTCVGK	PD	MiCId
AVGEALVEATK	PD
AVGELLQNQYR	PD	MiCId
AVGGVEPQSETVWR	PD	MiCId
AVGQDGAQGEPGKDAQPEVK	PD	MiCId
AVLDGDEWVLNGSK	PD	MiCId
AVLDSYAGK	PD
AVLDVLSQALVK	PD	MiCId
AVLEAAGLK	PD
AVLELAGLK	PD
AVLEMAGLK	PD
AVLESVGVK	PD
AVLESVGVTDVLAK	PD	MiCId
AVLGLGAENCADK	PD	MiCId
AVLNALEK	PD
AVLNPATLVPFLVEK	PD	MiCId
AVLPAMMEK	PD	MiCId
AVLPSMLK	PD
AVNFTMNR	PD
AVNPSMLK	PD
AVQDALEVVSK	PD	MiCId
AVQHGHLSSQQLEAAR	PD
AVQLFGGYGYTR	PD	MiCId
AVRPAVNPVFGTVALKPLDAK	PD	MiCId
AVSSADRPEEEEVAK	PD
AVTDGTGYNNPR	PD	MiCId
AVTDSPVLK	PD
AVTGQPTLLLGK	PD
AVTLSGPDGYLYDPDGVVTEEK	PD	MiCId
AVVALNNLK	PD
AVVEVTPVLK	PD
AVVEVTPVLR		MiCId
AVVGANWGDEGK	PD	MiCId
AVVGCPDGVQK	PD
AVVGTYNTGLK	PD	MiCId
AVVSYGSVQTGR	PD	MiCId
AVYSTDGLQTLLK	PD	MiCId
AWDAFGMDK	PD	MiCId
AWHDASDTLR		MiCId
AWHDASESLR	PD	MiCId
AWLANGAQPTDTVR	PD	MiCId
AWNAGLGYGK	PD	MiCId
AWNLLPVFDTK	PD	MiCId
AWVPGALSATNVLVTDLNANEALK	PD	MiCId
AYCLFEGTNQLQK	PD	MiCId
AYDHELVDASAK	PD	MiCId
AYDHELVDASAKK	PD	MiCId
AYDHQLVDASAK	PD	MiCId
AYDHQLVDASAQK	PD	MiCId
AYDHQVLDQSAEK	PD	MiCId
AYEENQVEVGPK	PD	MiCId
AYLAQGEVLPVATR	PD
AYLDAVLK	PD
AYLESLGQGHR	PD	MiCId
AYLLAPEGLK	PD	MiCId
AYLNFLDNK	PD
AYLVNTGWNGSGK	PD	MiCId
AYLVNTGWNGTGK	PD	MiCId
AYNDALAGVVDGTGLNTASVAAAK	PD	MiCId
AYNNLGELAFAAGDAAK	PD
AYQMSVSEFMK	PD	MiCId
AYSAVGPSTSKDETTTTSSGVK	PD	MiCId
AYSVVCGSFGVK	PD
CASTSNRNFEGR		MiCId
CCPVASGEAFQLNVASK	PD
CDFNVPLKDGK	PD	MiCId
CDPYFGYDATK	PD	MiCId
CGDLDPSVVNYLK	PD	MiCId
CGMFYVNER	PD
CGTSLSPTDLLNPK	PD
CLLNGLGK	PD
CPGLLASFSR	PD
CPLESDYNNLYAK	PD	MiCId
CQLVGDDLFVTNVK	PD
CSDWNSSYPADADLKK	PD	MiCId
CTGCGACANLCPK	PD	MiCId
CTGCGACARACPK		MiCId
CTSAHLGQAFTK	PD
CYGANDVMEGVALMK	PD
CYPVASGEAFQLNVASK	PD	MiCId
DAAAALFEK	PD
DAAAASLYGSR	PD
DAAASSLYGSR	PD
DAAATALYGSR	PD
DAALLPLMDK	PD	MiCId
DAAQLLAR	PD	MiCId
DAAQLLSR	PD
DAASAALYGAR	PD	MiCId
DAASAALYGSK	PD
DAASASLYGAR	PD
DAASASLYGSR	PD
DAASNALYGSR	PD
DAASSALYGAR	PD
DAASSALYGSR	PD
DAASTALYGAR	PD
DAASTALYGVR	PD	MiCId
DAAYLLSR	PD	MiCId
DADLPVLLVDR	PD	MiCId
DADLSGVGNLTATTCR	PD	MiCId
DADSRPTDFWK	PD	MiCId
DAEGTDVTTDFSYTNFLFK	PD
DAGGLTVDGVK	PD
DAGLDVYNQLK	PD
DAGLSFDLK	PD
DAGYAHMGVGSAK	PD
DALASDTCPAEYK	PD	MiCId
DALLENVTVDADGK	PD	MiCId
DALLENVTVDANGK	PD	MiCId
DALLGPEGK	PD
DALLMFPVSSGK	PD	MiCId
DALNREESCGGHFR	PD	MiCId
DALTCLPLGGAK	PD	MiCId
DAMQFVDWR	PD
DANTDLATFGNK	PD	MiCId
DAPLDQVAELVK	PD
DAQQAVDLGAEGLGLCR	PD	MiCId
DASATALYGSR	PD
DASATAVYGVK	PD
DASATSLYGSR	PD	MiCId
DASSAALYGSR	PD
DASSTALYGSR	PD
DATFMEYYMK	PD
DATNSDYGTVGR	PD	MiCId
DATQTFMNSNPLR	PD	MiCId
DATSENTVWWTSEEYK	PD
DAVSNSLYGSR	PD	MiCId
DAWAFVER	PD	MiCId
DAYSALSLYSTR	PD
DCFPLQLSEK		MiCId
DCFYGTENAPVLVGGR	PD	MiCId
DDDYVEEGLR		MiCId
DDKDQLLSVTSAPQSGYSTR	PD	MiCId
DDKGEVQTNLGYR	PD	MiCId
DDNWMTQK	PD
DDQGNYVLNSK	PD	MiCId
DDSALVKPLLK	PD	MiCId
DDTPTFVYGVNTDK	PD
DEAQNHLLPLTLK	PD
DEEEQLLR	PD
DEGLDVVER	PD
DEGPRPGTTAEGLAK	PD
DELLSNDLPSMNAATGEK	PD	MiCId
DELVPVVLK	PD	MiCId
DETFAQTQPR	PD	MiCId
DEYTEDFWK	PD
DFEADFLK	PD
DFENPWGLK	PD	MiCId
DFEQDFR	PD
DFFDAGFR	PD	MiCId
DFGSFENFK	PD
DFGSFENFKK	PD
DFLLDMSPAGR	PD
DFLPSYDASGLTK	PD	MiCId
DFNVLTDPATAVLK	PD	MiCId
DFPNPWGK	PD	MiCId
DFPTLATLK	PD
DFQAFQR		MiCId
DFQPVVDEAVALFK	PD
DFQQLALLR	PD	MiCId
DFQTGLDALAK	PD
DFSDNLVEDHK	PD	MiCId
DFSLGGFAR	PD
DFVGALPGSHDVAK	PD	MiCId
DFVSMVNNLK	PD
DFVVPSR		MiCId
DGAFKDELVPVVLK	PD	MiCId
DGDAVTSLAYVLETYGLLYNK	PD	MiCId
DGDAYDFFK	PD
DGDTLTVEPWR	PD	MiCId
DGEVLDDPDNFK	PD
DGEVLDQPENFK	PD	MiCId
DGFAGVFR	PD
DGFKPVHR	PD
DGFNLNQDLVK	PD
DGGDAMSTLNPDDLAQLTLLK	PD	MiCId
DGKPYANAPLLK	PD
DGLAFPDELTSGK	PD	MiCId
DGLCMDYGYLK	PD
DGLDALLAK	PD
DGLDWLHK	PD	MiCId
DGLLDGYR	PD	MiCId
DGLTATQMDLK	PD
DGLVLDEPANFHTK	PD	MiCId
DGMLNFQYK	PD
DGNLTGTDATSVYAAASK	PD	MiCId
DGQALGLGAGQQSR	PD
DGQALGVGAGQQSR	PD	MiCId
DGQLAGQTGDYEGYNFK	PD
DGSAYTDTGWLK	PD
DGSLHVFDTSK	PD	MiCId
DGSNLDQLLK	PD
DGSPVFAMVSR	PD	MiCId
DGVAVMPDTEK	PD
DGVDGWGNTNWYDK		MiCId
DGVYYLTNK	PD	MiCId
DHHDTGGTDAPFR	PD	MiCId
DHHDVSGTDSPFR	PD
DHTTNYTGAAAPESGR	PD	MiCId
DHTTTYTGAPAPENGR	PD	MiCId
DKDAETGKGETGETYLK	PD	MiCId
DKFFVMNEASK	PD	MiCId
DKFLVMDENSK	PD
DKTSTESEPVYTGGK	PD	MiCId
DLAGLSLGDAK	PD
DLAHPLNSDTR	PD	MiCId
DLALAYASGLGAGR	PD	MiCId
DLALLLDK	PD
DLASQGLYPAVDPLDSTSR	PD	MiCId
DLAYLDER	PD
DLDALMAGK	PD	MiCId
DLDASALWK	PD
DLDEYFGLDTLK	PD	MiCId
DLDKLTALK	PD
DLDNYFGLETLK	PD	MiCId
DLDPELWK	PD	MiCId
DLDPVLWK	PD
DLEADFLK	PD
DLEEFASAVEDR	PD	MiCId
DLEEFASAVQDR	PD	MiCId
DLEFGTGGLR	PD
DLESLDLLK	PD
DLFAATLSPAR	PD	MiCId
DLFDQVVPK	PD
DLFKMWKDGK		MiCId
DLGFLPGDANEK	PD	MiCId
DLGHEYGAVTGR	PD	MiCId
DLGLVNTR		MiCId
DLLLAEVAK	PD
DLLNLPDNYK	PD	MiCId
DLLSDVLK	PD
DLLVNYLK	PD
DLMAFVDK		MiCId
DLMVNEFGVPASQLK	PD
DLNDLALADPAAEAAK	PD	MiCId
DLNLVKDELK	PD	MiCId
DLNPVKDELEK	PD	MiCId
DLPAEDLVSK	PD
DLSDVTLGQFAGK	PD	MiCId
DLSENSSLPEK	PD	MiCId
DLSGLTHGLGWCAPQQGACK	PD	MiCId
DLSGYTHGVGWCAPQQGTCK	PD	MiCId
DLSNFLTTAK	PD	MiCId
DLSWLNQLK	PD
DLSWLQNLK	PD
DLTAYENPSATATPNTEK	PD	MiCId
DLTDSTVLR	PD
DLTGSVASVTGEK	PD	MiCId
DLTLLANDMGR	PD	MiCId
DLTWLDNLK	PD
DLTYPNLGPR	PD	MiCId
DLVESAPAALK	PD	MiCId
DLVMNYLK	PD
DLVSVDGSQR	PD
DLYNAWTPENK	PD	MiCId
DMANVVDMDLTVPSSTR	PD	MiCId
DMPEFFQQEK	PD	MiCId
DMQDMEFTVEHGK	PD
DMQDMEFTVQEGK	PD
DMSVEELQTK	PD	MiCId
DMTAEAVALVK	PD	MiCId
DMTATANFRQVAQYLGLALCGLMMR		MiCId
DMTPAEMK		MiCId
DMYVLDLGK	PD	MiCId
DNGFNVLVGQR	PD	MiCId
DNLGALLR	PD
DNLSNSSADVVDNLEK	PD
DNMTYTATLTAK	PD
DNQVLVELGER	PD	MiCId
DNVAELVFNALTK	PD	MiCId
DPEHGGMTWTSQYADSK	PD
DPGGLYGFGGYFANK	PD	MiCId
DPYGEGWLLK	PD
DPYGEGWLVK	PD
DQDQALALLLAK	PD
DQEGNDYYMVK	PD
DQFGLLVYSK	PD	MiCId
DQGVLPTQNYTR	PD	MiCId
DQLATAHALGLK	PD
DQLMDYFER	PD	MiCId
DQMGAGFNR	PD
DQNYLFR		MiCId
DQVSDFTLR	PD	MiCId
DRDGMLNFQYK	PD	MiCId
DRNDWCLSR	PD
DRVDDALCATR	PD	MiCId
DSAAATLVAAADSK	PD	MiCId
DSDSLAYCGPYVVK	PD	MiCId
DSDTGALSTEPENHNLMCR	PD
DSEYSALLSAPYK	PD	MiCId
DSEYSALLSAPYKK	PD	MiCId
DSLDQLFATEYK	PD	MiCId
DSLLYPGGVDGSAGK	PD	MiCId
DSNKLDLYGK	PD	MiCId
DSTNPLLALANDYVAAGK	PD
DSTNPLLGLANDYVAEGK	PD	MiCId
DSTNPLLTLANQYVADGK	PD	MiCId
DSVLASTYFPVR	PD	MiCId
DSVWWTSEEYK	PD
DSWLSGLK	PD
DTDMAEEMVK	PD
DTLLTGYSFK	PD	MiCId
DTPFDFNTPK	PD	MiCId
DTPPSSLFALFK	PD
DTPPSSLFAVYK	PD
DTSGEALLGASVLEK	PD
DTSGPSLNLLLK	PD
DTTGEPLLGANVVVK	PD
DTTPAQLLAVFK	PD
DTTPAQLLAVYK	PD
DTVWWTSDEYK	PD
DTYADAAEWTK	PD
DTYADAAQWDEK	PD	MiCId
DTYADASEWETK	PD
DTYADASEWEVK	PD
DTYADASQWEEK	PD
DTYADPAQWDEK	PD
DTYECACQWEEK	PD	MiCId
DVALDWDETK	PD
DVALNSWTEENK	PD	MiCId
DVALNSWTEENKDAK	PD	MiCId
DVAYMAGLQLGQQVGGR	PD	MiCId
DVDGGLLGGASLK	PD
DVDVAVLATPTR	PD	MiCId
DVDYAGLWGEAK	PD
DVDYAGLWSEGK	PD	MiCId
DVESNSYLNANAR	PD	MiCId
DVFLFSQPK	PD
DVFNNLASYR	PD	MiCId
DVHYSHYGR	PD
DVHYTHYGR	PD
DVLADPLYNSK	PD	MiCId
DVLLCSPHPR	PD	MiCId
DVLNNQDFLYK	PD
DVLPFPR		MiCId
DVLVALTK		MiCId
DVSFMLR		MiCId
DVSTLTGEQVK	PD
DVTLPPLLK	PD
DVTMTDLLSGR	PD
DVVFLAAESATK	PD	MiCId
DVVGNNPELVYAYR	PD	MiCId
DWNQWASGADK	PD	MiCId
DWTLEQLTR	PD
DWYVVDATGK	PD	MiCId
DYCADLSSSELYNQLTSK	PD
DYCLDLSDSK	PD
DYDKEEFAR	PD	MiCId
DYDMATDPGEFYR	PD	MiCId
DYDVFVGK	PD
DYFDLTRR		MiCId
DYFTGNVDEDTAK	PD
DYGLTFR		MiCId
DYLDSTLLK	PD
DYLLPLQTR		MiCId
DYLLTFAAAK	PD	MiCId
DYLYVVDLAK	PD	MiCId
DYSNPLTDEGK	PD	MiCId
DYYDAAGYLK	PD	MiCId
DYYLGNPEELR	PD	MiCId
EAALTEQFLK	PD	MiCId
EAAQALLAR	PD
EACNSVYNALPAVVEK	PD	MiCId
EACNTAYNELPALVEK	PD	MiCId
EADLEAFGK	PD	MiCId
EADPELQLVAFK	PD	MiCId
EAFGTNWLK	PD
EAFYTVGALTTFGASFK	PD	MiCId
EAGAAALVVSNHGGR	PD	MiCId
EAGADYVGLDEYLEK	PD	MiCId
EAGLNDVVLTGGR	PD	MiCId
EAGLPVLLSDR	PD	MiCId
EAGMTTEAAVAQSK	PD	MiCId
EAGTLSFAAK	PD
EALAYLAEAR	PD
EALDAFADSLEK	PD	MiCId
EALDYLMSK	PD
EALEGYLVSYSK	PD	MiCId
EALLECLVK	PD
EALLVVAK	PD
EALNPYLFNTK	PD	MiCId
EALSQAGTYNDR	PD	MiCId
EAMLWAVSQK	PD	MiCId
EANKQNEVVAAQLASVFSLSAEDFSK	PD	MiCId
EAPALVLLEK	PD	MiCId
EAPLLRYK		MiCId
EAQNQELLDFVAR	PD	MiCId
EASEGELAGVLGYTEDAVVSSDFLGDTR	PD	MiCId
EATKEEVNALYQK	PD	MiCId
EATKQPFYNKSHR		MiCId
EAVESALEALR	PD	MiCId
EAVEWLK	PD
EAVGQLSLR	PD
EAVGQYAAELR	PD	MiCId
EAVQNVVDGK	PD	MiCId
EAVTELFR	PD
EAWATQAGYSK	PD	MiCId
EAWDALTDAQK	PD
EAWEMLRLR		MiCId
EAYDLLVEGK	PD
EAYPGDVFYLHSR	PD	MiCId
ECCFMAAFLFLCFEL		MiCId
ECLGEWNR	PD	MiCId
ECNLESGSGVPNK	PD	MiCId
ECNLFLQNVYK	PD	MiCId
EDDYDKLLER		MiCId
EDFEFALTTHK		MiCId
EDLLEGFK	PD	MiCId
EDNAGGWLPVAR	PD	MiCId
EDTSTENLLQLEVLR	PD	MiCId
EDVFSLTGR	PD	MiCId
EDVQCSLTGNSTNPVR	PD	MiCId
EEACLYAFNTLK	PD	MiCId
EELDEFSANSQQK	PD	MiCId
EELDQFSYNSQVK	PD	MiCId
EELFNLR	PD	MiCId
EELLGTNANLMK	PD
EELLGVNAGLVK	PD	MiCId
EELLRLLEAR		MiCId
EEMANAHELTLER	PD	MiCId
EEQAGYLAGYALAK	PD	MiCId
EESGSYDPNHPFAGR	PD
EETKPGLEGFEK	PD
EETSFLQMPEELK	PD
EEYDQNFGEK		MiCId
EFADNLDSDFK	PD
EFAENEVKPLAK	PD	MiCId
EFDDALVFK	PD	MiCId
EFDVLNWR	PD	MiCId
EFEADFLK	PD
EFETELFLPGSK	PD
EFFGLYPK	PD
EFGCEFGR	PD
EFGGSDTFATSQLLAAAVNK	PD
EFGLSLPDDQAEK	PD	MiCId
EFHYRNKMEFSFGDEYK		MiCId
EFLANPYDDENLPEK	PD	MiCId
EFLDELR	PD	MiCId
EFLGMTFCRQ		MiCId
EFLLDMSPAGR	PD
EFLVALPK		MiCId
EFNPATVTNLGR	PD	MiCId
EFQEHAAEEYNHAK	PD
EFSDGVLADYTLNLNK	PD
EFWVFCADFNR		MiCId
EFYEKPTTER	PD	MiCId
EFYGEGYR	PD
EGAALTPNFWR	PD	MiCId
EGAGWALTEK	PD
EGALAAVELAK	PD
EGDLATHPAASYGNK	PD	MiCId
EGFFTNVK		MiCId
EGGHYGDLYVR	PD	MiCId
EGLHLFRDK		MiCId
EGLHPDYYQATVTCNCGNTFVTGSTK	PD
EGLLPAGFTVAK	PD
EGLLPAGFVVAK	PD
EGLNVELDK	PD
EGLQNFR	PD
EGLQTTASGLQYK	PD	MiCId
EGMELPFK	PD	MiCId
EGMNVELDK	PD	MiCId
EGNLYTFQVK	PD
EGQLWLR	PD
EGSLNMVR		MiCId
EGTLATLVDGTK	PD	MiCId
EGTSPLMGSYVVVDLDNK	PD
EGTVFLPASATLLK	PD	MiCId
EGVALMWK	PD	MiCId
EGVDVSLTGNSTNPTR	PD	MiCId
EGVSKEDAEALK	PD
EGVSKEEAEDLQK	PD
EGVVTTPSGLQYK	PD	MiCId
EGYEQLAALFTETADQEKEHAK	PD	MiCId
EGYLLNSALK	PD
EGYMSLLNTDQK	PD	MiCId
EGYMSLLNTDQKR	PD	MiCId
EGYPELAEAYK	PD	MiCId
EGYPELAEAYKR	PD	MiCId
EGYPELGLYWEK	PD	MiCId
EGYPEVAEAFK	PD	MiCId
EGYPEVAEAFKR	PD	MiCId
EGYPEVGLYYEK	PD	MiCId
EGYTGTGWDLNVLNR	PD	MiCId
EHLALLR		MiCId
EHLLLAR	PD	MiCId
EHVLLAR		MiCId
EKDLNPVKDELEK	PD	MiCId
EKDNFEEVTVK	PD	MiCId
EKEHLAQMLTLAR	PD	MiCId
EKQTDADGKEVEVEVPK	PD
ELAAMNPGSVVVR	PD	MiCId
ELAATLNELTEK	PD
ELAGLGLAEAK	PD
ELANTLLPQLR	PD	MiCId
ELANTTSDLNPSSVEVAAGLLHKF	PD
ELAPNFTQSK	PD	MiCId
ELAWDTDEK	PD
ELAYSDGPR	PD	MiCId
ELCDTLEGDER	PD	MiCId
ELDMPGSCYATAR		MiCId
ELDPELWR	PD
ELDQTLNYLSSNELK	PD
ELEAAVAAGNPK	PD	MiCId
ELEADFVTDEK	PD	MiCId
ELEDTPAVR	PD
ELELVGVGYR	PD	MiCId
ELFANPDVDGGLLGGAALK	PD	MiCId
ELFDECNEK	PD
ELFFECFSFRK		MiCId
ELFYEAQR	PD
ELGAEGLGLCR	PD	MiCId
ELGFLNGMYQK	PD	MiCId
ELGFMFGQYK	PD
ELGLDGFR	PD	MiCId
ELGLNSETATVFNLK	PD	MiCId
ELGMFNLGK	PD
ELGYLFGQYK	PD	MiCId
ELGYLFGQYR	PD	MiCId
ELGYLYGQYR	PD	MiCId
ELLATVSAEK	PD
ELLCGNDYK		MiCId
ELLDASQLELNDK	PD
ELLDLLR	PD
ELLFNLDAR	PD	MiCId
ELLGEYLR	PD
ELLNTELEAR	PD
ELLPNTVEASGEK	PD	MiCId
ELLPSFLANLAK	PD
ELLQLSR	PD
ELLSAAGYTQDDLK	PD	MiCId
ELLSEYDFPGDDTPLLR	PD	MiCId
ELLSFYDFDGDNTPLLR	PD	MiCId
ELLSQYDFPGDDTPLVR	PD	MiCId
ELLTAAGYTQDDLK	PD	MiCId
ELLTAAGYTQDDLKGFDDLKK	PD	MiCId
ELLTDFGVK	PD	MiCId
ELLTEYDFPGDDTPLLR	PD	MiCId
ELMNLPDNYK	PD	MiCId
ELMTFTGLGDFGAK	PD	MiCId
ELNEALGNLYVAQGQYDR	PD	MiCId
ELPFHKRGK		MiCId
ELPFSEGER		MiCId
ELPLYKPSDR	PD	MiCId
ELPSFLVAK		MiCId
ELQEGLVNTYK	PD
ELSFGYTFR		MiCId
ELSPLAPLHNPAGLLGLEAAR	PD	MiCId
ELSVLELK	PD
ELSVLELNDLVK	PD
ELTALGLK	PD
ELTFNVDKTPVK	PD	MiCId
ELTGLGLK	PD
ELTGVQWLK	PD
ELTSLVDGPLSGEVK	PD
ELTTEDVSSLLQR	PD	MiCId
ELTTELYDLTSK	PD	MiCId
ELVAQSLNDK	PD
ELVDFVKDEGPR	PD	MiCId
ELVEGEEASPEYFGR	PD	MiCId
ELVEVLAPLPK	PD
ELVHYQR	PD
ELVSNAVDATQK	PD	MiCId
ELVTVLR	PD
ELVVPASWK	PD	MiCId
ELWETYLPQ		MiCId
ELYAAGVEK	PD
ELYWEGQR	PD	MiCId
EMCNMDAVAAFR	PD	MiCId
EMCNMEAVEEFR	PD
EMDLSGEWRFQTDVMDFR		MiCId
EMLDEFSYNSQLK	PD	MiCId
EMLESGVLR	PD
EMLNPTSALAGMK	PD
EMPATNLTYALQNR	PD	MiCId
EMPDFVEK	PD
EMQDEDKLPGVVSGTLDVTDPSYSK	PD	MiCId
EMQNLVNKYPGNK		MiCId
EMRGYYTFTK		MiCId
EMTPAQLMK	PD
ENAFDVLTGK	PD	MiCId
ENCLVDQEFVK	PD	MiCId
ENEPFDVALR	PD
ENFEPDFVVYNASK	PD	MiCId
ENFLAGFMAALQK	PD
ENFTFAYNSSK	PD	MiCId
ENHGYHTKYK		MiCId
ENLKEKNVLYQYR		MiCId
ENLMSFLK		MiCId
ENPLTSLK	PD
ENSELYASLPEGVAR	PD	MiCId
ENSVYLPTNLK	PD
ENTTLVGGAGDKDALASR	PD	MiCId
ENVDVSLTGNSTNPTR	PD	MiCId
ENWVTAR	PD
EPLVYEALK	PD	MiCId
EPSLGPVFGVK	PD	MiCId
EQDEFAAASQQK	PD	MiCId
EQGEEEKNAADLLTK	PD	MiCId
EQGVTMDFLR	PD	MiCId
EQLDEFAAWSQQK	PD
EQLLFPELEYDKLDK	PD
EQLLFPELEYDKVEK	PD
EQLMGAVK	PD
EQQLDVLAR	PD
EQTFCSRLWR		MiCId
EQVEDEANVLNLVSHLR	PD	MiCId
EQVEEEATAQGLVDK	PD	MiCId
EQVEEEATAQNLVEK	PD
EQVEEEATASGLVDMVK	PD
EQVLLNTWYGGEMK	PD	MiCId
EQVLVNTWYGGEMK	PD	MiCId
EQWAELQQK	PD	MiCId
EQYNDTLYK	PD	MiCId
EREELSEQLR		MiCId
ERPSGSLNFR	PD	MiCId
ESEMWQTAVTVR	PD	MiCId
ESFSATHNGWK	PD	MiCId
ESKECLADLK		MiCId
ESLSEDVVYALTK	PD	MiCId
ESLTTALAK	PD
ESMPSWLNLAK		MiCId
ESNGQQQPKNR		MiCId
ESVQALLDCMQEFEK	PD	MiCId
ETAENAENLLNHNLK	PD	MiCId
ETAGLADVLLQER	PD	MiCId
ETALVWDK		MiCId
ETEAGNAGMNLK	PD
ETENSLAVLLAK	PD	MiCId
ETLASLDSALK	PD	MiCId
ETNLANALSGK	PD	MiCId
ETPTATLVFATGVK	PD	MiCId
ETVLRPTFEVNVK	PD
ETVSAYAAAK	PD
ETVSTLNPER	PD	MiCId
ETVYNNLTSR	PD	MiCId
ETWYLSR	PD
EVAAEGGDLLFVGTK	PD
EVAANEVEADR	PD	MiCId
EVAATGAPLLFVGTK	PD	MiCId
EVADNTSLLYGGSCKPSNAK	PD	MiCId
EVALAYASGLGAGR	PD	MiCId
EVDGLTWEK	PD
EVEGLVGGAGAR	PD	MiCId
EVETDPADLALK	PD
EVGHEYGAVTGR	PD	MiCId
EVGQNPVALLER	PD	MiCId
EVGQNPVLLLER	PD	MiCId
EVGYLYGQYR	PD	MiCId
EVGYMFGMYK	PD
EVLACPLYK	PD	MiCId
EVLAQGGLEK	PD
EVLESLQPVVEK	PD	MiCId
EVLLSLEDLYNQHPEFEK	PD	MiCId
EVLLSLEEVYNQHPEFEK	PD	MiCId
EVLNNLFFSEK	PD	MiCId
EVPSAAEVALFFK	PD	MiCId
EVQAGGEGCLDGMK	PD	MiCId
EVSEQDLLEAMK	PD
EVSLSYVFPSQTLK	PD	MiCId
EVTFASADPEHPAK	PD
EVTFGYTFR	PD	MiCId
EVTGLGLK	PD
EVTVNTNCTGDAATR	PD	MiCId
EVWEPYPYK		MiCId
EWAAEHVVGVAK	PD
EWECEVLSNK	PD	MiCId
EWGGPGEPWVR	PD	MiCId
EWLMENGFQGK	PD	MiCId
EYAEQYPGVK	PD	MiCId
EYEANGQGFQR	PD	MiCId
EYFFKDYCYR		MiCId
EYGAVTSGLR	PD	MiCId
EYGGLLDNR	PD	MiCId
EYGLPLLADGGLK	PD
EYLEHHCR	PD	MiCId
EYLPALDNGLQGAMK	PD	MiCId
EYLPVLLK	PD
EYTNNLPAK	PD
EYTPVSFYK	PD	MiCId
EYWDLLR	PD	MiCId
EYYSGLTEK	PD	MiCId
EYYVGDDGMLVR	PD	MiCId
FAADPEVVGPNAK	PD	MiCId
FAANLFAGAK	PD
FAASAAAVHK	PD
FAASAAAVR	PD
FACMSHNTLR	PD	MiCId
FADLLR		MiCId
FAEDVLER	PD
FAELLGDCVWDTK	PD	MiCId
FAELLGDVLTDSTK		MiCId
FAELLGDVLTDSTKK		MiCId
FAELLGEVLTDSSK		MiCId
FAELLGEVLTDSSKK		MiCId
FAELLGEVLTDSTKK	PD	MiCId
FAELLGEVVTDSTK	PD	MiCId
FAELLGEVVTDSTKK	PD	MiCId
FAELLGEVVTNSTK	PD
FAEMLGEDLEPNMK	PD	MiCId
FAENAYFLK	PD	MiCId
FAFDVEK		MiCId
FAGTTFTPGKK	PD	MiCId
FALADNQNLVVK	PD
FALEALAEAK	PD	MiCId
FALNNVPTDAK	PD	MiCId
FALSAQTVK	PD	MiCId
FANNVLNQNR	PD
FAPSVNLSLMK	PD	MiCId
FASLLGDAK	PD	MiCId
FASNVNLSLLK	PD	MiCId
FATSDLNDLYR	PD	MiCId
FATTGQGLTMLNSLYQTPR	PD	MiCId
FAVTELFK	PD	MiCId
FAWDSYR		MiCId
FAYDCYR	PD
FAYDSYR	PD	MiCId
FAYELQK	PD
FAYFDMK		MiCId
FCLNEGTHYK	PD	MiCId
FCQAYMTELYR		MiCId
FCQSFMTELCK	PD	MiCId
FCQSFMTELYR	PD	MiCId
FCVLGQK		MiCId
FDADKYYR	PD
FDALTTVVDAK	PD	MiCId
FDDELVPVPVK	PD	MiCId
FDDNACVLLNNAGELR	PD	MiCId
FDELAYQNVNAEELK	PD	MiCId
FDENAAVLVMADK	PD
FDESQQAPSSK	PD	MiCId
FDETLEAHLR	PD	MiCId
FDFTSSTR	PD
FDGTVEVK	PD
FDNTSLDLYNR	PD	MiCId
FDPAGQLTALQFGK	PD	MiCId
FDTNEQGHPTLK	PD	MiCId
FEASAAAVR	PD
FEHQLAR	PD
FELSAGGESFDLK	PD	MiCId
FEMDNTNDNNTLNPSEK		MiCId
FENAAEYNLGDVLK	PD	MiCId
FEPLYEFR	PD	MiCId
FEPTVDLR	PD
FESLDAYENYQFK	PD	MiCId
FESPEDFTKALEEYLDYYNNK		MiCId
FETGEGLEK	PD
FEYTAPTQGQR	PD	MiCId
FEYYNTSSQHSK	PD	MiCId
FFDNDVNK	PD
FFDNDVNKVPK	PD
FFENNLNVSETSR	PD	MiCId
FFENSLNVSETSR	PD
FFEQDSLTEDEMR	PD	MiCId
FFLNPTGR	PD
FFNLALPR	PD	MiCId
FFNVALPR	PD	MiCId
FFQQLAEK	PD
FFSFFEPVLK	PD
FFVMNEASK	PD
FFYSGLYPYAASGHQGVK	PD
FGAEFGYGR	PD
FGAPVLTNDGVTLAK	PD	MiCId
FGDNPLR	PD
FGDNQNPLLVSVR	PD	MiCId
FGDPAPHLTVSLGK	PD
FGDQMNNVAVTDGDKVEAEQR	PD	MiCId
FGDYGSLDYGR	PD	MiCId
FGDYNGGFSK	PD
FGEGLFGADK	PD
FGEQGVCCR	PD	MiCId
FGFESHWDDAANDDNK	PD	MiCId
FGGLNEVESVR	PD
FGGNVTDVDEWGK	PD	MiCId
FGGTLANVPAAELGSLVLK	PD	MiCId
FGLLDGLMTTVHSTTATQK	PD
FGLVNNTNYNVTK	PD	MiCId
FGLVPEEVMR		MiCId
FGMNLDNTR	PD	MiCId
FGSAEVLLK	PD
FGSASVLLK	PD
FGSFDMLAENNR	PD	MiCId
FGTGSASELFQR	PD	MiCId
FGVAQPNLQALEGK	PD
FGVEYDPDAADYTYGK	PD	MiCId
FGVVQPNLQSLEDK	PD	MiCId
FHPSVNQGLLK	PD
FKDATNSDYGTVGR	PD	MiCId
FKDGDTLTVEPWR	PD	MiCId
FKELPQDAAEETKK	PD	MiCId
FKPEQCHVDPATGR	PD
FKSRGNEEK		MiCId
FLAATMK	PD
FLADTFLK	PD	MiCId
FLAFEQTFK	PD	MiCId
FLALGADR	PD
FLAPAHAPATVLPGWLAGQYK	PD	MiCId
FLAVTGGGLENVGK	PD
FLAYNWTK	PD
FLCGCQDMHK	PD	MiCId
FLCGTQDLHK	PD
FLDAGLDAAAYTEK	PD	MiCId
FLDATTDLCPNWK	PD
FLDAYYDAK	PD
FLDPPLHEFVPTEEEDLKK	PD	MiCId
FLDSVMGPNK	PD	MiCId
FLEDASYLR	PD
FLEEGNFGGK	PD	MiCId
FLEKPQGGR	PD
FLFGGAMPVNK	PD
FLFTPETGYELK	PD
FLGAYYENK	PD
FLGFEQLFK	PD
FLGFEQTFK	PD	MiCId
FLGFEQVFK	PD	MiCId
FLGGASSGFDAGTLLLR	PD	MiCId
FLLEDLDK	PD
FLMESNYFDK	PD	MiCId
FLMNASLK	PD
FLNAYYDAK	PD	MiCId
FLNDMFDK	PD
FLNVLSGDK	PD	MiCId
FLNVLTGDK	PD
FLQQTLCCR	PD	MiCId
FLSALPEGAK	PD
FLSFEDLK	PD
FLSLHPTK	PD
FLTNTENSAR	PD
FLTVGTNSPSTR	PD	MiCId
FLVMDENSK	PD
FLVSPGLNPK	PD
FLYGVLEK	PD
FLYSSNFLR	PD
FMDENYNPMNDYK	PD
FMGENWDQVQK	PD	MiCId
FMGETWDQVQK	PD
FMGETYDQVQK	PD	MiCId
FMGWADAAR	PD	MiCId
FMNALTSVK	PD
FMPALLK	PD
FMPDVEPEKK	PD
FNAAFDEFK	PD	MiCId
FNDALTYRPK	PD	MiCId
FNDGDTLTVEPWR	PD	MiCId
FNEFLTSK	PD
FNEFLVSK	PD	MiCId
FNEKESNYVQD		MiCId
FNELLVNK	PD
FNELTADLVDR	PD
FNELYLLK	PD
FNETYLLK	PD
FNEYAEQVK	PD
FNGSQALGQNQTR	PD	MiCId
FNGTLEADVENSK	PD	MiCId
FNHLGEAQSLR	PD
FNLADNTNLVLATGPYLACGVGGK	PD	MiCId
FNPDGTLDR	PD
FNQFSVNR	PD
FNSLTPEQQR	PD
FNVSQYSTDNNTK	PD	MiCId
FNWLAPDGK	PD	MiCId
FNYSYADK	PD	MiCId
FNYYSADK		MiCId
FPEEMTEAVVQGDLK	PD
FPGSTFVPGR	PD
FPHEFSGGQR	PD
FPLALPVSAK		MiCId
FPMALHYNYGK	PD	MiCId
FPQAFLER	PD	MiCId
FPSLAAGWTLSNEK	PD	MiCId
FPYAQEGDSK	PD	MiCId
FQDEKPFVK	PD
FQDVGSFDYGR	PD
FQGGANAGHTLVNNYGK	PD
FQGGPNAGHTLEFEGQK	PD	MiCId
FQHALNQLENPGR	PD	MiCId
FQHLVAGTYK	PD	MiCId
FQHPVAGTYK	PD	MiCId
FQLAVNQLENSSR	PD	MiCId
FQLEYMGSDNQK	PD	MiCId
FQMDDNGNPLLQR	PD	MiCId
FQNATNQLDNTAR	PD	MiCId
FQNATNQLDNTSR	PD	MiCId
FQPTDPENVLK	PD
FQQSLLLPDNVEK	PD	MiCId
FQQSLLLPDNVEKDK	PD	MiCId
FQQTMLLPDNVDKEK	PD	MiCId
FRPQMSTVRPGVMK	PD
FSESVLLNK	PD
FSFVDTYQVR	PD	MiCId
FSLAPVAVALSAK	PD
FSLAPVAVR	PD
FSPAGNVTASQLAK	PD	MiCId
FSTDLPEFAAAEK	PD
FSTDLPEFAEAEK	PD	MiCId
FSTDLPEFVAAEK	PD	MiCId
FSTGLGYQYQDGAFGGPVK	PD	MiCId
FSTLVGLR	PD
FSVLDLK		MiCId
FSVLSPDNDAYK	PD	MiCId
FTAQSWR		MiCId
FTAQVYVLTK	PD
FTATWCGPCAQAQR	PD	MiCId
FTDLALR	PD
FTDLMEYER	PD	MiCId
FTDLTTVPTTSVK	PD	MiCId
FTDWLNAELK	PD
FTGASVLLK	PD
FTLDELK	PD
FTLFDTDAYYQSK		MiCId
FTNLGDDETLR	PD	MiCId
FTPEQCHLDPATGR	PD	MiCId
FTPGTGTELHGK	PD
FTQAGSEVSALLGR	PD	MiCId
FTSAYATLLR	PD	MiCId
FTSNMNFK	PD
FTSNMNFKDDADANTK	PD	MiCId
FTVAPSFRPDK	PD	MiCId
FTYNGYAGMK	PD	MiCId
FVAEPLER	PD	MiCId
FVAGDKPWGEK	PD	MiCId
FVDFVK		MiCId
FVDPLPLSTGR	PD	MiCId
FVEDGPQGTLK	PD	MiCId
FVELLGQR	PD	MiCId
FVENAYFLK	PD
FVEPLLTK	PD	MiCId
FVEPLLTR	PD	MiCId
FVEVMNNLK	PD	MiCId
FVGEELRR	PD
FVGMLTDSR	PD	MiCId
FVGVEVGSAMLK	PD
FVLDPLER		MiCId
FVLGGPQGDSGLTGR	PD
FVNELANR	PD
FVSEMNFK	PD
FVSGNDVESCTK	PD	MiCId
FVVEPLER	PD	MiCId
FVVLPGYLFQPVVK	PD	MiCId
FVVSVAK	PD
FVYDSYR	PD
FWGLGGDGTVGANK	PD	MiCId
FWGLGSDGTVGANK	PD
FWGLSEEK	PD
FWKQYVDT		MiCId
FYAEEEGKPR	PD	MiCId
FYCTGTTGTLLK	PD
FYGVYPATK	PD	MiCId
FYLCK		MiCId
FYLNSAPAHK	PD	MiCId
FYLNSATAHK	PD	MiCId
FYLPTAPYNTLGGVDGNTNK	PD	MiCId
FYNELETR	PD	MiCId
FYNGSESGWLGDSTYGTAMYR	PD	MiCId
FYTLDGLK	PD
FYTLDGVK	PD
FYYDKEHAK	PD
GAAATALYGAR	PD
GAAATALYGSR	PD	MiCId
GADASAVLGVK	PD
GADTDVPAGDLGTGAR	PD	MiCId
GAFENGTLTGK	PD	MiCId
GAFGEAEAEAK	PD	MiCId
GAFTSAGMDSSSDWR	PD	MiCId
GAGSLPSSSQSDNPANEPLYVVDGALTNK	PD	MiCId
GAHHLNVNVFGTEK	PD	MiCId
GALAPSLFGNLSSHR	PD	MiCId
GALDSAGVDGR	PD	MiCId
GALLNVLR	PD
GALSAVVADSR	PD
GALVELESLAVR	PD
GALVLPHGTGK	PD
GANATLVTENAAPATGNDK	PD	MiCId
GANGVLLLTTK	PD
GANLAGFMK	PD
GAPEGFVAPVTPGR	PD
GAPGFSFGTK	PD
GAPLDLEVANVVASVMK	PD	MiCId
GAPVYELTFK	PD	MiCId
GAQDTVWPLPQGELDTNK	PD	MiCId
GASAAALYGSR	PD
GASGVLVVTTLK	PD
GAVAMVGCNNPK	PD	MiCId
GAVPGATGSDLLVKPAVK	PD
GAYHGPAPLPEEGK	PD	MiCId
GDAATVNTWVSSTK	PD	MiCId
GDDLVLGNVAVMCAGK	PD
GDEMLFAYR	PD	MiCId
GDNADETTGLGLLK	PD
GDNEDETTGLELLK	PD
GDNLPEPGLPESFK	PD
GDNPEDALWESEYHQE	PD	MiCId
GDPENLDAQYR	PD	MiCId
GDTVFDTDEGPR	PD	MiCId
GEAAQLLYNALTK	PD	MiCId
GEELATSDAAVER	PD	MiCId
GEEYTTLVAK	PD	MiCId
GEFVSPAFVASGEVR	PD	MiCId
GEPLVSGDSMDELEYAGNMNAK	PD
GEQDLATPSANFDYSDR	PD
GEQELAPGDVR	PD	MiCId
GESELADLDDLAK	PD	MiCId
GEVQFVDLLGAK	PD
GFALTLAGK	PD
GFAVVADQLR	PD
GFAVVAEQLR	PD
GFDFTAFGTGVAGNK	PD	MiCId
GFDPYELVK	PD
GFEYAGEGDRR	PD
GFGFLTPEDGSK	PD	MiCId
GFLADLQAK	PD
GFQLAMATLDGGR	PD	MiCId
GFYVYNADR	PD	MiCId
GGAANPSPPVGPALGSK	PD	MiCId
GGAGALLLTTK	PD
GGANLEGLAECDGK	PD
GGANLLALR	PD
GGANLLNLR	PD
GGDFQALSNNNQAGPLAR	PD	MiCId
GGDGGEFGATTGRPR	PD
GGDWDDGGLWR	PD	MiCId
GGFHDAPYGVGK	PD
GGFSTNPYVLLR	PD
GGGDGFLQETDYYQMK	PD
GGGFSSNFLSK	PD	MiCId
GGGFTGQAGALR	PD
GGGLGNGGTNFDAK	PD	MiCId
GGGLHMTGVDQDGNK	PD
GGGYTGQAGALR	PD
GGLAHSFVNPETNK	PD	MiCId
GGMTSHAAVVAR	PD	MiCId
GGNVVLPSFAVGR	PD
GGPQEGLANLDSK	PD	MiCId
GGPYLAYGVGGK	PD	MiCId
GGQVLLAPLAEVR	PD	MiCId
GGSDFSPLGR	PD	MiCId
GGTDGAQLSFK	PD
GGTVALSHDAVLK	PD	MiCId
GGVEPQSENVWR	PD	MiCId
GGVEPQSETVWR	PD	MiCId
GGYALPAFNFNNMEQMQALLK	PD
GGYLYHGR	PD
GKPALVQFGDNANQLAVAR	PD	MiCId
GLADEEHGVR	PD
GLAEDATDEEK	PD	MiCId
GLANKDEHYR	PD
GLAQGGLVDTPDGR	PD	MiCId
GLATSVGDEGGFAPALK	PD	MiCId
GLDEYADLLR	PD	MiCId
GLDFEALDR	PD
GLDKNELKR	PD
GLDLNAPATR	PD	MiCId
GLDPLNQLR	PD	MiCId
GLDTLANAVK	PD	MiCId
GLDTVVFDR		MiCId
GLEDALDKGDVEGAK	PD	MiCId
GLEDGTWEQGTAK	PD
GLEDGTWEQGTAQYEK	PD	MiCId
GLELAEQLAAALGGGVVGASR	PD	MiCId
GLETGTSAANLSGLK	PD
GLFLAMPSR		MiCId
GLFYGEEGFR	PD	MiCId
GLGAGAKPELGEK	PD
GLGLALLSTSK	PD	MiCId
GLGTALLSTSK	PD	MiCId
GLKDEVEKTDR	PD	MiCId
GLLAPMPWSK	PD	MiCId
GLLDALLDGSLDK	PD	MiCId
GLLDALLDGSLDKAPTK	PD	MiCId
GLLDALLDGSLEK	PD	MiCId
GLLDALLSGALLTAPTK	PD	MiCId
GLLDALLSGALNEAPTK	PD	MiCId
GLLDLFEMK	PD
GLLENLLPSSTGAAK	PD
GLLLAGGSGTR	PD
GLLNSVVPK	PD
GLLSSSLGK	PD
GLLTALGDDPQR	PD
GLLTSGGDAPGMNAALR	PD	MiCId
GLLVGAQDVSAFEK	PD	MiCId
GLNGAVVLTTK	PD
GLNLSFSAR	PD
GLNTTVLQLR	PD
GLQLSNYNSGSR	PD	MiCId
GLQTVVYR		MiCId
GLQYTDGMLPEGVFK	PD
GLSAFLVEK	PD
GLSANGLWK	PD
GLSAQSFDGR	PD	MiCId
GLSTAVGDEGGFAPALK	PD	MiCId
GLSTHNLNAAAGR	PD	MiCId
GLSYGGSLAR	PD
GLTAALEAADAMTK	PD	MiCId
GLTALQMDLK	PD
GLTALTADDVKDDVTLLDGTK	PD	MiCId
GLTELYNLR	PD	MiCId
GLTEPTPTFSACFGQAFLELHPTK	PD	MiCId
GLTEVVFDR	PD
GLTPVLAMGK	PD
GLTQVSMNLTDYSK	PD	MiCId
GLTTVVFDR	PD
GLTVEQDTQLR	PD	MiCId
GLTYTNFGPGR	PD	MiCId
GLYDLNTFTADEALLPTR	PD	MiCId
GLYEGVLTGK	PD	MiCId
GLYMLNSELK	PD	MiCId
GMGESNPVTGNTCDNVK	PD	MiCId
GMLLCKPGQVK	PD
GMLPSNTLGAK	PD
GMPVSNFLSEEK	PD	MiCId
GMPVTNFLSEEK	PD	MiCId
GMVLCKPGQLKPHSK	PD
GMYPTADRDLK	PD
GNAALAEEFGK	PD
GNAQNKPEKEDFEPVDKDGK	PD
GNEVLAHAALR	PD	MiCId
GNFDDAQTGVK	PD
GNFDLEGLER	PD	MiCId
GNLLADLTDVLSMTVPGESK	PD	MiCId
GNNFVAEFNK	PD	MiCId
GNPEGFVAPVTPGR	PD	MiCId
GNQLAFGSFGLK	PD	MiCId
GNVAVLAQLK	PD
GNVLATDSVK	PD
GNVLPTCLR	PD
GNYSMFFEK	PD
GPAATALYGSR	PD	MiCId
GPGYDELGLNAGLLNR	PD	MiCId
GPHHGPAPLPEEGK		MiCId
GPLASLYYQGLMR	PD	MiCId
GPNHGPAPLPEEGK	PD	MiCId
GPVASLCYQGLMR	PD	MiCId
GPYTLNLQALK	PD	MiCId
GQGFVFGNMDENR	PD	MiCId
GQLGDAVEADGVDKR	PD	MiCId
GQLLEGTVK	PD
GQMQDGLQYCK	PD	MiCId
GQPAVFQGEK	PD	MiCId
GQPVSTLLSEEK	PD	MiCId
GQSELLNESDCQSFLAK	PD	MiCId
GQTGQQLLLGAYSALSR	PD	MiCId
GQVDLLTGTLGK	PD	MiCId
GQVDVDYWTPENK	PD	MiCId
GQVLLKPGTVNCHK	PD	MiCId
GQVQVNTGYR	PD	MiCId
GQVSELGAVNVMTGLYTGR	PD	MiCId
GQVTDLGAVNVMTGLYTGR	PD	MiCId
GQVTELGAVNVMTGLYTGR	PD	MiCId
GQVTELGAVNVMTGVYTGR	PD	MiCId
GRPASDLYGGTLYVEVESTPDTLVLDK	PD	MiCId
GSADALTELNSFMK	PD	MiCId
GSAEAVTELNSFMK		MiCId
GSALAFLAK	PD
GSALGALNGVPEWEDK	PD
GSALGALNGVPQWEDK	PD
GSAQNPDLFFQAR	PD	MiCId
GSDLPEEDRDYYLER	PD
GSDVTVEGLNAAMK	PD	MiCId
GSFEGVLTGK	PD
GSHENGDVFFQHR	PD	MiCId
GSLEEQTMNMAK	PD	MiCId
GSLVLLEK	PD
GSPEYWVAVVKPGR	PD	MiCId
GSPTNLLTSFTPPQK	PD	MiCId
GSSTCELLFEDCR	PD	MiCId
GSTFFFDADGK	PD
GSVCLYDR	PD
GSWAYTDDLSSVK	PD
GSWAYTDELTSVK	PD	MiCId
GTAFVDLTPLDGLLMTSR	PD	MiCId
GTALAEGLGEK	PD
GTALGLYGDLK	PD
GTAVNVPEWDAAK	PD
GTAVNVPEWDASK	PD	MiCId
GTDASLQLR	PD
GTDHAASLEPDGVR		MiCId
GTDTTLGVVEGMQFDR	PD	MiCId
GTEELPLEWGGK	PD	MiCId
GTFLLEPK		MiCId
GTGLPLLADGGLR	PD	MiCId
GTGSVGDVAGDQNTWNSQK	PD	MiCId
GTHFNPVDLVCAVR	PD	MiCId
GTHLMPGENVGK	PD	MiCId
GTLDAQGVQGR	PD
GTLDPDEAVSLAAK	PD
GTLDTAGVAGR	PD
GTLDTAGVANR	PD	MiCId
GTLDTQGVAGR	PD
GTLEGAGPNYER	PD	MiCId
GTLFLAGAAPK	PD
GTLHLNDPLELLGVK	PD	MiCId
GTLNVVAVK	PD
GTLVGLTR	PD
GTLVLDTPERPTGQK	PD
GTLVTLANSVK	PD
GTNGHLALGCNNVDR	PD	MiCId
GTNYLVNAPEMYLLK	PD	MiCId
GTPCLVAVEQDATGK	PD	MiCId
GTPCLVAVEQDYTGK	PD	MiCId
GTPEEEAALEK	PD	MiCId
GTPEYNLSLGER	PD	MiCId
GTPGFTFGTK	PD
GTPGLQLGYDASAK	PD
GTQFVSNASCTTN		MiCId
GTQFVSNASCTTNCLAPLAK	PD	MiCId
GTSLEGLAEQFK	PD
GTTLGTVTDLDGK	PD
GTTLPHELVGK	PD
GTTNGTLTGLDGDFSLSNVK	PD	MiCId
GTTVGTVTDMDGK	PD	MiCId
GTVHHPGENVGLGK	PD
GTWAYTDELPSVK	PD	MiCId
GTYLDNYR		MiCId
GTYQLASAATPSR	PD	MiCId
GVAATLVDLGNR	PD	MiCId
GVAGTVFVHK	PD
GVDALANAVK	PD
GVDDDVQTVALK	PD
GVDELANAVK	PD
GVDLPLLLK	PD
GVDQLADAVK	PD
GVDSLGFYVK	PD
GVDVDTYPNTR	PD	MiCId
GVDWLSDLK	PD	MiCId
GVEEVPLEWGGK	PD	MiCId
GVEGGVTSMYAHLR	PD
GVELLVSATPLQTR	PD	MiCId
GVELSEPFLR	PD	MiCId
GVELSLGGMPVSTK	PD	MiCId
GVFDELPNAK	PD	MiCId
GVLAGYPVVGLK	PD
GVLDCPDLPLNVSR	PD	MiCId
GVLFYSGFPHERELLGEVLELDT	PD
GVLGAQYAAPQGR	PD	MiCId
GVLGYNTDPLVSR	PD	MiCId
GVLGYTDEAVVSSDFLGDTR		MiCId
GVLGYTEDAVVSSDFLGDTR	PD	MiCId
GVMAPLNDLWTDDAKK	PD	MiCId
GVNPNAFDGR	PD	MiCId
GVPCLVAVEQNATGK	PD	MiCId
GVPCLVAVQQDATGK		MiCId
GVSADSFDGR	PD	MiCId
GVSEDLLADLR	PD	MiCId
GVSVLELLNTFEK	PD	MiCId
GVSYDGSTLLSR	PD
GVTNFYDEAGK	PD	MiCId
GVTPVVPQK	PD
GVTTYLQNTLK	PD
GVVMNPVDHPMGGGEGR	PD	MiCId
GVVSLPHGTGK	PD	MiCId
GVYETPGGALLYK	PD	MiCId
GWGLAAGVDVPAFGGTAK	PD	MiCId
GWLQADPAQLYAAGVK	PD	MiCId
GWLTAEDVAK	PD
GWLTDEDLAK	PD
GYADLLQPELK	PD	MiCId
GYAVTLVDGK	PD
GYDGAQLSYK	PD	MiCId
GYEDGSFKPEGNLTR	PD	MiCId
GYGLTLGNSLR	PD	MiCId
GYGTTLGNSLR	PD	MiCId
GYLLGSDYDR	PD	MiCId
GYPDGTFKPSGK	PD	MiCId
GYTFSGAGVNGAK	PD	MiCId
GYVLPEDVR	PD	MiCId
GYVLTNASDK	PD
GYYQDYNVNLQGR	PD	MiCId
HAAYLADLNK	PD	MiCId
HADNTLTFGPR	PD	MiCId
HADVDKVVEATK	PD	MiCId
HADVDKVVEATR	PD	MiCId
HAGFEGGQMPLAR	PD
HALSLTATLNETTLK	PD	MiCId
HALSTVVPSR	PD
HAQSVEKDEVCGLTTR	PD	MiCId
HARSGSNLFR		MiCId
HAYASPEDENANMEK	PD
HDTVDVPASNMK	PD	MiCId
HDTVHEMAR	PD
HECHVSELLDK	PD	MiCId
HECHVSQLVDK	PD	MiCId
HELGQSAVNALR	PD	MiCId
HESVDVPASNMK		MiCId
HFFTVKPVSGLADFK	PD	MiCId
HFVLNTDNPTK	PD	MiCId
HGGVAETFTVR	PD	MiCId
HGGVALGPKPR	PD	MiCId
HGPAPLPEEGAWVK	PD	MiCId
HGYNLTFAPK	PD
HGYTTVTSHR	PD	MiCId
HKLHNLPLLSPRR		MiCId
HLATLDPEVK	PD
HLEGQKEEVGNNFEK	PD	MiCId
HLGADTDVPAGDLGTGAR	PD	MiCId
HLGPDMDVPAGDLGVGGR	PD	MiCId
HLGPDTDVPAGDLGVGAR		MiCId
HLGPDTDVPAGDLGVGGR	PD
HLGPETDVPAGDLGVGGR	PD	MiCId
HLGQDTDVPAGDLGVGGR	PD
HLGQFVDCPAGDLGVGGR	PD	MiCId
HLLGGVAK	PD
HLPSDVLQQK	PD
HLPVAELSGSR	PD
HLTNDELLTNK	PD	MiCId
HLVKEDGSQAQLDEK	PD
HMGMTAENVCTNETYQK	PD	MiCId
HNFNAGPSLLPR	PD	MiCId
HNVSLTGGAENVK	PD	MiCId
HPESFSNQLGR	PD	MiCId
HPGESEYLQAVK	PD	MiCId
HPGESEYLQAVR	PD	MiCId
HPSVELPASNMK	PD
HQFDSELYQGNLENYEAAVK	PD	MiCId
HQYDVDTETVLGFLK	PD	MiCId
HSGLSEEAVAASEKR	PD	MiCId
HSHLLTGLPDTYGR		MiCId
HTALNVMMAALK	PD	MiCId
HTEGVLSMAR	PD	MiCId
HTELQTYVK	PD
HTHLVTGLPDTYGR	PD	MiCId
HTPGNTVSNLSSTR	PD	MiCId
HTTQPEMGHFK	PD
HTVEAGEDSLTVDGKK	PD	MiCId
HTVEATEDSLLVDGK	PD	MiCId
HVDSVNGFELGVKPGLAVK	PD	MiCId
HVGPDMDVPAGDLGVGGR	PD	MiCId
HVPVYVTEDMVGHK	PD	MiCId
HVTDPSNPEHLTDAR	PD	MiCId
HVVPFLK	PD
HVVQLETLSADK	PD	MiCId
HVYCQKPLTHSVYESR	PD	MiCId
HVYTQKPLTHSVYESR	PD	MiCId
HYAHVDCPGHADYLK	PD
HYAHVDCPGHADYVK	PD	MiCId
HYDGLLNSGR		MiCId
HYGALQGLNK	PD	MiCId
HYNHGNAYGQGGWNGSSATK	PD
KAAAGNAQADTNR		MiCId
KADPLLTEPLMK	PD	MiCId
KAEATAGGLPSVTK	PD
KAEDNPWEQLK	PD	MiCId
KAELGVDGAFTSAGMDGSSDWR	PD	MiCId
KAELVFTDGTSK	PD	MiCId
KAESGELFVTK	PD	MiCId
KAETMCPDYCFPNK		MiCId
KAGDCALLFMDAK	PD	MiCId
KALNHWRK		MiCId
KALTEADGNFEK	PD	MiCId
KAPEGTGLLAGGPAR	PD	MiCId
KAPEGTGVLAGGPAR	PD	MiCId
KAPLEAALQK	PD
KAYEDSAKATGEDSEET		MiCId
KDDDGDDARNQR		MiCId
KDENGNLDENWNK	PD	MiCId
KDFSDNLVEDHK	PD	MiCId
KDHPQVMNAAVR	PD	MiCId
KDLSYLSPK		MiCId
KDLTAYENPSATATPNTEK	PD	MiCId
KDYLRSNFALF		MiCId
KEDVQCSLTGNSTNPVR	PD	MiCId
KEELLMTER		MiCId
KEFDEQLGDSYPLPR	PD	MiCId
KEGEDACMYR		MiCId
KEGYEQLAALFTETADQEKEHAK	PD	MiCId
KEPEQYFEDEELNCK		MiCId
KEPVVFDHDCR	PD	MiCId
KETVLRPTFEVNVK	PD
KEWNYMTEWK		MiCId
KFDELAYQNVNAEELK	PD	MiCId
KFESAGVLESR	PD
KFRMPSLR		MiCId
KGCQSLLPLYNR		MiCId
KGDKETFEESFLLR	PD	MiCId
KGDLVLDPSK	PD
KGDTVFDTDEGPR	PD	MiCId
KGEELYCTVPK		MiCId
KGETGTALDAVENSALK	PD
KGETGTALDAVENSALKDQHK	PD	MiCId
KGEVHALLGENGAGK	PD	MiCId
KGGEPLSPGANPSYGAEK	PD	MiCId
KGKLLVCK		MiCId
KGLVPVLK	PD
KGLYTTLDR	PD	MiCId
KGPNHGPAPLPEEGK	PD	MiCId
KGVDELANAVK	PD	MiCId
KHGGVAETFTVR	PD	MiCId
KHLLYHAK		MiCId
KHMEMNVGSAPQTR	PD	MiCId
KHPGENEYLQAVR	PD	MiCId
KKGFPESYDMHR		MiCId
KLASEHPSEQVGAELR	PD	MiCId
KLDEALQAVGK	PD	MiCId
KLDEAYNYVK	PD	MiCId
KLDELYSDR	PD	MiCId
KLEDAKEELER	PD	MiCId
KLEDAVQAVGK	PD
KLEDLNSFEK	PD	MiCId
KLEDVLGPSMQGGDYPDVVHLATGR	PD	MiCId
KLETVLPHEDGK	PD	MiCId
KLFDELSPK	PD	MiCId
KLGDTSVQPDNDQTR	PD	MiCId
KLGDTTVQPDNAATR	PD	MiCId
KLGDVTTQPDNAQTK	PD	MiCId
KLLAPGAEALK	PD
KLLSDLQDGTFAK	PD
KLLVDTYGGK	PD	MiCId
KLNTTDLLER	PD
KLPVYALAK	PD
KLVELSR	PD
KLVLLACLELDLAGEKEHK		MiCId
KLVPEGVEGR	PD	MiCId
KLVQGGGVSLNK	PD
KLVSGTAEHPR	PD
KLYRVMLR		MiCId
KNATVEVTPVLR	PD	MiCId
KNDATGSVTALKAEEK	PD	MiCId
KNLENWLDHR		MiCId
KNLWSVNKEEK	PD	MiCId
KNNLDALHDTVHEMAR	PD	MiCId
KNNMLDLYK	PD	MiCId
KNPAEPEFHQAVK	PD	MiCId
KNPDNQGYSLSAGQR	PD	MiCId
KNPEGANELLNR	PD	MiCId
KPASYLSPEDGNTDQQK	PD	MiCId
KPGDVTVQPDNAATQGK	PD	MiCId
KPGFDGEAQSLR	PD	MiCId
KPSEFNVDAEAVKK	PD	MiCId
KPSLVAEYETMK	PD	MiCId
KPTDLPDADRDFYLER	PD
KQAQESLRDEALR	PD
KQFVTDQDDHYTAQPHK	PD	MiCId
KQKSEFFTYK		MiCId
KQLEETTSDFDREK	PD	MiCId
KQSYYAFQSAVCPEANK		MiCId
KQVEEELLETGKR	PD	MiCId
KSDVTGSLASVGGEK	PD	MiCId
KSPEGTGLLAGGPAR	PD
KSTPFAAQSAAETAAK	PD	MiCId
KSTSFEYPNFEFNK	PD
KSVDTPLQTGLK	PD
KSYTLPSVK	PD	MiCId
KSYYPCTYR	PD	MiCId
KTSEYGVQLR	PD	MiCId
KVDAEEYFPK	PD	MiCId
KVDDNTLAALAK	PD	MiCId
KVDPEFKDR	PD
KVDSYALVK		MiCId
KVDTFGDDALKR	PD	MiCId
KVEENNFGLR		MiCId
KVFAEKPAEFDPR	PD	MiCId
KVGLGHGNLGK	PD
KVGNLSWSGDAR	PD	MiCId
KVLASHLGTNPETGR	PD
KVLCAATQQGYR	PD	MiCId
KVLELHYCK		MiCId
KVPKPELDK	PD
KVTVDEVNAAMK	PD
KVTVYDEVEK	PD	MiCId
KVVLAGACR	PD
KVVLSAPAGNDLK	PD	MiCId
KVVSFQEACSYN		MiCId
KVVSKEDT		MiCId
KVVSVTLASGK	PD	MiCId
KWWKVR		MiCId
KYEDLPENCR	PD	MiCId
KYEHDAPNYTPR	PD	MiCId
KYELVPTER	PD	MiCId
KYFAENGGNSGDLK	PD	MiCId
KYFSVASGGGTGR	PD	MiCId
KYGYSPLTR	PD	MiCId
KYHPDLNPNDPGAK	PD	MiCId
KYHTGVLTGK		MiCId
KYLADNNLQLYTLNALDK	PD	MiCId
KYLEAGKDLEGK	PD
KYLEEGKDLEGK	PD	MiCId
KYSYLYSSVSK	PD	MiCId
LAAAQAALAEK	PD	MiCId
LAAAQAALANK	PD	MiCId
LAAAQAALKNPR	PD	MiCId
LAAEHEFGVYGK	PD
LAAELAPK	PD
LAAELMDAANNTGNAVK	PD	MiCId
LAAEQLPCVFDVSAR	PD	MiCId
LAALKEELK	PD	MiCId
LAALYPEMQVVGNAK	PD
LAATVDLQTMK	PD
LAATYADATTAK	PD	MiCId
LACLDCVTDALTK	PD	MiCId
LADLNLTTGEYSCTLTDK	PD	MiCId
LADMSSDLFSR		MiCId
LADMSSDLFSRPLDVSK	PD
[truncated: 3,032 more rows]

## Sheet: Human_1_RF_genus
Genus	PD	MiCId
Alistipes	97	MiCId
Bacteroides	866	MiCId
Clostridium	92	MiCId
Dialister	45	MiCId
Escherichia		MiCId
Faecalibacterium	258	MiCId
Oscillibacter		MiCId
Roseburia	32	MiCId
Ruminococcus	40	MiCId
Sutterella	31	MiCId

## Sheet: Human_2_RF_peptides
Peptides	PD	MiCId
AAAAGENEEWSLDYPK	PD	MiCId
AAADQAAADAADAK	PD	MiCId
AAAGNLLPSSTGAAK	PD
AAALNTLAHSTGAAK	PD	MiCId
AAAPLAAVPAVVGGDLSGWK	PD	MiCId
AAAVNLVPNSTGAAK	PD	MiCId
AAAVSGQANTYELTLPVSADK	PD	MiCId
AAAYFLMAK	PD
AAAYPGLELVPLK	PD
AADDAAGLTLSEK	PD	MiCId
AADLPVLFFNR	PD	MiCId
AAEDLDAQYAYSGNDLGVTYTK	PD	MiCId
AAELPEALRK	PD
AAELVNYAPNK	PD	MiCId
AAELVNYAPNKLDANELTYNLK	PD	MiCId
AAESGEVVEGDVTEFNK	PD	MiCId
AAESTLNSVVHLMSLQR	PD	MiCId
AAFEAVDQETVR	PD	MiCId
AAGEDHLQFVVDKDHK	PD
AAGLDTASGVPNK	PD
AAGLTAVVFDR	PD	MiCId
AALGQTGNDANVYK	PD	MiCId
AALLAASPAFAEGSK	PD
AALSMTLPTGTGLHR	PD
AALTADDLAK	PD
AALTADELAK	PD
AALTAGELAK	PD
AALTSLGHVTEGR	PD	MiCId
AAMGNFAAFSALPGVEVR	PD	MiCId
AANAGGVATSALEMSQNSER	PD	MiCId
AANGVVLLTTK	PD
AANLDALHDTVHEMAR	PD	MiCId
AANVALVGTEK	PD	MiCId
AAPAVVTPLFQNAGK	PD	MiCId
AAPLGTGTFK	PD
AAQPLMTLLHPEK	PD
AASGNLLPSSTGAAK	PD	MiCId
AASHQVEASLMDLK	PD	MiCId
AATFGAAGTGADGAGR	PD	MiCId
AATPDALVLDK	PD
AATYTTLTLK	PD
AAVEEGLLAGGGSAYLHASK	PD	MiCId
AAVGGGYALSLK	PD
AAVNDSTYAQAR	PD	MiCId
AAVVGYGNLGK	PD	MiCId
AAWEEAEHAAK	PD	MiCId
AAYGVLLLTTK	PD	MiCId
AAYLNTGTWAK	PD	MiCId
AAYQLSPAR	PD
ACFVLDALR	PD
ADALVAALTPGLK	PD	MiCId
ADASGSVAQQATALK	PD	MiCId
ADASLNHVGLLK	PD
ADDPEKLPYPECASLK	PD	MiCId
ADDVEQGDFWTGYYQK	PD
ADFTRPLLR		MiCId
ADGCSLTAVDAVNK	PD	MiCId
ADGFEWGMTALPAVK	PD	MiCId
ADGLDSTDALK	PD
ADGLESTDALK	PD
ADGLTSSPALK	PD
ADGSGDWPAWQSK	PD	MiCId
ADKVDQPNVNNSLR	PD	MiCId
ADLDYGFAEADTTYGK	PD	MiCId
ADLNNENLEALEK	PD	MiCId
ADLVMAGVTVTDER	PD	MiCId
ADNLYANVQGTVGR	PD	MiCId
ADVFAAGDKVDVVGVSK	PD	MiCId
ADVFAEGDKVDVVGVSK	PD	MiCId
ADVNHDGVLNVVDATELQK	PD	MiCId
AEDFEDALAK	PD
AEDLLADAEAQFGK	PD	MiCId
AEDVTPVLK	PD
AEGDTLQLELR	PD
AEGTTLTASNVR	PD	MiCId
AEGVPQELVDGLR	PD	MiCId
AEKPQFNVGDTVR	PD	MiCId
AELENTDSDYDREK	PD	MiCId
AELENTKSEFDKEK	PD
AELNTLTDADLDR	PD	MiCId
AELTASPHAALHR	PD	MiCId
AEMVAQALFNWAVK	PD
AENYYTLYGYTAENQLR	PD	MiCId
AETFNVVVELPR	PD	MiCId
AETGLELGK	PD
AEVATLLYR	PD
AEWLADANSLWYDSEHK	PD	MiCId
AFAEEYAQK	PD	MiCId
AFAEPFPAR	PD
AFAEQLVNLTVK	PD	MiCId
AFAQVEGNTVALCDLK	PD	MiCId
AFEGLLKR	PD
AFGEKPVSNGPYK	PD	MiCId
AFGETVEVASSEK	PD	MiCId
AFGRPYYQAPDK	PD
AFLDVVTDELK	PD	MiCId
AFLQNLETASVFAK	PD	MiCId
AFLVTDSFLYK	PD	MiCId
AFTAQLLLNHVQAR	PD
AFVDYFYDLANEK	PD	MiCId
AFYALSEK	PD	MiCId
AFYLGELK	PD
AGAANLVPNSTGAAK	PD	MiCId
AGAQNLVPNSTGAAK	PD	MiCId
AGAQNLVPNTTGAAK	PD	MiCId
AGATYVSPFLGR	PD	MiCId
AGAYTYVFDLNR	PD	MiCId
AGDAEWALAK	PD	MiCId
AGDAGLFFVDSK	PD	MiCId
AGDTLTVAYR	PD
AGDVLELK	PD
AGEELLASMK	PD
AGELTTAAQNEAR	PD	MiCId
AGFMTTVHAYTNDQTTLDLLK	PD	MiCId
AGGDGYSYTWFEQAWLPAGAEHQDAAK	PD	MiCId
AGHLPAAPLVSLFGAK	PD	MiCId
AGHSMAAEGYATLR	PD
AGHYAVGQFNLNNLEWTK	PD	MiCId
AGLAAAQAAGAVK	PD	MiCId
AGLALTDTFVK	PD	MiCId
AGLANPNRPLGSFLFLGPTGVGK	PD	MiCId
AGLDLAWLK	PD
AGLEAATSDYDKEK	PD	MiCId
AGLEGFEK	PD
AGLEPLGTYSLAALQNER	PD	MiCId
AGLLETTFR	PD
AGLLGLTK	PD
AGLSLDSNFAK	PD	MiCId
AGQQYAVLVGLDNR	PD	MiCId
AGRLAEWDGK		MiCId
AGSAEGGVSDDDLK	PD	MiCId
AGSVDPTDPLVPNPNDPK	PD	MiCId
AGVEVYHTLK	PD
AGVKPEMVDEVK	PD
AGVLETTFR	PD	MiCId
AGVSDYDASATLK	PD	MiCId
AGVSLDDLR	PD
AGVSLDDLRK	PD
AGYTLGDLTNFETLK	PD	MiCId
AGYTTLVSHR	PD	MiCId
AGYTTVLSHR		MiCId
AGYTVDDLK	PD
AHFWNFANSDLAPEFLNEPQELGLPVR	PD	MiCId
AHNAVALLSAGWDPGSDSVVR	PD	MiCId
AHSLAAQGGLNAAK	PD	MiCId
AKDFQPVVDEAVALFK	PD	MiCId
AKDSTNPLLTLANQYVADGK	PD	MiCId
AKPDAVLGLATGSSPLAAYQALAK	PD	MiCId
ALAAALQSQK	PD	MiCId
ALAALNAGLK	PD	MiCId
ALADLALK	PD
ALAEAEAYPGPSLLLGYAPCELHGVK	PD	MiCId
ALAEGETSSLVTPK	PD	MiCId
ALAELAVSDPDTFK	PD	MiCId
ALALLQNR	PD	MiCId
ALANLELADAAPQEYDK	PD	MiCId
ALAQALFDDER	PD	MiCId
ALAQASNLLNMAK	PD
ALAYGLGLGGAR	PD	MiCId
ALCQLLVDEGYLK	PD	MiCId
ALDAGVDALHK	PD	MiCId
ALDAGVDALHKVDVPASWSNPEADPAPK	PD
ALDAGVDAVHK	PD
ALDDLEATFEVGK	PD	MiCId
ALDDLLGFR	PD	MiCId
ALDEALAFVK	PD	MiCId
ALDECVKDTVEAAK	PD
ALDHAQLELRPGK	PD
ALDLGVSK	PD
ALDTALLVK	PD
ALEDPAGPWGDK	PD	MiCId
ALEDPNSEWGDK	PD
ALEDTPNLLPVLK	PD
ALEDVNQLK	PD
ALEEPLR	PD	MiCId
ALEETLVK	PD
ALEETTSDFDREK	PD	MiCId
ALEEVGDKLDANDK	PD	MiCId
ALELGMGK	PD	MiCId
ALELLNALAGPVSNLENLDTTVYLNLLK	PD
ALEQALEK	PD
ALFDNKDELASTHAK	PD
ALFEAGMNVLR	PD	MiCId
ALFESYER	PD	MiCId
ALFHFDLAR	PD	MiCId
ALFMPNGTWLVGEMAEAPR	PD	MiCId
ALFTPGTPTK	PD
ALGDNFGAAK	PD	MiCId
ALGLLLNNPEFADVR	PD	MiCId
ALGLSPAVMGYAK	PD	MiCId
ALGLVLPELNGK	PD	MiCId
ALKVYKPTLNSRR	PD
ALLAELEK	PD
ALLAGLDALPDALSQLK	PD	MiCId
ALLDGVDK	PD
ALLEALAPK	PD
ALLEMVGPK	PD	MiCId
ALLNNLYGGTFTDADHTK	PD	MiCId
ALLNNMYGGTFTDAAHTK	PD	MiCId
ALLNSLLEK	PD	MiCId
ALLPDMLAQGGGK	PD	MiCId
ALNALNPEVLADLK	PD	MiCId
ALNDLAALK	PD
ALNLDALHDTVHEMAK	PD	MiCId
ALNLDALHDTVHEMAKDEAR	PD	MiCId
ALNLDALHDTVHEMAR	PD	MiCId
ALNSVESGSFR	PD	MiCId
ALNVLETLTLDK	PD	MiCId
ALNVPYSFVAVR	PD	MiCId
ALPDVLGGLTNSFTYK	PD	MiCId
ALPFEPYAK	PD
ALPPFLAAEANFSADGK	PD	MiCId
ALPQLEVLRPADAFETAEAYR	PD	MiCId
ALQALVDSK	PD
ALQALYDAK	PD	MiCId
ALQATGLEVTLLK	PD	MiCId
ALQDAGLRPSDLK	PD	MiCId
ALQTAGLEVTLLK		MiCId
ALSDAGLQASELSK	PD	MiCId
ALSEGVTDFSNEQVK	PD	MiCId
ALSLGVSK	PD
ALSQDMGFTTPFK	PD
ALSQVGPYDAQLK	PD	MiCId
ALTDLLGTDALTK	PD	MiCId
ALTFALDR	PD
ALTLLEK	PD
ALTNLGLAEAK	PD	MiCId
ALVAALQSQQVK	PD
ALVAELSER	PD
ALVAGEVTHDNAAEK	PD	MiCId
ALVAHLGPSNVWCGEQAAEFVNK	PD	MiCId
ALVHFDLVK	PD
AMAANGATLVFNDLK	PD
AMANDMGFVLPFK	PD
AMAVEVPADFR	PD
AMFDNKDALTEGHAK	PD
AMNELANSDYSSAFLGGQNHLALFAEAAAK	PD
AMNELASSDYK	PD	MiCId
AMVTYLLENGK	PD	MiCId
ANDEWNVPNGDFGAGEEEGK	PD	MiCId
ANDLVELFR	PD	MiCId
ANELPELNEVGK	PD
ANEYVDFK	PD	MiCId
ANEYVDFKQPYNEPLDLKK	PD
ANFEGECSEVGMYLAMAR	PD	MiCId
ANFEGECSEVGMYLAMSR		MiCId
ANFETALK	PD
ANLETVTSTEANKK	PD	MiCId
ANLFSAGTVSGYK	PD	MiCId
ANLLGQLEK	PD
ANLTGAVSAVDDK	PD	MiCId
ANNPWLLWAK	PD	MiCId
ANQELSDVYQK	PD	MiCId
ANSALQLAQPSDFDWDK	PD	MiCId
ANSALQLAQPSDFDWEK	PD	MiCId
ANVLLFPDLDAGNLGYK	PD	MiCId
ANVVYGNLSNSK	PD	MiCId
ANYDVLGR	PD
APDFAVLVNAATK	PD	MiCId
APDFAVLVNAATKG	PD	MiCId
APFGVLLVTTK	PD
APLAAENYTAAEK	PD	MiCId
APLAAENYTAAEKK	PD	MiCId
APLEAALQK	PD
APLPLVDLLK	PD
APLYDFVNK	PD	MiCId
APMPGNLLDVK	PD	MiCId
APMPGTVVNVVVSAGQAVK	PD	MiCId
APQDGTVATVDVAK	PD	MiCId
APQDGTVATVDVAKGESVDSGK	PD	MiCId
APQWTGGGVVFAPVPR	PD	MiCId
APQWTHGGVALGPKPR	PD	MiCId
APTDNDFGAGLQNK	PD	MiCId
APYFLFNR	PD	MiCId
AQAHLEAGAK	PD
AQAVNGMSGEATNGEK	PD	MiCId
AQDFALEGVTVGR	PD	MiCId
AQEAFDGDDKTFLGK	PD	MiCId
AQEAGLTTVVFDR	PD	MiCId
AQFGETPEVK	PD	MiCId
AQFGVTADSGSQK	PD	MiCId
AQGFTYGTNSNDPSVLNTER	PD	MiCId
AQGVDVLNLSVGEPDFNTPDHLK	PD	MiCId
AQLASDMLNYQLK	PD	MiCId
AQLEETTSDFDKEK	PD	MiCId
AQLEETTSDYDREK	PD	MiCId
AQLEETTSEFDKEK	PD	MiCId
AQLFSDVR	PD
AQMPATMLR	PD
AQNLDALHDTVHEMAK	PD
AQQTEEEFDGALK	PD	MiCId
AQTFQLLLK	PD
AQVMVDFFNK	PD	MiCId
ARPLYLDLPLLAAYK	PD	MiCId
ASADDQAATLEFLNWCVTNK	PD	MiCId
ASAEDQQATLDFLNWVLTSDAGR	PD	MiCId
ASEFAATHENFK	PD	MiCId
ASFDYVPEMAK	PD	MiCId
ASFGVLLLTTK		MiCId
ASFLNAWNLANEK	PD
ASGTYEPLDESK	PD	MiCId
ASHGNSVSTNAPGSLGNR	PD	MiCId
ASLAEVEAAK	PD
ASLGREPLVR	PD
ASLGVLDQK	PD
ASLSWDNVFYEQNR	PD	MiCId
ASMATLTNPDDLNALEAALK	PD	MiCId
ASNLGEVCQFAAAGK	PD	MiCId
ASQDFLWGFVR	PD	MiCId
ASQDFLWGYVR	PD	MiCId
ASVVAALELLSTK	PD	MiCId
ASYGELGNDVLGDEWDTTRR	PD
ASYGELGNQNTNVWYPTYR	PD	MiCId
ASYGSVGNLPYSK	PD
ASYGTNGNLPTDYYGYK	PD	MiCId
ATADELGLPLYR	PD	MiCId
ATADFYQQLLDAK	PD	MiCId
ATASLLATLDK	PD
ATEDSLLVDGK	PD	MiCId
ATGSTGETLTVNAK	PD	MiCId
ATGYDLEGVAK	PD
ATHYEEGLWDTPEAK	PD	MiCId
ATLAGLGALR	PD
ATLDVEALK	PD
ATLDVEALKK	PD	MiCId
ATLGSVGNSDHALESSGK	PD	MiCId
ATLGSVGNSDHGLESSGK	PD	MiCId
ATLNAGGSMALK	PD
ATLSFELVDQHNNASK	PD
ATNNLPLVLHGGTGLPDEMLAK	PD
ATNSLDEEKDFDVTPLTQDLLDKR	PD	MiCId
ATPLGALAK	PD
ATPLTDDELYALSYDK	PD	MiCId
ATQDFLWGFVR	PD	MiCId
ATQGEALEFAVAASALK	PD	MiCId
ATQLANPNLK	PD
ATTFVEKPDLSYTK	PD	MiCId
ATTGPELWEQTGGK	PD
ATVEVTPVLR	PD
ATVGSVGNSDHGLESSGK	PD
ATYYTSVGYLDQGSLMR	PD	MiCId
AVAELLSSNLR	PD	MiCId
AVDDLNADGTLK	PD
AVDVLVGELK	PD
AVEAVDDALSK	PD
AVEGDEDEGKVLGSYDK	PD	MiCId
AVELAYEGHR	PD	MiCId
AVENDLHESLK	PD
AVEVATYPAGANVADSGK	PD	MiCId
AVFKPSEEETLPR	PD	MiCId
AVFYQNGTWAYNDVK	PD	MiCId
AVGQDGAQGEPGKDAQPEVK	PD	MiCId
AVGSLMGSFR	PD	MiCId
AVHLAVVNFLANQR	PD	MiCId
AVLDEAVK	PD
AVLDSYAGK	PD	MiCId
AVLDVLSQALVK	PD	MiCId
AVLEAAGLK	PD
AVLESVYAR	PD	MiCId
AVLNWAAR	PD	MiCId
AVLPTSTLFYR	PD	MiCId
AVLQYTGLPK	PD
AVLTGNDESGNLFK	PD	MiCId
AVNEVLAPK	PD
AVNLDTLQK	PD
AVPALQKGQYTR	PD
AVTLSGPDGYLYDPDGVVTEEK	PD	MiCId
AVVALDNCVK	PD
AVVEVTPVLK	PD
AVVEVTPVLR	PD	MiCId
AVWEPKPSLK	PD
AWALVASR	PD
AWDLNLELK	PD
AWNAGLGYGK	PD
AYALHPAHVAAAGLLK	PD
AYDFLSAK	PD
AYDGEYVQSR	PD	MiCId
AYDHQLVDASAK	PD	MiCId
AYDHQLVDASAQK	PD	MiCId
AYDHQVLDQSAEK	PD
AYDRPETLDASGVYR	PD	MiCId
AYEDQCTPANPR	PD
AYEENQVEVGPK	PD	MiCId
AYEGDGNPSDDKFVDGTFYK	PD
AYFDDNATVFVK	PD	MiCId
AYGAELVLTEGAK	PD	MiCId
AYGSTLEEAR	PD	MiCId
AYLDLQR		MiCId
AYLLAPEGLK	PD	MiCId
AYLSGNNLLTWK	PD
AYLVNTGWNGSGK	PD	MiCId
AYLVNTGWNGTGK	PD	MiCId
AYLVNTGWNGTGKR	PD	MiCId
AYNDALAGVVDGTGLNTASVAAAK	PD	MiCId
AYNQSDVTAELSGGSEK	PD	MiCId
AYQLPVSASWELDLFGK	PD	MiCId
AYVTHNDAPEKPLYEGHR	PD	MiCId
AYYGETVALLEEK	PD
AYYHETVELLEEK	PD	MiCId
CLECGLTDEEAYSEASR		MiCId
CLELAGEGFR	PD
CLFSNSGQSQTSDLTAK	PD	MiCId
CNFFLQNVLEK	PD	MiCId
CRLSLALHK		MiCId
CVGCWKVYGDEQAAR		MiCId
DAAAASLYGSR	PD	MiCId
DAAANMPAVR	PD	MiCId
DAAASALYGSR		MiCId
DAAASSLYGAR	PD
DAAQLLAR	PD	MiCId
DAAQLLSR	PD
DAASASLYGAR	PD
DAAYLLSR	PD	MiCId
DACAAGSLLAAAHTATLK	PD	MiCId
DACDAWLSAR	PD	MiCId
DADLPVLLVDR	PD	MiCId
DADWDFLVK	PD
DAEGNALAGVK	PD	MiCId
DAEVQTPGQFLVR	PD	MiCId
DAEWNEYLSK	PD	MiCId
DAFENMGAQLVR	PD	MiCId
DAFLAVQDLLNK		MiCId
DAFLAVQELVNK	PD	MiCId
DAHDAVHNAVVMEQVAK	PD
DALLENVTVDADGK	PD	MiCId
DALSMTLPVGTGLHR	PD	MiCId
DANNLPWVK	PD
DAQLEEVQWALTYDK	PD	MiCId
DASATALYGSR	PD	MiCId
DASDLYGYWATSYK	PD	MiCId
DASGNDPYLESVK	PD	MiCId
DASWLGVDTNQHADTSLRPDK	PD	MiCId
DATSENTVWWTSEEYK	PD	MiCId
DATSENTVWWTSEEYKNDNKPVTTETWNVLK	PD
DAVNEDLDKFR	PD	MiCId
DAVQSTLADK	PD
DAVTEANSEETVK	PD
DAVVVSMSDVR	PD
DAYGSSLSLESAK	PD	MiCId
DCFYGQENAPLLVGGR	PD	MiCId
DDANSLEWLQSK	PD	MiCId
DDDKFEETYDLK		MiCId
DDKGEVQTNLGYR	PD	MiCId
DDNVTEQPATLK	PD	MiCId
DDSALVKPLLK	PD	MiCId
DDTPMFVCGVNEK	PD
DDTPTFVYGVNTDK	PD	MiCId
DELLQALK	PD
DELLSNDLPSMNAATGEK	PD	MiCId
DESHAAEGTLGGLLVDGK	PD	MiCId
DEVLAMGVLPPVAEWNK	PD
DFEGWQGR	PD	MiCId
DFGSFENFKK	PD
DFGSVETFK	PD	MiCId
DFLLDMSDAGSQVHFK	PD
DFQPVVDEAVALFK	PD	MiCId
DFSDNLVEDHK	PD	MiCId
DFSLGGFAR	PD
DFWLEHTK		MiCId
DGADLGYYSGSKDLALENLGLTGKCLDTFLNTCATR	PD
DGAFKDELVPVVLK	PD	MiCId
DGDAVTSLAYVLETYGLLYNK	PD	MiCId
DGDEVTLSLK	PD
DGDTAAENFLTWK	PD	MiCId
DGETVTLNLTGDK	PD	MiCId
DGHYGVPQFNLNNLEWTK	PD	MiCId
DGLDWLHK	PD
DGNAVQGLAYVLETYGLLYNK	PD	MiCId
DGNDLVNQLWFLR	PD	MiCId
DGNPVASFTVDSYNTLVSPK	PD	MiCId
DGNSFTQGSLSAQK	PD	MiCId
DGSFVNVTR	PD
DGSQASEVVPVK	PD	MiCId
DGSVTVADATLVQK	PD	MiCId
DGVVNVVDATLLQK	PD	MiCId
DGYLVTNNHVLDGADELNVK	PD	MiCId
DHTTTYTGAPAPENGR	PD	MiCId
DKFLVMDENSK	PD
DKGLNSTDALEGTYLDNYK	PD	MiCId
DKLVEALGTQK	PD	MiCId
DKPLVWFNR	PD	MiCId
DKVDAGFEFMQK	PD
DLALAYASGLGAGR	PD	MiCId
DLDNYFGLETLK	PD	MiCId
DLEEFASAVEDR	PD	MiCId
DLFDLTAADLK	PD	MiCId
DLFLGTDLASSEFFDKESGK	PD	MiCId
DLFTLNLK	PD
DLFYTQNQAK	PD
DLGLTDSDLAGQYQYTK	PD	MiCId
DLGNLQESLLPTQYLLDTYGLK	PD	MiCId
DLGQLTGQK	PD
DLGSLTNQK	PD
DLGYLDNSANK	PD	MiCId
DLLLFSNPNSTNAR	PD	MiCId
DLLVTPLAWR	PD	MiCId
DLMLPHTFK	PD
DLNTLVSLPLALAGWLR	PD	MiCId
DLPQLAQGVYLDMAALLSLK	PD
DLQFHPVTDK	PD
DLSNTYSLTVADR	PD	MiCId
DLTVYEK	PD
DLVSVDGSQR	PD	MiCId
DLYESVESACK	PD	MiCId
DLYLVGVDALK	PD	MiCId
DMGYSVTLMDGK	PD	MiCId
DMSVEELQTK	PD
DMTAEAVALVK	PD
DNAQELLDMVK	PD	MiCId
DNLPEWLSFAK	PD	MiCId
DNLYSAGADAAK		MiCId
DNLYSAGADAAKPVEYVGAGVADR	PD	MiCId
DNLYSAGADAAKPVEYVGAGVADREGALK	PD	MiCId
DNNLPYFFK	PD	MiCId
DNSFVVNNQSFYDYLK	PD	MiCId
DNSLPVSTSNK	PD	MiCId
DNTYASVALAQVQDQEWK	PD	MiCId
DPFSGHTVTGGLVTVK	PD
DQFAEAGLDKEFVQDNQSR	PD	MiCId
DQLLEAVK	PD
DQLVLNPYK	PD
DRAERTDAAPR		MiCId
DRDGMLNFQYK	PD	MiCId
DRYPLSLYSGR	PD	MiCId
DSLDQLFAQK	PD	MiCId
DSTALFFAR		MiCId
DSTNPLLALANDYVAAGK	PD	MiCId
DSTNPLLGLANDYVAEGK	PD	MiCId
DSTNPLLTLANQYVADGK	PD	MiCId
DSVLASTYFPVR	PD	MiCId
DTAVGYLMEK	PD
DTEAHFEVLK	PD	MiCId
DTESHTEQNRGFNPE		MiCId
DTPFDFNTPK	PD
DTPPSSLFALFK	PD	MiCId
DTTVDQLGTAR	PD
DTYADAAEWNK	PD
DTYADAAEWTK	PD	MiCId
DTYADASEWETK	PD	MiCId
DTYADASQWEEK	PD
DTYANVADWEEK	PD	MiCId
DTYQQALNDLR	PD	MiCId
DVAVDWDETK	PD	MiCId
DVDGGLLGGASLK	PD	MiCId
DVDGHDVAASDYTVHSSTTGK	PD	MiCId
DVDVALLATPTR	PD	MiCId
DVDYAGLWSEGK	PD
DVEAAAAAGNPR	PD	MiCId
DVEEYYWVDYVK	PD	MiCId
DVESNSYLNANAR	PD	MiCId
DVEVVWQCR	PD	MiCId
DVKDTADVYR	PD	MiCId
DVPFETFLAK	PD
DVPYLTAPLTLENPEAPK	PD	MiCId
DVTATTAMQNQHLSLQELLK	PD	MiCId
DVTDKLEADGVAAFLK	PD
DVTLPPLLK	PD
DVYPETASSSNTQAMDK	PD
DVYTATQAPATTTDK	PD	MiCId
DVYTQLESDLNNALNLLTSAEK	PD
DXEADFLK	PD
DYALEEDGK	PD
DYCADLSSSELYNQLTSK	PD	MiCId
DYCLDLSDSK	PD
DYCYDLSGSK	PD
DYCYDLSGSQLYGELTSDSFALK	PD	MiCId
DYDKEEFAR	PD	MiCId
DYFTGNVDEDTAK	PD
DYGLTFR	PD	MiCId
DYGSTAGNPTGHLK	PD	MiCId
DYLLYAVK		MiCId
DYSDLLYQNVR	PD	MiCId
DYSTSGDVTGQWWK	PD	MiCId
DYTTDAYAK	PD
DYTVTVADVTK	PD
DYVPDEEDFLNR	PD	MiCId
EAALTEQFLK	PD
EAAQAMLSR	PD	MiCId
EAAQLLVNALEK	PD	MiCId
EAASGSVYYLNFKPEQDQQWQDLAK	PD	MiCId
EACNSVYNALPAVVEK	PD	MiCId
EAELALEEYR		MiCId
EAFQEWLDGR	PD	MiCId
EAGLNDVVLTGGR	PD	MiCId
EALALVLGEK	PD	MiCId
EALAYLAEAR	PD	MiCId
EALDAFADSLEK	PD	MiCId
EALDHLVANGEK	PD	MiCId
EALNPYLFNTK	PD	MiCId
EANAQLEQKPLGR	PD	MiCId
EAQLMFLLQQANLR	PD
EASEGELAGVLGYTEDAVVSSDFLGDTR	PD
EASGDLSQVALLR	PD
EATKEEVNALYQK	PD
EAVLYVDYK	PD
EAVQNVVDGK	PD	MiCId
EAWATQAGYSK	PD	MiCId
EAWDALTDAQK	PD	MiCId
EAWEDFAR	PD	MiCId
EAYPGDVFYLHSR	PD	MiCId
ECENQHNLK		MiCId
EDAYALLEQNNDLSGFVK	PD	MiCId
EDLENYADNLRAVDAAAVK		MiCId
EDLTSALATLSPK	PD	MiCId
EDNAGGWLPVAR	PD
EDNLESQLHSPLLSR	PD	MiCId
EDVQCSLTGNSTNPVR	PD	MiCId
EDVTELVLNLK	PD	MiCId
EDWAFR		MiCId
EEGVTEELVR	PD	MiCId
EELDEFSANSQQK	PD	MiCId
EELGLPLEQFGLK	PD	MiCId
EELKGDFVTDEK	PD
EELQGLAEVLAK	PD	MiCId
EEQAGYLAGYALAK	PD	MiCId
EETLYFVMTTR	PD	MiCId
EFAENEVKPLAK	PD	MiCId
EFEEGKLTLEDVVAYAK	PD	MiCId
EFGGSDTFATSQLLAAAVNK	PD	MiCId
EFLAANPGLK	PD
EFLGLYPK	PD
EFLLDMSPAGR	PD
EFTVGYNLPLSK	PD	MiCId
EFVNVVNNLK	PD	MiCId
EFVWTAGEQEFYASR	PD	MiCId
EGCMLRYENGR		MiCId
EGDFDTFLR	PD
EGDLATHPAASYGNK	PD	MiCId
EGDLNEGHTVTADEAVK	PD	MiCId
EGEGSLALSLQSK	PD
EGENELLVLDLK	PD	MiCId
EGEPTQSVADQEDLKK	PD	MiCId
EGFLSTTAEGLTLTPYETNLK	PD	MiCId
EGFNVLSFMSSHDETLTR	PD	MiCId
EGLHLFRDK		MiCId
EGLNTGLGDEGGFAPK	PD	MiCId
EGLNVELDK	PD
EGQVQALSYQLLSEGR	PD	MiCId
EGTDLVTVTAK	PD	MiCId
EGTVFLPASATLLK	PD
EGVALMWK	PD	MiCId
EGVDVSLTGNSTNPTR	PD	MiCId
EGVLYPQDLLALK	PD	MiCId
EGVSKEEAEDLQK	PD
EGYMSLLNTDQK	PD	MiCId
EGYMSLLNTDQKR	PD	MiCId
EGYPELAEAWK	PD	MiCId
EGYPELAEAYK	PD	MiCId
EGYPELAEAYKR	PD	MiCId
EGYPELGLYWEK	PD	MiCId
EGYPEVAEAFK	PD	MiCId
EGYPEVAEAFKR	PD	MiCId
EGYPEVGLYYEK	PD	MiCId
EHGFTAQSLNEK	PD	MiCId
EHNVDLVVSDLMMPEMDGLELCR		MiCId
EHQVDFLK		MiCId
EHTLHYLKPEALK	PD	MiCId
EKEMELSEEEK		MiCId
EKFWEPFTDLSNTLK	PD	MiCId
EKLELNTGAAPQTR	PD	MiCId
EKLVLSGAEDQR	PD	MiCId
EKPQVAEVVAVGPGGLVDGNEVK	PD	MiCId
EKVFPVFQR	PD	MiCId
ELAATLNELTEK	PD
ELAQDHLDAGAEYVLMSAPAK	PD	MiCId
ELAQSNVKPTLK	PD
ELAWDAVGAEYVVESTGLFLTK	PD	MiCId
ELCDTLEGDER	PD
ELDSGNHDTENYYHHFK	PD	MiCId
ELEAAQLPR	PD	MiCId
ELELSEMYHR	PD	MiCId
ELEMSAPNSTESAR	PD	MiCId
ELFANPDVDGGLLGGAALK	PD	MiCId
ELFLQLVYGR	PD	MiCId
ELFYK		MiCId
ELGNTELTAQRNM		MiCId
ELGVKPLATWVAGALAGVEPEVMGLGPLAATK	PD	MiCId
ELGYLFGQYK	PD	MiCId
ELGYLFGQYR	PD	MiCId
ELGYLYGQYR	PD	MiCId
ELGYMFGQYK	PD	MiCId
ELHEDPEVPNYGHQGR	PD	MiCId
ELKDAVNEDLDKFR	PD	MiCId
ELKDVDVALLATPTR	PD	MiCId
ELKPSNVENYVSFLVDGK		MiCId
ELLAEETDNGNNTGFYTQK	PD	MiCId
ELLASLK	PD
ELLDFLK	PD
ELLDSQDFDGDNTPLLR	PD	MiCId
ELLDXLR	PD
ELLEGLAAQK	PD
ELLGEYLR	PD
ELLNALTPLVK	PD
ELLNQYQR	PD
ELLPSFLANLAK	PD	MiCId
ELLRQLADRSLR	PD
ELLSAAGYTQDDLK	PD	MiCId
ELLSAAGYTQDDLKGFDDLKK	PD	MiCId
ELLSEYDFPGDDTPLLR	PD	MiCId
ELLSNASDALDK	PD
ELLTAAGYTQDDLK	PD	MiCId
ELLTEYDFPGDDTPLLR	PD	MiCId
ELPAGFSFK	PD
ELPFSEGER	PD
ELQAFSQFGSDLDADTK	PD	MiCId
ELQNFSQDVLNVLCHYR	PD	MiCId
ELQSFAQFGSDLDADTK	PD	MiCId
ELSVALGK	PD
ELSVGLR	PD
ELSVLELK	PD
ELSVLELNDLVK	PD	MiCId
ELSVLELNELVK	PD	MiCId
ELTGASLMEAK	PD
ELTGLGLK	PD
ELTTELYDLTSK	PD	MiCId
ELVAELLFQGLQK	PD	MiCId
ELVEGEEADPDYFGR	PD	MiCId
ELYLKPFELVVK	PD
EMLDEFSYNSQLK	PD	MiCId
EMQTAELTSK	PD	MiCId
EMTLLEASELVK	PD
ENAFDVLTGK	PD	MiCId
ENFVLLK		MiCId
ENGLALLR	PD
ENGNMLMTVYWENAR		MiCId
ENGYALVR	PD
ENLFVLPMDPSLYK	PD	MiCId
ENLKEKNVLYQYR		MiCId
ENMGNMEAEERK		MiCId
ENSVYLPTNLK	PD	MiCId
ENTTLVGGAGDKDALASR	PD	MiCId
ENVDVSLTGNSTNPTR	PD	MiCId
ENVFSEGLTNALTFTK	PD	MiCId
ENYFTSPVFLGSSAAR	PD	MiCId
EPDKSVLDSYADK	PD	MiCId
EPNWEGFQDYLK	PD	MiCId
EPSLGPVFGVK	PD	MiCId
EQDEFAAASQQK	PD	MiCId
EQDPENEYYELYR	PD
EQGVTMDFLR	PD	MiCId
EQLENFEPDFVVYNASK	PD	MiCId
EQLLFPELDFDKVDAVR	PD	MiCId
EQLLFPELDYDKLDK	PD	MiCId
EQLLFPELEYDKLDK	PD	MiCId
EQLLFPELEYDKVDK	PD	MiCId
EQLLFPELEYDKVEK		MiCId
EQQLDVLAR	PD	MiCId
EQQLDVLSR	PD	MiCId
EQTATLNYNELEWLNEAAVKPTEK	PD	MiCId
EQTPAPDESSVK	PD
EQTTFGGTLSWNK	PD	MiCId
EQVEDEANVLNLVSHLR	PD	MiCId
EQVEEEATAQGLVDK		MiCId
EQVEEEATAQNLVEK	PD	MiCId
EQVLLNTWYGGEMK	PD	MiCId
EQWAELQQK	PD	MiCId
EQYNDTLYK	PD
EQYPDVPFFK	PD	MiCId
EQYPEAAGLSLK	PD	MiCId
ESAVGYLMEK	PD	MiCId
ESDGYLNYVK	PD
ESEQVLEVHR	PD	MiCId
ESFSATHNGWK	PD	MiCId
ESGDKNPEPGASVLR	PD
ESLANYYMEYEGVTSK	PD	MiCId
ESLPLSWR	PD	MiCId
ESVLAGSVETLK	PD	MiCId
ETDPNAAPTNPSLK	PD	MiCId
ETEDGADQNFVER	PD	MiCId
ETEKFPDEPK		MiCId
ETEQTGTTLLK	PD	MiCId
ETFLLPVDWSGTFPVFK	PD	MiCId
ETLEALFGK	PD	MiCId
ETLEYHYGK	PD
ETLGDEFLTDPENGLK	PD	MiCId
ETTLAELLAK	PD	MiCId
ETTPEFSVGDTVK	PD	MiCId
ETVLRPTFEVNVK	PD
ETVLYEHR		MiCId
EVAEYGHGWGQLEATR	PD	MiCId
EVALAYASGLGAGR	PD	MiCId
EVATLFDVATAR	PD	MiCId
EVEESTDAALK	PD	MiCId
EVEYYLANFDSSK	PD	MiCId
EVGADQYLDTDKHTWSTDGFLK	PD	MiCId
EVGGEAQNFGNK	PD	MiCId
EVHMLNLK		MiCId
EVKDEEVEALVK	PD	MiCId
EVLENSPYK	PD	MiCId
EVLESLEEVYNQHPEFEK	PD	MiCId
EVLESLQPVVEKHPEYEK	PD	MiCId
EVLGTDDPDEVQK	PD	MiCId
EVLLSLEDLYNQHPEFEK	PD	MiCId
EVLLSLEEVYNQHPEFEK	PD	MiCId
EVLLWR		MiCId
EVQVGPFK	PD
EVSDALYLFDTQNK	PD	MiCId
EVSLSYSFPK	PD
EVTGDAQQGNTPFK	PD	MiCId
EVTVENQVGLHAR		MiCId
EVVDSLLDGTWDNNHDR	PD	MiCId
EVVSNLHQQLLK	PD
EWAAEHVVGVAK	PD	MiCId
EWVVVDATDQVVGR	PD
EYFPGLGK		MiCId
EYGVDGFR	PD
EYLETLGVK	PD
EYNDGTAADATLQLNK	PD	MiCId
EYTPQQVSAMLLQK	PD
EYWDLLR		MiCId
FAALVVVGDGK	PD	MiCId
FADELVPVPVK	PD	MiCId
FADLADEEGFPALAK	PD	MiCId
FADVLLGVK	PD	MiCId
FAELLGDCVWDTK	PD	MiCId
FAELLGDVLTDSTK		MiCId
FAELLGDVLTDSTKK		MiCId
FAELLGEVLTDSSKK		MiCId
FAELLGEVLTDSTK	PD	MiCId
FAELLGEVLTDSTKK	PD	MiCId
FAELLGEVVTDSTEK	PD	MiCId
FAELLGEVVTDSTK	PD	MiCId
FAELLGEVVTDSTKK	PD	MiCId
FAELLGEVVTNSTK	PD	MiCId
FAEMLGEDLEPNMK	PD	MiCId
FAFFSR		MiCId
FAFYDEAK	PD	MiCId
FALDYATTYNR	PD	MiCId
FALEALAEAK	PD	MiCId
FALNYALNR	PD	MiCId
FALPNSELLLHQPLLGGQGGGLSGQTTDLK	PD
FALYLAGEPYK	PD
FANNVLNQNK	PD	MiCId
FAPSVNLSLMK	PD	MiCId
FASAAELR	PD	MiCId
FASNVNLSLLK	PD	MiCId
FAVTELFK	PD	MiCId
FCLNEGTHYK	PD	MiCId
FCQAYMTELYR		MiCId
FCQSFMTELYR	PD	MiCId
FDELLEK	PD
FDETVELHVK	PD	MiCId
FDFGLGLK	PD
FDGTLEADVENSK	PD	MiCId
FDGWSTGVSGR	PD
FDLDLTAADLK	PD	MiCId
FDLPLVLGK	PD
FDNPLTEAAVEDQK	PD	MiCId
FDPLENVTNVK	PD	MiCId
FDSLDTQLAGLGELK	PD
FDYPSR		MiCId
FEAELVPVPVK	PD
FENEYKPALENAR	PD	MiCId
FESLDAYENYQFK	PD	MiCId
FFAPLSK		MiCId
FFEVYGFLGPQLSVAK	PD
FFEVYGFLGPQVTVAK	PD
FFGFSADK	PD
FFNLALPR	PD
FFNVALPR	PD	MiCId
FGAEFGYGR	PD
FGAPLLTNDGVTLAK	PD	MiCId
FGDKENPLLVSVR	PD	MiCId
FGDLENPLLVSVR	PD	MiCId
FGDQMNNVAVTDGDKVEAEQR	PD	MiCId
FGDYAGDAYTGK	PD	MiCId
FGENLYYQHK	PD	MiCId
FGFESHWDDAANDDNK	PD	MiCId
FGFESHWDDAANDDNKGLQNFK	PD
FGFLDPEAASAGATVTMHPGAEK	PD	MiCId
FGFLVRPEANK	PD	MiCId
FGGTLANVPAAELGSLVLK	PD	MiCId
FGLLDGLMTTVHSTTATQK	PD	MiCId
FGPLPYSEVVK	PD
FGRPLDVQFVK	PD	MiCId
FGSPVLTNDGVTLAK	PD	MiCId
FGTGSASELFQR	PD	MiCId
FGVLEGLMTTVHSTTATQK		MiCId
FHAFNLR		MiCId
FHNLFVGQSEK	PD	MiCId
FHPSVNQGLLK	PD	MiCId
FKEMEEAEGGLQFVDEHVLGVAK	PD	MiCId
FKSRGNEEK		MiCId
FKTHLANLPLYYEYK	PD	MiCId
FLAATPEYVTTK	PD
FLADTFLK	PD
FLADTFLQDVR	PD
FLADYEGEVPGASAK	PD	MiCId
FLAYNWSNLK	PD	MiCId
FLDAYYDAK	PD	MiCId
FLDEDPWER	PD	MiCId
FLDLQQVTAK	PD
FLDNWYVGVK	PD	MiCId
FLDPPLHEFVPTEEADLEK	PD	MiCId
FLDPPLHEFVPTEEEDLKK	PD	MiCId
FLEELGTYDLLK	PD
FLGAYYENK	PD	MiCId
FLGFEQLFK	PD
FLGFEQLLK	PD
FLGFEQTFK	PD	MiCId
FLGFEQVFK	PD
FLGLELSTLK	PD	MiCId
FLGLLAAPEGLK	PD	MiCId
FLLDDLKK	PD
FLLDFGK	PD	MiCId
FLLEDLDK	PD
FLLESNLER	PD
FLLTGYADK	PD
FLNAYYDAK	PD
FLNVLSGDK	PD
FLPFEVYAR	PD
FLPTFLSEGEAAR	PD
FLRPLDLESNDK	PD	MiCId
FLSFEDLK	PD
FLSGFTAK	PD
FLYGVLEK	PD
FMDAFQFLK	PD	MiCId
FMGWADAAR	PD	MiCId
FMNDLLDQELHDLR	PD	MiCId
FNAGEDLLK	PD
FNAGEDLLKDTSVTDLK	PD
FNDALTYRPK	PD	MiCId
FNDYYPEVK	PD
FNDYYPEVSELAADK	PD	MiCId
FNEFLTSK	PD
FNELTADLVDR	PD
FNETYLLK	PD
FNGSQALGQNQTR	PD	MiCId
FNGTLEADVENSK	PD	MiCId
FNLDATYYR	PD
FNLSELQAR	PD
FNPALEEEGKNPFSLDSK	PD	MiCId
FNPAMTVELK	PD
FNYSYADK	PD
FNYVFGVTK	PD
FPQAFLER	PD	MiCId
FQHALNQLDNPVR	PD	MiCId
FQHALNQLENPGR	PD	MiCId
FQHLVAGTYK	PD	MiCId
FQHPVAGTYK	PD	MiCId
FQLAVNQLENSSR	PD
FQNATNQLDNTAR	PD	MiCId
FQNATNQLDNTGR	PD	MiCId
FQNATNQLDNTSR	PD	MiCId
FQPTDPENVLK	PD
FSLAPVAVALSAK	PD	MiCId
FSLAPVAVR	PD	MiCId
FSLSRYT		MiCId
FSNETFFEPLKK	PD	MiCId
FSNTSLSLK	PD	MiCId
FSSDALLDFYK	PD	MiCId
FSTDLPEFAEAEK	PD	MiCId
FSTGLGYQYQDGAFGGPVK	PD	MiCId
FSVLTAVGLLPLAVSGADLDALMQGAATAQK	PD
FSVTNAQGGTSTLSDFSSAK	PD	MiCId
FTAQVYVLTK	PD
FTDEELAAAAFK	PD	MiCId
FTDYTFFGK	PD	MiCId
FTLQYDK	PD
FTLSSWCHLANCGDQLWR		MiCId
FTNLGDDETLR	PD	MiCId
FTPDVLGDGAVNYFTEK	PD	MiCId
FTPVMPALSSYLAK	PD	MiCId
FTQAGSEVSALLGR	PD	MiCId
FTQLPQAVQDAFK	PD	MiCId
FTSNMNFK	PD	MiCId
FTSNMNFKDDADANTK	PD
FTTVVQLGLGGSDLGPR	PD
FTVAPSFRPDK	PD	MiCId
FTYEYVDEDKK	PD	MiCId
FVAGDKPWGEK	PD
FVDFVK		MiCId
FVDLNTVSK	PD
FVENADGLK	PD
FVEPLLTK	PD	MiCId
FVEPLLTR	PD
FVFGYPNFDKVELTVPAGK	PD
FVFSAENNKR	PD	MiCId
FVGLALDDVNESDR	PD	MiCId
FVGMLTDSR	PD	MiCId
FVKYDEDEAVK	PD	MiCId
FVLDPLER		MiCId
FVLGGPHGDTGLTGR	PD	MiCId
FVLNAGPYXAFGLGGK	PD
FVNEYVAK	PD	MiCId
FVVEPLER	PD	MiCId
FVVLPGYLFQPVVK	PD	MiCId
FVYGLVVNK	PD	MiCId
FWGLGADGTVGANK	PD	MiCId
FWGLGGDGTVGANK	PD
FWLANADVVLAK	PD	MiCId
FYAEQEGEDHGGGHYK	PD	MiCId
FYAGLGYNK	PD	MiCId
FYDAERCEAYK		MiCId
FYDVDNLLR	PD	MiCId
FYGLGADGTVGANK	PD	MiCId
FYLDQAAQK	PD	MiCId
FYLNSALAHK	PD	MiCId
FYLNSAPAYKPYVTQLLTTDAK	PD	MiCId
FYLPTAPYNTLGGVDGNTNK	PD	MiCId
FYPATQANASR	PD	MiCId
FYPLTR		MiCId
FYTNLNLYNTGSLLK	PD	MiCId
FYTTVGNGTAVASAK	PD	MiCId
FYTVDGR		MiCId
GAATFAPAECATK	PD	MiCId
GADSSGVGAAAQQLGELVAEK	PD	MiCId
GAFENGTLTGK	PD	MiCId
GAFTSAGFDSSSDWR	PD
GAFTSAGMDSSSDWR	PD
GAFTYVSWNADESGKK	PD	MiCId
GAGEGTASVLANSEAGVESYNLLWTLTHADLVK	PD
GALADLAEK	PD
GALAPSLFGNLSDHR	PD	MiCId
GALAPSLFGNLSSHR	PD	MiCId
GALVVNLHDR	PD
GANLAGFMK	PD
GAPVYELTFK	PD
GASAVVLYGSR	PD	MiCId
GASGVLVVTTLK	PD	MiCId
GASLMGSECGLPASK	PD	MiCId
GATLGLSMPTK	PD
GDADFMDYANLDKAPEER	PD
GDFAHEVFAEVVK	PD	MiCId
GDKVPGAGTAEAAAK	PD
GDKWYNYHVADVTK	PD	MiCId
GDPENLDAQYR	PD	MiCId
GDTVFDTDEGPR	PD	MiCId
GDVDGDGDVTVVDTTYLQK	PD	MiCId
GDVLEVTRPNDAK	PD
GDVNKDGVVNVVDATLLQK	PD	MiCId
GELENYLVEQGFSK	PD
GEPKPELSLAPVAVR	PD	MiCId
GFDTELAFK	PD	MiCId
GFEGLLKR	PD
GFEGLYNR		MiCId
GFGSGVLLSK	PD
GFLADLQAK	PD	MiCId
GFMLDVGR	PD
GFNPLYSQALYMK	PD
GFQLAMATLDGGR	PD	MiCId
GGAEVLTSDYLGK	PD	MiCId
GGDWDDGGLWR	PD
GGFLQVTAANK	PD
GGGFSSNFLSK	PD
GGGLGNGGTNFDAK	PD	MiCId
GGHSGLQLGWGHANANK	PD	MiCId
GGHVDEYWQLLR	PD	MiCId
GGLLLTGSAK	PD
GGNSGGSTPNPDAPAGGSVR	PD	MiCId
GGQAGDLEVAALNDLTTPATLAYLLK	PD
GGTVALSHDAVLK	PD
GHAEESTPYYTWK	PD	MiCId
GKDPLYEVQTTK	PD	MiCId
GKEFEEGKLTLEDVVAYAK	PD	MiCId
GLAASDLHLADLQGTLGSTAQLGR	PD	MiCId
GLAAYTEAGLK	PD
GLADAVNVAVEAVK	PD
GLADAVNVAVEAVKK	PD
GLAEDDVKVELSGK	PD
GLDAAVCEVEK	PD	MiCId
GLDFEALDR	PD
GLDQLADTVK	PD	MiCId
GLEDGTWHQGTAK	PD	MiCId
GLELTSALPSFDYDGTEK	PD	MiCId
GLEMMMHHETSASVR	PD
GLEVLTKPLLQLATQHHK	PD	MiCId
GLFYGEEGFR	PD	MiCId
GLGANQVESFLQTDAALNQGNSGGALVNAK	PD	MiCId
GLGLALLSTSK	PD	MiCId
GLGTALLSTSK	PD	MiCId
GLKFNLTYANSVQNVKADK		MiCId
GLLAPMPWSK	PD	MiCId
GLLDALLDGSLDKAPTK	PD	MiCId
GLLDALLDGSLEK	PD	MiCId
GLLDALLNGDLNNVPTK	PD
GLLDALLSGALNEAPTK	PD	MiCId
GLLDKLDYLK	PD
GLLDPETPKEDSPFYHK	PD	MiCId
GLLLLDVTPLSLGLETLGGVCTK	PD
GLLQDVTQYAEQYK	PD	MiCId
GLLQDVTQYAEQYKNDFASGPYSLVQVGGK	PD
GLMTTVHAATATQK	PD
GLNSTDALEGTYLDNYK	PD	MiCId
GLNWGGSLAR	PD
GLPAFGLYGHDVQEADDTTLPEDVKEK	PD
GLPAFGLYGR	PD	MiCId
GLPCVYYGSEVEFK	PD	MiCId
GLSDAAEWALAK	PD
GLTAATGMDALTHALEGYLTK	PD	MiCId
GLTALTADDVKDDVTLLDGTK	PD
GLTEPTPTFSACFGAAFLSLHPTK	PD	MiCId
GLTEPTPTFSACFGQAFLELHPTK	PD	MiCId
GLTEVVFDR	PD	MiCId
GLTFGGSLAR	PD
GLTLNTAHVEYETDKR	PD	MiCId
GLVASLEAADSMLK	PD	MiCId
GLVDSQDLSLNLSR	PD	MiCId
GLYDLNTFTADEALLPTR	PD	MiCId
GLYDSPYDAFTNYMNLLGDFLSR	PD
GMAENPDHFFQHR	PD
GMLLKPLVTEK	PD
GMLPSNTLGAK	PD
GNFWGAAASLRPNR	PD
GNLDVNLGQYVK	PD	MiCId
GNLLADLTDVLSMTVPGESK	PD	MiCId
GNLLADLTDVLSMTVPGESKK	PD	MiCId
GNLLLGSDAEEAEK	PD	MiCId
GNLLLRPVLSK	PD
GNLNNDVMDGLR	PD
GNSGVLTSLLFR	PD	MiCId
GNTATGATKPALVETGAK	PD
GNTATNTLKPATVETGAELR	PD	MiCId
GNTLPTVDELLQQKPVVGR	PD	MiCId
GNVANAETYLSK	PD
GNVLSFNNK	PD	MiCId
GNYALGLK	PD	MiCId
GPLEVGDSGQLK	PD
GPNHGPAPLPEEGK	PD	MiCId
GPQNLNDQSFWVSVNDLK	PD	MiCId
GQMELTMLDVGQGDCFFFR		MiCId
GQPVSTLLSEEK	PD	MiCId
GQTGQQLLLGAYSALSR	PD	MiCId
GQVLAKPGTLVPHAK	PD	MiCId
GQVLTTLAPNNTYLMAR	PD	MiCId
GQVQVNTGYR	PD	MiCId
GQVSELGAVNVMTGLYTGR	PD	MiCId
GQVTDLGAVNVMTGLYTGR	PD	MiCId
GQVTELGAVNVMTGLYTGR	PD	MiCId
GSALAFLAK	PD	MiCId
GSALGALNGVPQWEEK	PD
GSAMELSDVGFLQGSK	PD
GSDDTLFALVDGTVR	PD	MiCId
GSDVTVEGLNAAMK	PD
GSESYAVTFK	PD
GSHENGDVFFQHR	PD	MiCId
GSLVLLEK	PD
GSMFNTPPVVPLYAALQTLR	PD	MiCId
GSPEYWVAVVKPGR	PD	MiCId
GSSLLPWQEFSNVLDYTTLLPR	PD	MiCId
GSTTLNLSLLVEGQK	PD	MiCId
GSVCLYDR		MiCId
GTALPSAWK	PD
GTETYYCDETGVR	PD	MiCId
GTFDYYQR		MiCId
GTFGVLLLTTK		MiCId
GTFNVVAVK	PD
GTGEYEAWAK	PD
GTHLMPGENVGK	PD	MiCId
GTLDAAGFSGLLAK	PD
GTLDTQGVAGR	PD	MiCId
GTLLGVYDVR	PD
GTLLLYMQYSLLSNK		MiCId
GTLLSLENSGR	PD
GTNLHVGAENVHFEK	PD	MiCId
GTPEEEAALEK	PD	MiCId
GTQFVSNASCTTN		MiCId
GTQFVSNASCTTNCLAPLAK	PD	MiCId
GTRLFGPVAR	PD	MiCId
GTSQGTLTDLDGK	PD
GTTLPHELVGK	PD
GTTNGTLTDLDGK	PD
GTTNGTLTGLDGDFSLPNVK	PD
GTTSENLSTELLNHR	PD	MiCId
GTTWQATPGLFAYR	PD	MiCId
GTWAYTDELPSVK	PD	MiCId
GTWQLTLR		MiCId
GVANWTATAETTFNGVK	PD	MiCId
GVKPGVDLGTR	PD	MiCId
GVLAGYPVVGLK	PD
GVLGYNTDPLVSR	PD	MiCId
GVLGYTDEAVVSSDFLGDTR	PD	MiCId
GVLGYTEDAVVSSDFLGDTR	PD	MiCId
GVLLGQLADTVK	PD	MiCId
GVMAPLNDLWTDDAKK	PD	MiCId
GVNLTNSFTFK	PD	MiCId
GVNPDTGLGEFWLDPNDHSK	PD	MiCId
GVNPNAFDGR	PD	MiCId
GVNSTDQALYK	PD
GVPEVWGSTYDVR	PD	MiCId
GVQAAYNQLTK	PD	MiCId
GVSEDLLADLR	PD
GVSRPLVGMHFFNPADR	PD	MiCId
GVSYDESTLLSR	PD	MiCId
GVVDYVAFALK	PD
GVYETPGGALLYK	PD
GWFTTEFAR	PD
GYADLLQPELK	PD	MiCId
GYANEGHDSAHPDYADLGKR	PD	MiCId
GYAQLLLTNLYGHQLK	PD
GYDGAQLSYK	PD	MiCId
GYEDGSFKPEGNLTR	PD	MiCId
GYLPEYPLGTADELADK	PD	MiCId
GYLPTDADMHTNLPGVFAAGDLR	PD	MiCId
GYPDGTFKPSGK	PD	MiCId
GYSVTLVDGK	PD	MiCId
GYTVLNTLFNAK	PD	MiCId
GYVDGVAGEVK	PD	MiCId
GYVLALVGDSK	PD	MiCId
HADSVNGFELGVKPGLAVK	PD	MiCId
HADVDKVVEATR	PD	MiCId
HAPLGDASPVEVR	PD	MiCId
HDNVLAYLR	PD	MiCId
HELGQSAVNALR	PD	MiCId
HELGQSAVNALRK	PD	MiCId
HESNPGNHTNRPVLDHEPVGEAR	PD
HFDMNLTR	PD	MiCId
HFDTNVQLK	PD	MiCId
HFEYWDK	PD	MiCId
HGLLTLFVPK		MiCId
HGPAPLPEEGAWVK	PD	MiCId
HGPAPLPEEGEWVK	PD	MiCId
HLDMTLTR	PD	MiCId
HLETEDDGEYASDYWK	PD	MiCId
HLGADTDVPAGDLGTGAR	PD	MiCId
HLGPDMDVPAGDLGVGGR	PD
HLGPETDVPAGDLGVGGR	PD	MiCId
HLLNLPT		MiCId
HLLTAHEQGASHAADGYAR	PD	MiCId
HLLTSHEQGAAHAADGYAR		MiCId
HLPAERPFK	PD
HLQTYLDNLNK	PD	MiCId
HLTNDELLTNK	PD	MiCId
HLVLFK		MiCId
HMGMTAENVCTNETYQK	PD
HNFNAGPSLLPR	PD	MiCId
HPDGNWSGQGNYTNFAAVLDEMGSR	PD
HPGESEYLQAVK	PD	MiCId
HPGESEYLQAVR	PD	MiCId
HPSVDVPASNLK	PD
HPSVELPASNMK	PD	MiCId
HQYDVDTETVLGFLK	PD	MiCId
HTPEGFDPELDDPYKYPQQK	PD	MiCId
HTPFFNNYRPQ	PD	MiCId
HTVEATEDSLLVDGK	PD	MiCId
HVLLSAPAGNDLK	PD	MiCId
HVNFLVSPSGLEGR	PD	MiCId
HVPVWTVENGLVHVK	PD	MiCId
HVPVYVTEDMVGHK	PD
HVSLGAGSNVK	PD
HVVQLETLSADK	PD	MiCId
HYAHVDCPGHADYVK	PD	MiCId
HYDSNASTANQPTSDNVYLDGLK	PD	MiCId
HYENVSYDVTK	PD	MiCId
HYLVTGGLKPGDK	PD	MiCId
KAAELVNYAPNK		MiCId
KADAALDSNAENKDAALK	PD
KAEDNPWEQLK	PD	MiCId
KAELGVDGAFTSAGMDGSSDWR	PD	MiCId
KANLTGAVSAVDDK	PD	MiCId
KAPADLADFGR		MiCId
KAPEGTGVLAGGPAR	PD	MiCId
KAQEAGLTTVVFDR	PD	MiCId
KAVFYQNGTWAYNDVK	PD	MiCId
KDEEALPAEEVQEELLGK		MiCId
KDELHLELK		MiCId
KDFSDNLVEDHK	PD	MiCId
KDLGLTDSDLAGQYQYTK	PD	MiCId
KDLGMMAMSYGYVYVAQLCMGADK		MiCId
KDRYANAVPEEGCYLYDT		MiCId
KEDVQCSLTGNSTNPVR	PD	MiCId
KEENLSNSDWLTR		MiCId
KEFADDKAR		MiCId
KEFETELFLPGSK	PD	MiCId
KETDPNAAPTNPSLK	PD	MiCId
KFAELLGEVVTDSTK	PD	MiCId
KFDDSQTADYNAGK	PD	MiCId
KFFLDTANVDELR	PD
KFFREPACGFPR		MiCId
KFFVDQLRNHR		MiCId
KGDTVFDTDEGPR	PD	MiCId
KGDVNPNWEGTNQR	PD	MiCId
KGEEGLQALVEK	PD	MiCId
KGETFPGLLEVTGK	PD	MiCId
KGLGLEEPNLK	PD
KGPNHGPAPLPEEGK	PD
KGTDAETEFTSGEAVFFQNGSWEYSTVTK	PD
KGTGAVLETTEAQAEQRVQSR	PD
KHPGENEYLQAVR	PD	MiCId
KHVPVYVTEDMVGHK	PD
KKELLYFLR		MiCId
KKGLQELLR		MiCId
KLAAEAPAEVFGK	PD	MiCId
KLASEHPSEQVGAELR	PD	MiCId
KLCEYLQRVDDMQCCAPK		MiCId
KLDEAYNYVK	PD	MiCId
KLDELYSDR	PD	MiCId
KLEAGEDVDKQNYVDEELFAHDDTVK	PD	MiCId
KLEDAVQAVGK	PD
KLEDLNSFEK	PD	MiCId
KLEDVLGPSMQGGDYPDVVHLATGR	PD	MiCId
KLEEAYNFVR		MiCId
KLFDELSPK		MiCId
KLGDVTTQPDNAQTK	PD	MiCId
KLLAPGAEALK	PD
KLLQPASSYDGANWYK	PD	MiCId
KLNTTDLLER	PD
KLPVTLLQDPVYLK	PD	MiCId
KLPVYALAK	PD
KLSNLQELLPLLEQLVNTGAK		MiCId
KLSNLQELLPLLEQLVQSGAK	PD	MiCId
KLTSASGAPVADNHNVATAGR	PD	MiCId
KLVVGYVPTKDEK	PD	MiCId
KMDDYNAYLNEMMK		MiCId
KMLYLSCLSMFSHK		MiCId
KNATVEVTPVLR	PD	MiCId
KNNLDALHDTVHEMAR	PD
KNPDNQGYSLSAGQR	PD
KNPEGANELLNR	PD	MiCId
KPDGNLALVYPNYTNPDLSYQAGK	PD	MiCId
KPGDVTVQPDNAATQGK	PD	MiCId
KPLWLEAPHLYK	PD	MiCId
KPSEFNVDAEAVKK	PD	MiCId
KPSLAADYETMK	PD	MiCId
KSLLLVSSR	PD
KSTPFAAQSAAETAAK	PD	MiCId
KSTPYAAQSAAETAAK	PD	MiCId
KSTSFEYPNFEFNK	PD	MiCId
KSVFSVMNYLMPK		MiCId
KTDVMMSLDEQSMSR		MiCId
KTELEEFELV		MiCId
KTFNEYGLDGK	PD	MiCId
KTLEEAGAEVELK	PD	MiCId
KTLKNATK		MiCId
KTTDCYVCDHFR		MiCId
KVDAANPLTLVLK	PD
KVDAEEYFPK	PD	MiCId
KVEGDLTLAAEHEYGVYAK	PD	MiCId
KVGNLSWSGDAR	PD	MiCId
KVLSDLQDGTFAK	PD	MiCId
KVNLPSYQVK	PD	MiCId
KVNVPVVFWNR	PD	MiCId
KVSLVMDLLR		MiCId
KVTEAFTAQTGLK	PD	MiCId
KVVLSAPAGNDLK	PD	MiCId
KVVVGHYTDPEVAEK	PD	MiCId
KVVVTGLEMFR	PD
KWFPLTK		MiCId
KYFSVASGGGTGR	PD	MiCId
KYGYSPLTR		MiCId
KYLADNNLQLYTLNALDK	PD	MiCId
KYLEEDEADPNSK		MiCId
KYSPQELSAMLLQK	PD	MiCId
KYTFLVHPEANK	PD	MiCId
LAAAQAALAEK	PD	MiCId
LAAAQAALANK	PD	MiCId
LAAAQAALKNPR	PD	MiCId
LAAEQLPCVFDVSAR	PD	MiCId
LAALEGGTAALAVASGAAAVSYALQALAK	PD
LAALETQETETR	PD
LAALKEELK	PD	MiCId
LAALKEELKGDFVTDEK	PD	MiCId
LAALLLENR	PD	MiCId
LAANLDAYYPRPTFGDGSK	PD
LAANSPALNAGK	PD	MiCId
LAANVVSGAADK	PD	MiCId
LAAQDPSFGHPEK	PD	MiCId
LAATYADATTAK	PD	MiCId
LADEGLLSTK	PD
LADLNLTTGEYSCTLTDK	PD	MiCId
LADSLKGDDLK	PD
LADVMPLEDAVNFMK	PD	MiCId
LAEDAPVQSGGR	PD
LAEEAFATGK	PD	MiCId
LAEEAQLSEK	PD
LAEEDPTFR	PD	MiCId
LAEGTAPSVQVAPPNK	PD	MiCId
LAELAVGDACTGSNPR	PD	MiCId
LAELGLNLK	PD	MiCId
LAELTEHLK	PD	MiCId
LAEVAVETAK	PD	MiCId
LAEYWSTFK	PD
LAFVGVTTPETFTK	PD	MiCId
LAGDVTLGVTLPLAK	PD
LAGEFLPCVFHVSAR	PD	MiCId
LAGEQLPGVFNVSAR	PD
LAGEYADELANLGVR	PD	MiCId
LAGGFTDTSLTNPYGDGK	PD	MiCId
LAGGVAVLK	PD
LAGGVAVLR	PD
LAGLELDRR	PD
LAGLEVLR	PD
LAGLFEWDSAASK	PD	MiCId
LAGLGYK	PD
LAGLTTLTNDANAYK	PD	MiCId
LAGMTTEAAVAQMR	PD
LAGVDLPR	PD
LAGVELAVLDENTTAR	PD	MiCId
LALDANDEVLGYQFVK	PD	MiCId
LALDGLNYQVLK	PD	MiCId
LALEAVFR	PD
LALELLPDK	PD	MiCId
LALLGYGSQGHAHALNLK	PD
LALLGYGSQGHAHALNLR	PD	MiCId
LALLNENSQAAK	PD	MiCId
LALLSALSSK	PD
LALLSVLSDK	PD
LALNAEVYTDNDWTDNVRPDGK	PD	MiCId
LALNENADAR	PD	MiCId
LALNLMSLAADDANAFK	PD	MiCId
LALSGFGNVAWGASK	PD	MiCId
LALSSSNDEVVAPTNLR	PD	MiCId
LALSTADDKVTAPVNLR	PD
LALVPLLR	PD
LAMPQGVK	PD
LANLPLLR	PD	MiCId
LANPTLLSR	PD	MiCId
LAPALDLAVGK	PD
LAPHFSVSVGK	PD
LAPTGATNVYK	PD
LAQELGLGNR	PD
LAQMNYQQTLLEAGK	PD	MiCId
LASLDLVNQK	PD
LASLGLLGNFVGMLTDSR	PD	MiCId
LASRQTRPR		MiCId
LASYTNPLTPAQANDQDFTQNQQLVLDNK	PD	MiCId
LATDPFVGK	PD
LATLGGTPDGR	PD	MiCId
LATLKPAFTK	PD
LATQAALLLR	PD	MiCId
LAVDANDEVLGYQFVK	PD	MiCId
LAVNETDTDKVGNYTFSFFK	PD	MiCId
LAVTELFK	PD
LAVTYPELAK	PD	MiCId
LCAEVTQVK	PD
LCDLDGDGALSVK	PD	MiCId
LCDVLEGWQLALR	PD	MiCId
LCKPECLFASNTSSLSLTELGK	PD	MiCId
LDAGADAADMSFSLK	PD
LDANELTYNLK	PD
LDASQTMFNNK	PD	MiCId
LDAVDDELSNTLK	PD	MiCId
LDAVEQLYVQHTK	PD
LDAYLAQNK	PD
LDDFNVR	PD	MiCId
LDDYVSVLSCPGPR	PD	MiCId
LDELGLGK	PD
LDELTDTQGETVK	PD	MiCId
LDELVQDFEYR	PD	MiCId
LDEMYLNR	PD
LDFGMFASK	PD	MiCId
LDFNSTSFSHPK	PD
LDGAPFK		MiCId
LDGTTYTLVK	PD	MiCId
LDHVVGVLK	PD
LDLFNVTEEELK	PD	MiCId
LDLFSGFLGAGK	PD	MiCId
LDLFTGTLGK	PD	MiCId
LDLFVAQNTDGK	PD	MiCId
LDLGGLSLLR	PD
LDLLLPK	PD
LDLLSGFLGAGK	PD
LDLPDAWK	PD	MiCId
LDMSNAGPYDQGLNESFQNAFK	PD	MiCId
LDNELTAAGK	PD
LDNLLAMLR	PD
LDNVLFR	PD
LDNVVFR		MiCId
LDNYGTLLGYSK	PD	MiCId
LDPLFENNDLK	PD	MiCId
LDPVLGR	PD
LDPWFLGK	PD
LDQELSNVK	PD	MiCId
LDRYELTAEALR	PD	MiCId
LDSDLFSK	PD
LDTLDAFK	PD	MiCId
LDTLDYK	PD
LDVYRQLAPEAYTDEQLEVFR		MiCId
LDWDSQTVTFTVK	PD	MiCId
LDYLGGDGQTEANLTNR	PD	MiCId
LDYLMELK	PD
LDYLMLEGDPENVDAQYR	PD	MiCId
LDYMLELR	PD	MiCId
LEANQDGAFDLNNEDDKK	PD	MiCId
LEAPALVK	PD
LEAPEGWLK	PD
LEASVGQAVK	PD
LEDALAATK	PD	MiCId
LEDALNATR	PD
LEDFDAETMK	PD	MiCId
LEDPGLGCYKLWLMLT		MiCId
LEDTSWLHPVK	PD	MiCId
LEDVLGPSMQGGDYPDVVHLATGR	PD	MiCId
LEDVSAMNVGDVLK	PD	MiCId
LEDYGLSDYLGLMQK	PD	MiCId
LEEAGAEVELK	PD
LEELVALPYLANSK	PD	MiCId
LEEQGAEVTLK	PD
LEEVNPTHAPR	PD	MiCId
LEGDDFPALVVGNSDNLK	PD	MiCId
LEGNTPLSLR	PD	MiCId
LEGSLVDDSYFGDEGTDSKPVTLK	PD	MiCId
LEGTTDSDPVVTK	PD	MiCId
LEHTVANLDNVSENTSSAESR	PD	MiCId
LEKLPLST		MiCId
LELHPLGLGGK	PD	MiCId
LELNTGAAPQTR	PD
LELTYYTGK	PD
LENFAPAVLPNTDK	PD	MiCId
LEPTSVEK	PD
LESGSLQDLLANK	PD
LETLHGVVFDGLTK	PD	MiCId
LETSPEDLTGMK	PD
LEVDAQLKK	PD
LEVVALNDLSDPANLAYLLK	PD	MiCId
LEYGFLPADK	PD
LEYQALR	PD
LFANYSR		MiCId
LFAPEKGEDTR	PD	MiCId
LFATYTQEQVDK	PD	MiCId
LFDALNDPR	PD
LFDELAPK	PD
LFDELSPK	PD	MiCId
LFDLYLTDSTTDPTQLSAK	PD	MiCId
LFENDPFAK	PD	MiCId
LFFEKTNK		MiCId
LFFWNMTTFNK	PD
LFGPDETASNR	PD	MiCId
LFGSASLR	PD
LFLAAATAANQMR	PD
LFMLQTR	PD
LFNDGLGFR	PD	MiCId
LFNVALPR	PD
LFPDKPVTAK	PD
LFPLESPALDSLTVNK	PD	MiCId
LFQLAGFSEADAQQK	PD	MiCId
LFRPEANAER	PD
LFVHHLQNAENGATVEFDK	PD	MiCId
LFYWNK		MiCId
LFYWNMTTFNK		MiCId
LGAALGAGLAVLGAGLGLGK	PD
LGADGGGAGLAGTDR	PD	MiCId
LGAEAVAGLK	PD	MiCId
LGAKEKPLR		MiCId
LGALLEK	PD
LGANALLGVSLAALYASAESAGLPLYR	PD	MiCId
LGANPNANGGVLR	PD	MiCId
LGASAGLGLK	PD	MiCId
LGASALMQGLADGYFVLPYTLQNYLADQLTVPR	PD
LGAWGLGAMAPPFPK	PD	MiCId
LGAYNSTNTPGDASK	PD	MiCId
LGAYVLGMR	PD	MiCId
LGDDYYPLHLGAYDR	PD	MiCId
LGDDYYPMHLGAYDR	PD	MiCId
LGDVTTQPDNAQTK	PD	MiCId
LGEDFPTDPK	PD	MiCId
LGEFAPTR	PD	MiCId
LGEFVATR	PD
LGELAHDFR	PD	MiCId
LGELVATHVLPR		MiCId
LGELVATHVLPRPHTDVEK	PD
LGENLHTVEAGEGSLLVDGK	PD	MiCId
LGESFVLLNHAPVYGFANR	PD	MiCId
LGEWLGR		MiCId
LGFLDLGR	PD	MiCId
LGFLGGMAVPAVLR	PD	MiCId
LGFNTNTNVSLR	PD	MiCId
LGFTHQLTK	PD
LGGLGPTTGDAALYGTAVK	PD	MiCId
LGGLVHEGTFDVK	PD
LGGNAVADFTVFGR	PD	MiCId
LGLAAQALGLAEGALDETVAYVK	PD
LGLASQALGLAEGALEETVAYVK	PD	MiCId
LGLASQALGLAEGALQETVAYVK	PD
LGLDNFR		MiCId
LGLELATK	PD
LGLFGGAGVGK	PD
LGLNGFGR	PD	MiCId
LGLNSFELPK	PD
LGLRPTLDGR	PD
LGLTELPQTADEFLAAAK	PD	MiCId
LGLVAVSR	PD
LGNLTVLFDANR	PD	MiCId
LGNPDAYDAFALNMVK	PD	MiCId
LGNPGEYDAFALNMVK	PD	MiCId
LGNPSAYDAFALNMVK	PD
LGNPSEYDAFALNMVK	PD	MiCId
LGNTDLTLR	PD
LGPEELTR	PD	MiCId
LGSDYKPGETLNLTVTATDGVK	PD	MiCId
LGSGLVSLMVR	PD	MiCId
LGSGLVTVMVR	PD	MiCId
LGSSAMEGLAR	PD
LGSSGDLAYVAR	PD	MiCId
LGTDDDKLVAAGFDAGSVLK	PD	MiCId
LGTLKPAFTK	PD
LGTLNYFR		MiCId
LGTNYDLFNYYGAPDADR	PD	MiCId
LGTQEMNEDLYDK	PD	MiCId
LGVGPEDVVFCGR	PD	MiCId
LGVLGAGTMGQGLAK	PD	MiCId
LGVNHHQLPVNR	PD	MiCId
LGVPNDTTNEAR		MiCId
LGVSPADVHDVSK	PD	MiCId
LGVTDYSQTKPNGK	PD	MiCId
LGYDAEYLK	PD
LGYGGYLK	PD	MiCId
LGYNYLK		MiCId
LHAEGVEFLSTGGTR	PD	MiCId
LHANGVALQLPLGQEDTFR	PD	MiCId
LHAQYSNGVEDDTAK	PD	MiCId
LHEAVLAYAR		MiCId
LHEEMPEVYDQFVELATR		MiCId
LHEEVKVPYLVNSK	PD	MiCId
LHELHALPGANK	PD	MiCId
LHGQAEAGYWVK	PD	MiCId
LHHVGLNTGNEEEAMK	PD
LHLPQVTYVADLQK	PD	MiCId
LHLSEETFK		MiCId
LHPSVNLGLLK	PD	MiCId
LHPSVNLGVLK	PD
LHQLMTGLHDGSAAAAEK	PD	MiCId
LHTGLTADATHLDLDTAK	PD	MiCId
LKADAEAYLGEPVTEAVLTVPAYFNDSQR	PD	MiCId
LKADAEGYLGEK	PD	MiCId
LKDDLNALR	PD
LKDLAAELDK	PD	MiCId
LKDSDAPSTSQADNLK	PD
LKDYYTELSK	PD	MiCId
LKELSVALGK	PD
LKEQYVNELAPALNSK	PD
LKFEGVESK	PD
LKGDAENYLGEK	PD
LKGEALFLR	PD
LKLEPNEPGK	PD
LKLEPNEPGKGYEFVNALVGGALPK	PD
LKPAADADFDSLLDAEAYK	PD
LKPAADADFGR	PD	MiCId
LKPTDASELDDLLDAAGYK	PD	MiCId
LLADGSDNATMSSR	PD	MiCId
LLADTCDPSDAAAMK	PD	MiCId
LLADTCDPSDAAAMKK	PD
LLAEAMEK	PD	MiCId
LLAGAMADAVLEGK	PD
LLAGCTDPTTGK	PD	MiCId
LLAGTPYEEK	PD
LLALPQPFR	PD
LLAPGAEALK	PD
LLAPGFEALK	PD	MiCId
LLAYDPSSK	PD
LLDEAEPGDNLGALLR	PD	MiCId
LLDEAQAGDNLGALLR	PD	MiCId
LLDEGQAGDNVGLLLR		MiCId
LLDEHPNLR	PD	MiCId
LLDEPLSNLDAK	PD	MiCId
LLDGMLK		MiCId
LLDGPFK		MiCId
LLDLDEYK	PD
LLDLEHLLDR	PD	MiCId
LLDLLAPTQK	PD
LLDLLKPSNK	PD	MiCId
LLDLLLK	PD
LLDLLRPSNK	PD
LLDLVATNK	PD	MiCId
LLDQAEAGDNLGALLR	PD	MiCId
LLDQGEAGDNVGLLLR	PD	MiCId
LLDQLTNDDYDNAGK	PD
LLDTSYAEEDYALGMAK	PD	MiCId
LLDVSYDR		MiCId
LLDXFQK	PD
LLEATGLNPDTR	PD	MiCId
LLEESPYK	PD	MiCId
LLEESPYKK	PD	MiCId
LLEGVEPDPSVETVMK	PD	MiCId
LLELAWEGWR	PD	MiCId
LLELEHLLDR	PD	MiCId
LLENGGEFTAK	PD
LLEVLAGCNTPAETVEK	PD	MiCId
LLFAAQVNNTLSTSETR	PD	MiCId
LLFAENPGVVLQVADK	PD	MiCId
LLFNNGLEK	PD
LLGATTGDTWYK	PD	MiCId
LLGGSLHYK	PD
LLGLEQYLDR	PD	MiCId
LLGMGGALDSSR	PD	MiCId
LLGNGELTK	PD
LLGPDTGFDSLGEFTTAK	PD
LLGSLQSPLTNFAR	PD	MiCId
LLGSLQSPLTNLAR	PD	MiCId
LLGTDPSTDLALLK	PD
LLGTFEELTASVPEK	PD	MiCId
LLGTSAWYAPGAAGAFVVESLLHNQGK	PD	MiCId
LLGTSAWYAPGAAGAYVVESLLHNQK	PD	MiCId
LLLAYEPVWALGTGK	PD	MiCId
LLLDEGYLK	PD
LLLDLQEER	PD
LLLGNWK	PD
LLLGYTYGK	PD
LLLPGELAK	PD
LLLPMLNEAAFLK	PD	MiCId
LLLPSELQNLGGVVPSLK	PD
LLLSGLDK	PD
LLLSVDAAK	PD
LLLTSHLGK	PD
LLLVLPEANK	PD	MiCId
LLLVTALNPTPAGEGK	PD	MiCId
LLLYATSNR		MiCId
LLMDVVDVVEPQGSLK	PD
LLMSQHLGAPAK	PD
LLMVLPEANK	PD	MiCId
LLNEGLQEFLEK	PD	MiCId
LLNENLPHGK	PD
LLNEPTAAALAYGLDNEKEQK	PD	MiCId
LLNEPTAASLAYGLDKEEDQK	PD	MiCId
LLNETLSNVR	PD	MiCId
LLNETLSNVRDEG	PD	MiCId
LLNEVEHVNR	PD	MiCId
LLNLALPR	PD
LLNNLNNTTNNPVTNLK	PD	MiCId
LLNTNLGEAR	PD
LLPEQQGDFEK	PD	MiCId
LLPGFVENTLTNPYGDGK	PD
LLPGLAALR	PD
LLPGVDGLVHLSELSNDR	PD	MiCId
LLPGVDGLVHLSELSNDRVEK	PD	MiCId
LLPLEVLVRNVLA		MiCId
LLPLLSQFGGAEK	PD	MiCId
LLPLVEAAK	PD
LLQDVVLQHTGNFGEAHFCDLFTK	PD	MiCId
LLQFGEGNFLR	PD	MiCId
LLQPASSYDGANWYK	PD	MiCId
LLSDLQDGTFAK	PD	MiCId
LLSEALK	PD
LLSEMVATK	PD
LLSGAMADAVLEGK	PD	MiCId
LLSKPYEESLVLK	PD	MiCId
LLSLDGTYMGQSLSAK	PD
LLSLPFTFENR	PD	MiCId
LLSPELLK	PD
LLSPEVVGQEHYELAR	PD	MiCId
LLSQLFGDR	PD	MiCId
LLTLDGTK	PD
LLTLEQAK	PD
LLTNLFEYCSK	PD	MiCId
LLTPQGWLK	PD
LLTPTFELNVGK	PD
LLTPTWGVR	PD
LLTQLFGDR	PD	MiCId
LLTQLFGEK	PD	MiCId
LLTSPGTSPENK	PD	MiCId
LLVASASLHGHTR	PD	MiCId
LLVDLLNEGGFSK	PD	MiCId
LLVEVNK	PD
LLVLLPEANK		MiCId
LLVNDVECLEPKPLPK	PD	MiCId
LLVNGNALR	PD
LLVNGQALR	PD
LLVNTPSSQGGLGDLYNFK	PD	MiCId
LLVPQFNLR	PD
LLVTLLHEMQK	PD	MiCId
LLVTLLYAMK	PD
LLWGTANVFGHAR	PD	MiCId
LLYDFLVK	PD
LLYGGAMPVNK	PD
LLYHLLK	PD
LLYSQYR	PD
LLYYTGVNHK	PD
LLYYTGVNYK	PD	MiCId
LMALGYLGK	PD	MiCId
LMGERPMTLR	PD
LMKPLPNLDALLER	PD	MiCId
LMQAGGFLSVR	PD
LMSNVNYFR	PD	MiCId
LNAALPTLQK	PD	MiCId
LNALLAGK	PD
LNAPELTACPNCGELTAAHK	PD	MiCId
LNAPVSEEALEGVDK	PD	MiCId
LNDLTEHLK	PD	MiCId
LNDNFSFLTK	PD	MiCId
LNELTDHFK	PD	MiCId
LNEVVASTMVGGATLTK	PD
LNFAPQVSFGK	PD	MiCId
LNFGWYFKKLT		MiCId
LNGFTYVQTEYDLPTQTLTVVK	PD	MiCId
LNGGQMCLFQRCYSSHHR		MiCId
LNLDDNLMK	PD
LNLELEK	PD
LNLNNLFGGYNGEPR	PD	MiCId
LNLNTECQLVFAEATR	PD	MiCId
LNLPVTR	PD
LNNPALTAQVLVCVAR	PD	MiCId
LNPNATLGR	PD
LNQNLTNLTNEALK	PD	MiCId
LNSNMGVVDGQWAVK	PD	MiCId
LNTFVNELK	PD
LNTVLQSAFFK	PD	MiCId
LNVLSNLLEK	PD
LNVLTLTDR	PD	MiCId
LNVNGGALALGHPVGASGAR	PD	MiCId
LNVQSALK	PD
LNVSLDK	PD
LNVTSNVTDPVSYDYNAQTK	PD	MiCId
LNVVDLGVDYVR	PD	MiCId
LNVVYGAAHGTK	PD
LNWEQLKNFGLSREELHER		MiCId
LNYFVDTK	PD	MiCId
LPAHALGQAALNSLR	PD	MiCId
LPAHALGQAAVNSLR	PD	MiCId
LPALQKVVEDFFGKVPSK	PD
LPAPLHSFK	PD	MiCId
LPAPLHSFKN	PD
LPAVQEAVK	PD
LPAVQEEVKR	PD	MiCId
LPAVQELVEK	PD	MiCId
LPAVQKLVEDFFGKVPSK	PD
LPAVYDAVKK	PD
LPDDCLAAHANQSR	PD
LPDGADLQYGDGQMYLHR	PD	MiCId
LPDSFNSVR		MiCId
LPDVLKEDGYPDVQAY		MiCId
LPEGPLAEK	PD
LPEGPVAEK	PD
LPENLLPLQSGVGNVANAVLNGLVHSDFK	PD	MiCId
LPENQVLLNEGK	PD	MiCId
LPFEVAVGDR	PD
LPGFPLVLHGSSSVPQEEV	PD
LPGHQEEVLK	PD
LPGLVRPVR	PD
LPGLVTTNK	PD
LPHQACGNCGYYK	PD
LPHVPDYK	PD
LPLAGTSPAAK	PD	MiCId
LPLGVTSFQAQDNK	PD	MiCId
LPLLRQQTPK		MiCId
LPLSLPAGVTVTLK	PD
LPNFAGLK	PD
LPNLEDYEVK	PD	MiCId
LPSRDELLSK	PD
LPSTWAK	PD
LPTAGATLTDVELLGWAALDK	PD	MiCId
LPTLNVNGTDK	PD	MiCId
LPVASALWK		MiCId
LPVLLER		MiCId
LPVLQDLLQLLEK	PD	MiCId
LPVYALAK	PD
LQADLENDTDLASR	PD	MiCId
LQAFEGTVLAK	PD	MiCId
LQASYEVTNK	PD	MiCId
LQELTEHLK	PD
LQFDKGDTNMK	PD
LQFVGDDLLVTNPAR	PD	MiCId
LQGADPAVQQAR	PD	MiCId
LQGDSNSATMTTGEANK	PD	MiCId
LQGEGTKADSEYSGENLK	PD
LQGQYTSGPCSVSQK	PD	MiCId
LQLAGFGTFEQR	PD	MiCId
LQLEGDTNLVLAEDVLKR	PD	MiCId
LQLTYDLPK	PD
LQMTGEQLRR	PD
LQNFWDYGYK	PD	MiCId
LQNLTLGYDFK	PD	MiCId
LQNVPTSPR	PD	MiCId
LQPFNYER	PD	MiCId
LQPSVAAGDLK	PD
LQQEVALTAGK	PD	MiCId
LQQEVALTAGKK	PD	MiCId
LQQYSDDSSNYSHPK	PD
LQSMLDADSNTSHK	PD	MiCId
LQSYDAQLLDAAAEK	PD	MiCId
LQTLDGTLQLK	PD
LQTLLTEAK	PD
LQTLYGPGAYVGR	PD	MiCId
LQVDGGVSPK	PD
LQVHAFENEQK	PD
LQYSLLTDPTAR	PD	MiCId
LRDEYSGVLTGK	PD	MiCId
LRDTDMADEMVEYSK	PD
LREELADQLK	PD
LREFTVGYNLPLSK	PD	MiCId
LRGDVDGDGDVTVVDTTYLQK	PD	MiCId
LRLEDALNATK	PD	MiCId
LRMEDALNATR	PD
LRPDTQYDYK		MiCId
LSAFALTSYGCNK	PD	MiCId
LSAFDVLLK	PD
LSAFGSYTYNVK	PD	MiCId
LSALLDLGLGYLSLDR	PD
LSAPYQATWTTDK	PD	MiCId
LSATSGVAFGR	PD	MiCId
LSCLYDALYDYMSMEQRR		MiCId
LSDLYLLAAEAALK	PD	MiCId
LSDVLPLTSFEYLPESLLQGWGER	PD
LSEESFWK		MiCId
LSEESWFK	PD	MiCId
LSEETVYNLTK	PD	MiCId
LSEHQAQVSEMQK	PD
LSEPQYAGTSSEGGSK	PD	MiCId
LSEVYLLAAEAALK	PD	MiCId
LSEVYLNAAEAAAK	PD	MiCId
LSFGGGTESSNYR	PD	MiCId
LSGLFNALQEER	PD	MiCId
LSGTVDYYYSK	PD	MiCId
LSGVLNALNYAK	PD	MiCId
LSHLDGGNLHNALPR	PD
LSLLDFYGK	PD
LSLSLGEMNSK	PD	MiCId
LSNLQELLPLLEQLVNTGAK		MiCId
LSNLQELLPLLEQLVQSGAK	PD	MiCId
LSNLQELLPLLEQLVQSGSK	PD	MiCId
LSNPTLFGR	PD
LSPNFSLSLGK	PD	MiCId
LSPNVTDLTELAR	PD	MiCId
LSPVLAMYK	PD	MiCId
LSQEQEAALVLK	PD	MiCId
LSSFFATLGK	PD	MiCId
LSTGASWLQDASK	PD	MiCId
LSTTLTGLEMFR	PD	MiCId
LSVFQDLVPLLESVLQSGR	PD	MiCId
LSVLQDLVPLLEQVMQNGMK	PD	MiCId
LSVMCLK		MiCId
LSVMSWK	PD	MiCId
LSVYASAQHTDR	PD	MiCId
LSWSFEEVDAK	PD	MiCId
LSWTFDEVDAK	PD	MiCId
LSWTFEEVDAK	PD	MiCId
LSWTFEEVDGK		MiCId
LSYGGLGSGGGVR	PD
LSYLPSLNLAPQGSTTSMGGGNYVK	PD
LSYWFLDNDTK	PD	MiCId
LTAALPTLK	PD
LTAEALGGAMTHNR	PD
LTAGNLTTPHTK	PD	MiCId
LTALLDSVK	PD	MiCId
LTALLEELK	PD	MiCId
LTALLESVK	PD	MiCId
LTAQYLYNEK	PD
LTCDEALMK	PD
LTDELADSYYQNAVK	PD	MiCId
LTDGLAAWQK	PD	MiCId
LTDLSALASLK	PD	MiCId
LTDSLVFAGR	PD	MiCId
LTDTVGQSSVTTTGK	PD	MiCId
LTDVGEVNDHLDYK	PD	MiCId
LTDWADFSVK	PD	MiCId
LTEEVGHLNLLVNNAGLLK	PD	MiCId
LTEFEEKPEHPR	PD
LTELKEELFNLR	PD	MiCId
LTENDKYLYK	PD
LTESDPGGAQLK	PD
LTFNPDR		MiCId
LTFYYR		MiCId
LTGAWPGVALTEK	PD	MiCId
LTGAWPGVALTEKDSDGNYVVK	PD	MiCId
LTGPEAPVVALPAWLNR	PD	MiCId
LTGSFDYFVR	PD	MiCId
LTGSFDYYTR	PD	MiCId
LTGVLPVDLAVEQMK	PD	MiCId
LTGYSDVNTVTLDELLK	PD	MiCId
LTGYSDVNTVTLDELLKER	PD	MiCId
LTLACTECK	PD	MiCId
LTLDFLEK	PD
LTLDFLEPGK	PD	MiCId
LTLDFLEPGKK	PD	MiCId
LTLEAGYGR	PD
LTLEDVVAYAK	PD	MiCId
LTLGYTFDK	PD	MiCId
LTLMSESLR	PD	MiCId
LTLNLNEPCK	PD
LTLPASLK	PD	MiCId
LTLSPNFSLYR	PD	MiCId
LTLVAEAVK	PD	MiCId
LTNGLEVTSYLPGLGHNLQEHSVVLLR	PD	MiCId
LTPYQSAAEAAQAVAK	PD	MiCId
LTQENDHLFK	PD
LTSDATGKEDYFK	PD
LTSKPLVVSPYESLKK	PD	MiCId
LTSLAVLPTSHLNGLAALTLTTLQYTPQK	PD	MiCId
LTSPDGNLVMDFSLNQK	PD
LTTAEFLDALK	PD	MiCId
LTTAEFLEALK	PD	MiCId
LTTDDSGEAVNPVLAER	PD	MiCId
LTTDELLDALK	PD	MiCId
LTTDFTLEQK	PD
LTTDTTDDFGRPANTWR	PD
LTTLGSLTLDYLEDVSGTLLLPNAR	PD
LTTQAQNDQYWGVK	PD	MiCId
LTTSTSVQTVK	PD	MiCId
LTTTLTGLEMFR	PD	MiCId
LTVDASYYNR	PD	MiCId
LTVLSSAGQSDSQANK	PD	MiCId
LTVNATSNYFGSASK	PD	MiCId
LTVNDLVEMK	PD	MiCId
LTVNTSNQPTTTEQEKVDYLHATGAK	PD	MiCId
LTWTVLDGLK	PD
LTYLMCK		MiCId
LTYTYSFAR	PD	MiCId
LVAALPTLAELVNK	PD
LVAALPTLK	PD
LVADMLR	PD
LVADVCYK	PD	MiCId
LVAESTKLEPVTDPK	PD
LVANWGAK	PD	MiCId
LVDAGVLSQVAFK	PD	MiCId
LVDVAAAEKDK	PD	MiCId
LVEALGTQK	PD
LVEDFFGK	PD	MiCId
LVELELTADEK	PD
LVELLEK	PD
LVELVEK	PD
[truncated: 1,499 more rows]

## Sheet: Human_2_RF_genus
Genus	PD	MiCId
Alistipes	13	MiCId
Bacteroides	443	MiCId
Bifidobacterium	78	MiCId
Clostridium	99	MiCId
Collinsella		MiCId
Coprococcus		MiCId
Dialister	20	MiCId
Eubacterium		MiCId
Faecalibacterium	279	MiCId
Roseburia	25	MiCId
Ruminococcus	173	MiCId
Subdoligranulum		MiCId

## Sheet: Human_3_RF_peptides
Peptides	PD	MiCId
AAAAGCTESAELLK	PD	MiCId
AAAAYLDLPLYR	PD
AAAELLATYDQER	PD
AAAGNLLPSSTGAAK	PD
AAANYLDLPLYR	PD	MiCId
AAAQAALDAANAK	PD	MiCId
AAASNLVPNTTGAAK	PD	MiCId
AAAVNLVPNSTGAAK	PD	MiCId
AAAVSGQANTYELTLPVSADK	PD	MiCId
AACEPLLK	PD
AADDAAGLSLSEK	PD	MiCId
AADDAAGLTLSEK	PD	MiCId
AADKDATVLAAVSALDK	PD	MiCId
AAEAAQEVLEDTAEQPAEQTAQ	PD	MiCId
AAEESKDELANALK	PD
AAELPEALRK	PD
AAESGEVVEGDVTEFNK	PD	MiCId
AAEVALVGTEK	PD	MiCId
AAEVPEALRK	PD
AAFDDKNEAYCALELTPK	PD	MiCId
AAFEAVDQATLR	PD	MiCId
AAFEAVDQENVR	PD	MiCId
AAFEAVDQETLR	PD	MiCId
AAFEAVDQETVR	PD	MiCId
AAFEEAEHAAK	PD	MiCId
AAGAALGSSRPVAETLK	PD
AAGADYVGGMDLVEK	PD
AAGGEADVVPVSAVSVDELK	PD
AAGLDVYK	PD
AAGMVGADWALNTSK	PD	MiCId
AAGQDDLLAFR	PD	MiCId
AAGYDFSGDK	PD
AAGYDLPALAK	PD	MiCId
AAGYVPGQDVK	PD
AALEEAEHAAK	PD	MiCId
AALEEAGAEVEVK	PD	MiCId
AALEEGLVPGGGVAYLR	PD	MiCId
AALETALGK	PD
AALGLPEEELR	PD	MiCId
AALGLPEEELRK	PD
AALGTGASLEK	PD
AALLNATTVLDK	PD	MiCId
AALNNGYDMDLK	PD
AALQQVVEQYHPDR	PD	MiCId
AALSDYYR	PD	MiCId
AALTADELAK	PD
AALTAGELAK	PD
AALTLGMR	PD
AALTSLGHVTEGR	PD	MiCId
AAMGNFAAFSALPGVEVR	PD	MiCId
AAMPEAGPVLLEPLHTLK	PD	MiCId
AANAGGVATSALEMSQNSER	PD	MiCId
AANAGGVATSALEMSQNSQR	PD	MiCId
AANAGGVAVSGLEMSQNSMR	PD	MiCId
AANLDALHDTVHEMAR	PD	MiCId
AANLLNDLLSNR	PD	MiCId
AANLPQQMLENLAK	PD
AANTLSPVAALQGK	PD	MiCId
AANVALVGTEK	PD	MiCId
AANVMELYGSK	PD	MiCId
AAPVLLEPLMK	PD	MiCId
AAQDLLLEHK	PD
AAQGLLTVR	PD
AAQYDGLELMDR	PD	MiCId
AASGNLLPSSTGAAK	PD
AASTESFGYNTDELVSSDLVGMR	PD	MiCId
AASVNMPYVLER	PD	MiCId
AATPDALVLDK	PD
AATSESFGYNEDPLVSSDVLGMR	PD	MiCId
AAVAAMNNGDVVLLQNTR	PD	MiCId
AAVEEGLVPGGGVAYLR	PD	MiCId
AAVNDSTYAQTR	PD	MiCId
AAVPSGASTGEHEALELR	PD	MiCId
AAVRADRCQQR		MiCId
AAWDALTDAQK	PD	MiCId
AAWEEAEHAAK	PD	MiCId
AAWEEAEHASK	PD	MiCId
AAYEEAEHAAK	PD	MiCId
AAYFEDVAR	PD	MiCId
AAYLNTGVWAK	PD	MiCId
ADAAVAENAENKEEVVR	PD	MiCId
ADAETLLTDKDSMTGR	PD	MiCId
ADALVAALTPGLK	PD	MiCId
ADASGSVAQQATALK	PD	MiCId
ADAVAALWDR	PD	MiCId
ADDVEQGDFWTGYYQK	PD
ADFGYNAR	PD
ADGFEWGMTALPAVK	PD	MiCId
ADGLDSTDALK	PD
ADGLTSSPALK	PD
ADGPDENEALAK	PD
ADGSGDWPAWQSK	PD	MiCId
ADLDYGFAEADTTYGK	PD
ADLGLTDADLAGQYQYTK	PD	MiCId
ADLKDVDDSDLGLK	PD	MiCId
ADLNNENLEALEK	PD	MiCId
ADLVNELTK	PD
ADMFAPLVAQLK	PD	MiCId
ADNAGVNLVVLK	PD	MiCId
ADVFAAGDKVDVAGVSK	PD
ADVFAEGDKVDVVGVSK	PD	MiCId
ADYSFGEDWAR	PD
AEDLLADAEAQFGK	PD	MiCId
AEEAYDVYVAK	PD	MiCId
AEELFEK	PD
AEETAEEKPAAEETTVNPVEAGPAVAPK	PD	MiCId
AEGAEPFYLAADTPALK	PD	MiCId
AEGVDLSTDK	PD	MiCId
AEGVPQELVDGLR	PD	MiCId
AEKPQFNVGDTVR	PD	MiCId
AELADPFNYGEVLK	PD	MiCId
AELELTPAYK	PD	MiCId
AELENTTSDFDREK	PD	MiCId
AENTQENADTATDASENADVK	PD
AFAAALEDAK	PD
AFADTYPDSVSLLLDTYNLMESGLPNLLK	PD
AFAEEYAQK	PD	MiCId
AFAEPFPAR		MiCId
AFAEQLVNLTVK	PD	MiCId
AFAQVEGNTVALCDLK	PD	MiCId
AFDGLDLVEDAPAPAELADLATEVQQEAELMLNADQTHVMR	PD
AFDGTTPLTAR	PD
AFDLQLPDEDAEK	PD	MiCId
AFEGLLKR	PD
AFEGLLNR	PD	MiCId
AFELSPDPMLAELQALVAPLEVK	PD	MiCId
AFFADTEEEAR	PD	MiCId
AFGDLVYVDK	PD	MiCId
AFGGALGGFTTGR	PD
AFLDVVTDELK	PD	MiCId
AFLQNLETASVFAK	PD	MiCId
AFMPYGGLK	PD
AFTAQLLLNHVQAR	PD	MiCId
AFTDVVAEELK	PD	MiCId
AFTDVVAEELKK	PD	MiCId
AFVDYFYDLANEK	PD
AFYVEQQNR	PD	MiCId
AGAAGLFFLDAK	PD	MiCId
AGAANLVPNSTGAAK	PD	MiCId
AGAAYVSPFLGR	PD	MiCId
AGADPELLVLR	PD	MiCId
AGAPGTTAALALLNDQVK	PD	MiCId
AGAQNLVPNSTGAAK	PD	MiCId
AGAQNLVPNTTGAAK	PD	MiCId
AGASPGYGDVLVTK	PD	MiCId
AGATYVSPFLGR	PD	MiCId
AGDAGLFFVDSK	PD	MiCId
AGDGSYQEFLNNEAR	PD
AGDSALLFMDAK	PD	MiCId
AGDVLELK	PD
AGDVLEVR	PD
AGDYYLDLQSK	PD	MiCId
AGELTTAAQNEAR	PD	MiCId
AGELVSAAQTEAR	PD	MiCId
AGENSYTELK	PD
AGESGLLFMDAK		MiCId
AGEVTAALAK	PD
AGFVEALR	PD
AGGDYMAQLLTK	PD	MiCId
AGGLDFVTEHK	PD	MiCId
AGGLLELR	PD
AGGMGLLSGR	PD
AGGTVTEVEEAGK	PD	MiCId
AGGTVTEVEEAGKK	PD	MiCId
AGGVLDQLK	PD
AGHYAVGQFNLNNLEWTK	PD	MiCId
AGLAAAQAAGAVK	PD
AGLAAAQAAGAVKDLVAEANAK	PD	MiCId
AGLALTDTFVK	PD	MiCId
AGLATLDTLVSK	PD
AGLEAALR	PD
AGLEAATSDYDKEK	PD	MiCId
AGLEGYEVGK	PD
AGLLDPTK	PD
AGLLETTFR	PD
AGLNTVEDLVSK	PD	MiCId
AGLQLDPTFVK	PD	MiCId
AGLQQELR	PD
AGLSLDSNFAK	PD	MiCId
AGLTEVPATEDDLFAAGK	PD	MiCId
AGLTEVPK	PD	MiCId
AGLTGVELAAR	PD
AGMSNMALCAFWYNDK		MiCId
AGNTEDAAGTTDVTATK	PD
AGQGGSSSEELAALK	PD	MiCId
AGQVLADGPAMR	PD	MiCId
AGQYAADDAFK	PD	MiCId
AGSLLLDTAAK	PD
AGTVAPDLGK	PD
AGTVEDVQAAPSSR	PD	MiCId
AGTVTMDVTK	PD	MiCId
AGVAALVAANAEEAAEK	PD	MiCId
AGVAPEMVDEVK	PD	MiCId
AGVLETTFR	PD	MiCId
AGVLSYVTK	PD
AGVNVMVVPDVTPYK	PD	MiCId
AGVSDYDGSATLK	PD	MiCId
AGVTDDLLDATVK	PD	MiCId
AGVVDATGLLK	PD
AGVVEGTFYDAEGMK	PD	MiCId
AGYTVDDLK	PD	MiCId
AHFWNFANSDLAPEFLNEPQELGLPVR	PD	MiCId
AHNAPEEETEETDADAAADTK	PD	MiCId
AHNAPEEETEETDADAAADTKK	PD
AHVPNDNTGDLMGDVTK	PD	MiCId
AKDSTNPLLALANDYVAAGK	PD	MiCId
AKDSTNPLLTLANQYVADGK	PD
AKEDAVTPLGELK	PD
AKELGVEPLATWVAGALAGVEPEVMGLGPLAATK	PD
ALAAALQSQK	PD
ALAAFLK	PD
ALAALNAGLK	PD	MiCId
ALAAVPSRDELLGK	PD
ALADGDFFK	PD
ALADLALK	PD
ALAEELVNLTVK	PD	MiCId
ALAGQVSLNAAAK	PD	MiCId
ALALSLDR	PD
ALANTAFR	PD
ALAPDLK	PD
ALATELGEYGADK	PD	MiCId
ALDADFGSFEQFK	PD	MiCId
ALDAFLASVTK	PD	MiCId
ALDAFNKPTDDEK	PD	MiCId
ALDAGVDALHK	PD	MiCId
ALDAGVDALHKVDVPASWSNPEADPAPK	PD	MiCId
ALDAGVDAVHK	PD
ALDLGVSK	PD
ALDNVTPQVEVK	PD
ALEAPLFR	PD	MiCId
ALEDPAGPWGDK	PD	MiCId
ALEDPNGEWGDK	PD	MiCId
ALEDPNSEWGDK	PD
ALEEPLR	PD	MiCId
ALEEVGDKLDANDK	PD	MiCId
ALEFSTLQR	PD	MiCId
ALELGMGK	PD	MiCId
ALELGMGKR	PD
ALELNNSVGSDFSK	PD	MiCId
ALEQALEK	PD
ALESTSKDPDAPEYACLK	PD	MiCId
ALFESYER	PD	MiCId
ALFGVDDAGLEDLKR	PD	MiCId
ALFMPNGTWLVGEMAEAPR	PD	MiCId
ALFTPGTPTK	PD
ALGDNFGAAK	PD
ALGLLLNNPEFADVR	PD	MiCId
ALGLSPAVMGYAK	PD	MiCId
ALGLVLPELNGK	PD	MiCId
ALGSYPELR	PD
ALLAEGKEPAEGK	PD
ALLAELEK	PD	MiCId
ALLAEQLDLDPAK	PD
ALLANPATSPDLK	PD	MiCId
ALLDFLTQSK	PD
ALLEAGADAVK	PD	MiCId
ALLEALEK		MiCId
ALLEPLAK	PD
ALLGDLPTAMSK	PD
ALLGSLDR	PD
ALLLTAQEQNSPVLLGVSEGAGK	PD	MiCId
ALLNNMYGGTFTDAAHTK	PD	MiCId
ALLNNMYGGTFTDAEHTK	PD	MiCId
ALLPDMLAQGGGK	PD	MiCId
ALLPDPASLGPR	PD
ALLQQNEENR	PD	MiCId
ALLQTAQELNSPVLLGVSEGAGK	PD	MiCId
ALLQYSEEPGEVGLFSK	PD
ALLVNQSVPGTTEAFR	PD	MiCId
ALLVVGGGSMK	PD	MiCId
ALNALNPEVLADLK	PD	MiCId
ALNDLAALK	PD
ALNEVGDKVDASAK	PD
ALNGGLSLPLEK	PD
ALNLDALHDTVHEMAK	PD	MiCId
ALNLDALHDTVHEMAKDEAR	PD	MiCId
ALNLDALHDTVHEMAR	PD	MiCId
ALNLDTLQK	PD
ALNLETLQK	PD
ALNLFTEGK	PD	MiCId
ALNVLETLTLDK	PD	MiCId
ALPFEPYAK	PD	MiCId
ALQAAYPDWSVR	PD	MiCId
ALQALYDAK	PD
ALQDAGLRPSDLK	PD
ALQDAGLRPSDLKK	PD
ALSDAGLQASELSK	PD	MiCId
ALSDLTDGSK	PD
ALSLGVAK	PD
ALSLLDSVGK	PD	MiCId
ALSMDDAFNLLQFVSYR	PD	MiCId
ALTATEGDMDK	PD	MiCId
ALTEADGNFEK	PD	MiCId
ALTESDGDLEK	PD
ALTMLPELVEK	PD	MiCId
ALTNLGLAEAK	PD
ALTTVLAVYR	PD	MiCId
ALVAALQSQQVK	PD	MiCId
ALVDGAPATVK	PD
ALVDTYDNMATK	PD	MiCId
ALVDVLK	PD
ALVGANWGDEGK	PD	MiCId
ALVSQLVR	PD
ALYDALEAR	PD
ALYGLNEK	PD
ALYGLNNLK	PD
ALYHLSQR	PD
AMASLPFAGR	PD
AMAVEVPADFR	PD	MiCId
AMEELAGSDYKSDFLGGQNHLALFAEAAK	PD	MiCId
AMEELANSDYASDFLGGQNHLALFAEAAK	PD	MiCId
AMLAGDTVDESLLEK	PD	MiCId
AMLDQLNDAVK	PD
AMNELANSDYSSAFLGGQNHLALFAEAAAK	PD	MiCId
AMQDELEYLK	PD	MiCId
AMQEELEYLK	PD
AMSNDNVLAVLK	PD
AMVTYLLENGK	PD	MiCId
AMVTYLLENGKLETTVTR	PD	MiCId
ANAEQQAMLNR	PD
ANALSAAALK	PD
ANATAPALNVFETAK	PD	MiCId
ANDQLYPTTDADGK	PD
ANDRADELENEANEK	PD	MiCId
ANDRADELENEANEKR	PD
ANFEGECSEVGMYLAMAR	PD	MiCId
ANFETALK	PD
ANPAVVTPLFQNAGK	PD	MiCId
ANPDSNYDLPQDVLDK	PD	MiCId
ANSALQLAQPSDFDWDK	PD	MiCId
ANSALQLAQPSDFDWEK	PD	MiCId
ANVQYYDVLLKPVVTEK	PD	MiCId
APDFAVLVNAATKG	PD
APLEAALQK	PD	MiCId
APLFDFTNK	PD	MiCId
APMPGNLLDVK	PD	MiCId
APQDGTVATVDVAK	PD	MiCId
APQDGTVATVDVAKGESVDSGK	PD	MiCId
APQWTGGGVVFAPVPR	PD	MiCId
APVAGLSCGLLTEGDR	PD	MiCId
AQAVYDALVAEGVK	PD	MiCId
AQDFALEGVTVGR	PD	MiCId
AQDWEGFQELVSK	PD
AQEAFDGDDKTFLGK	PD	MiCId
AQEAGLTTVVFDR	PD	MiCId
AQLASDMLNYQLK	PD	MiCId
AQLEEAGAEVELK	PD	MiCId
AQLEEAGAEVEVK	PD	MiCId
AQLEETTSDFDKEK	PD	MiCId
AQLEETTSDYDREK	PD	MiCId
AQLEETTSEFDKEK	PD	MiCId
AQLESTLDSK	PD
AQLFADVR	PD
AQLLDLLSK	PD
AQLQEQLDANNAAVK	PD	MiCId
AQQAAPEQEPAAEAADPKDDK	PD	MiCId
AQVALLAASPAYR	PD	MiCId
AQVNDSTYVR	PD	MiCId
ASALVETDLTK	PD	MiCId
ASAVNMPYVLER		MiCId
ASEALEGLKGDNEDETTGLELLK	PD	MiCId
ASEFAATHENFK	PD	MiCId
ASEQQVADLAK	PD
ASFLAAVR	PD
ASGTYEPLDESK	PD	MiCId
ASLLEWK		MiCId
ASLSASVVPVEYEGLK	PD
ASLSCQHLYK	PD
ASLYNAMPLEGVEK	PD
ASMATLTNPDDLNALEAALK	PD	MiCId
ASNAGGVATSALEMSQNSER	PD	MiCId
ASNLGEVCQFAAAGK	PD	MiCId
ASNNDVVEPYAK	PD	MiCId
ASPVLLEPLMK	PD
ASQGLLTVR	PD
ASVPSGASTGEHEALELR	PD	MiCId
ATFESMDR	PD
ATFTDPFQGLK	PD	MiCId
ATGASGETVTVNAK	PD	MiCId
ATGLMGVLSVADNLSLASLDALR	PD	MiCId
ATGSTGETVTVNAK	PD
ATGYDLEGVAK	PD
ATHYEEGLWDTPEAK	PD	MiCId
ATLDQYDAEAK	PD	MiCId
ATLGSVGNSDHGLESSGK	PD	MiCId
ATLLASPK	PD
ATLLGHVQR	PD	MiCId
ATLPAELLDENTK	PD	MiCId
ATLSDGSDVTNDLTFECK	PD	MiCId
ATMLDLLK	PD
ATNNLPLVLHGGTGLPDEMLAK	PD	MiCId
ATNNLPLVLHGGTGLPDEMLQK	PD	MiCId
ATPAPPVGPALGQK	PD	MiCId
ATSENAVWVLPHDFVR	PD	MiCId
ATVVTGEVTGTR	PD
AVAELLTEEAVEK	PD	MiCId
AVAGTVELNATAK	PD	MiCId
AVDEYADLLR	PD	MiCId
AVDEYVPTPQR	PD	MiCId
AVDVAVSSLK	PD	MiCId
AVDVLVGELK	PD
AVEAGYWNLFTFNPANK	PD	MiCId
AVEELFNVK	PD	MiCId
AVEGVAEHLDVK	PD
AVFYQNGTWAYNDVK	PD	MiCId
AVHLAVVNFLANQR	PD	MiCId
AVLDSYAGK	PD	MiCId
AVLDVLSQALVK	PD	MiCId
AVLEAAGLK	PD
AVLEAAGTGFDK	PD	MiCId
AVLKPEGLAK	PD
AVLQYTGLPK	PD
AVLTACEEMK	PD
AVNAGGVATSGLEMTQNAQK	PD	MiCId
AVPALYKLRDK		MiCId
AVPQLMPLLR	PD	MiCId
AVQAELATLK	PD	MiCId
AVQAELATLKK	PD	MiCId
AVQDYMLR	PD
AVQLFGGYGYTR	PD	MiCId
AVQNYLLTEVQK	PD
AVSDVEDLMDAK	PD	MiCId
AVSPVGNNSLSFGEVK	PD	MiCId
AVTDAGWMTADHQVGQTGK	PD	MiCId
AVTDSPVLK	PD
AVTFPLSEK	PD
AVTLSGPDGYLYDPDGVVTEEK	PD
AVTLTQTGSYFK	PD	MiCId
AVVAMLNAVGAGK	PD
AVVDSGWMSADHQVGQTGK		MiCId
AVVEAAGTSLDK	PD	MiCId
AVVEVTPVLK	PD
AVVEVTPVLR		MiCId
AVVGANWGDEGK	PD	MiCId
AVVGLGTPLSNVK	PD	MiCId
AVVGTYNTGLK	PD
AWFSSVGK	PD
AWLANGAQPTDTVR	PD	MiCId
AWVPGALSATNVLVTDLNANEALK	PD	MiCId
AYAETLAAVR	PD	MiCId
AYAVTDAVK	PD
AYDHQLVDASAK	PD
AYDHQLVDASAQK	PD	MiCId
AYGAELVLTEGAK	PD
AYGMEADKLK	PD
AYLDAVLK	PD
AYLEAVR		MiCId
AYLESLGQGHR	PD	MiCId
AYLLAPEGLK	PD
AYLVNTGWNGSGK	PD	MiCId
AYLVNTGWNGTGKR	PD	MiCId
AYQLFDQASATNTLK	PD	MiCId
AYQMSVSEFMK	PD	MiCId
AYVLGDTAK	PD
CFLPSVGK	PD
CLFSNSGQSQTSDLTAK	PD	MiCId
CLVLTGEGDK	PD
CPSFLLVPTVVTK	PD	MiCId
DAAAASLYGSR	PD	MiCId
DAAANMPAVR	PD	MiCId
DAALLPLMDK	PD	MiCId
DAAQLLAR	PD	MiCId
DAAQLLSR	PD
DAASAALYGAR	PD
DAASTALYGAR	PD
DAASTSLYGSR		MiCId
DAAYLLSR	PD
DADLPVLLVDR	PD	MiCId
DAEWNEYLSK	PD	MiCId
DAGFDSLDAAAEEK	PD	MiCId
DAGKEDKLDEVLAELPR	PD	MiCId
DAGLDVYNQLK	PD
DAGLTASELGK	PD	MiCId
DAGMEVLYTGLR	PD	MiCId
DAGTLAGLNVK	PD
DAGVTNADLGQVLLVGGSTR	PD	MiCId
DAGYAHMGVGSAK	PD
DALAAALEPLLK	PD
DALANTMGFVTPFK	PD
DALLENVTLDENGK	PD	MiCId
DALLENVTVDADGK	PD	MiCId
DALLSGANNLNNQR	PD	MiCId
DALSLDSR	PD
DAMPETNSSENTSR	PD
DANGDYWWAKDDVQTEFPAR	PD	MiCId
DAPHLDGQYAAFGK	PD	MiCId
DASATSLYGSR	PD	MiCId
DATMLQAYLVK	PD	MiCId
DATNSDYGTVGR	PD	MiCId
DATSVLASAGSK	PD	MiCId
DATYLQMYVTK	PD	MiCId
DAVSNSLYGSR	PD	MiCId
DAVTEANSEETVK	PD	MiCId
DAYFFVTDLK	PD
DAYGDQLQELFGK	PD
DAYGEGWLVK	PD
DAYGYTVTLGTDSNGVLK	PD	MiCId
DCFYGTENAPVLVGGR	PD	MiCId
DDEKLDNVDQALER	PD	MiCId
DDEVLDNMQQALDR	PD	MiCId
DDKPYTSTLLGGQNPLPMYLAGVK	PD	MiCId
DDPLLEVDTLGLK	PD	MiCId
DDSALVKPLLK	PD	MiCId
DDVDWVDVNGEVK	PD	MiCId
DDVQTEFPAR	PD	MiCId
DEGPRPGTTAEGLAK	PD
DELCPCVACGQGCVGNADK	PD
DETLTLGNMKDENGK	PD
DEYLSGEGQATVPALNK	PD	MiCId
DFATYDDDGAVYVQR	PD
DFFQTPSDGGK	PD
DFGSFENFK	PD
DFGSFENFKK	PD	MiCId
DFLNVVDLAK	PD
DFLPSYDASGLTK	PD	MiCId
DFLQNNYTPYDGDEK	PD	MiCId
DFPNPWGK		MiCId
DFSDNLVEDHK	PD	MiCId
DFSLGGFAR	PD
DFTLMVPVK	PD
DGAFKDELVPVVLK	PD	MiCId
DGALYVVK	PD
DGDAVTSLAYVLETYGLLYNK	PD	MiCId
DGDAYDFFK	PD
DGDLSVAQYTAK	PD	MiCId
DGDVVLLQNTR	PD	MiCId
DGFAQQDMK	PD
DGGDHSVTFPSDQK	PD	MiCId
DGHYGVPQFNLNNLEWTK	PD	MiCId
DGLDWLHK	PD	MiCId
DGLNSTGLQGTMVLPEETR	PD	MiCId
DGLNSTGLQGTMVLPEETRK	PD	MiCId
DGLVSSDDSMTLLK	PD	MiCId
DGLVTAGNSSALNDGAAALVLMSEEK	PD	MiCId
DGMTFLNVEGK	PD	MiCId
DGNDGAPGAPGKDGVDGK	PD
DGQELTLHWK	PD
DGSPVFAMVSR	PD	MiCId
DGSSPAYTAVPAQFATGPDGSDFSADQTK	PD
DGSVNALFSGTWDAESVK	PD
DGTSAVPDGVALVK	PD
DGVAVMPDTEK	PD	MiCId
DGVLTLEESK	PD	MiCId
DGVVELSLLTTVK	PD	MiCId
DKANNQYGEEVEATK	PD	MiCId
DKFLVMDENSK	PD
DKGYSVTLVDGK	PD	MiCId
DKTSTESEPVYTGGK	PD
DLAEAEAEKEK	PD
DLAGLSLGDAK	PD	MiCId
DLAHPLNSGTR	PD
DLALAYASGLGAGR	PD	MiCId
DLASQGLYPAVDPLDSTSR	PD	MiCId
DLEADFLK	PD
DLEEFASAVEDR	PD	MiCId
DLEFGTGGLR	PD
DLELGTFK		MiCId
DLETLTGQK	PD
DLFDLTAADLK	PD
DLFDQVVPK	PD
DLGFDLSK	PD
DLGLTDSDLSK	PD
DLGNLQESLLPTQYLLDTYGLK	PD	MiCId
DLGPTVSAR	PD
DLGQLTGQK	PD
DLGYLDNSANK	PD	MiCId
DLLLAEVAK	PD
DLMGLPDNYK	PD
DLPAEDLVSK	PD
DLQFHPVK	PD
DLQTAYWQLSQVNQTK	PD
DLSEDVVYELTK	PD	MiCId
DLSENSSLPEK	PD	MiCId
DLSPEYGDLGTTNAK	PD	MiCId
DLVDGAPSTVK	PD
DLVSVDGSQR	PD	MiCId
DLYAGTLTNWK	PD	MiCId
DLYENSALAK	PD	MiCId
DLYLVGVDALK	PD
DMEALTGQK	PD
DMEHLTELSR		MiCId
DMGYAVTLMDGK	PD	MiCId
DMGYSVTLMDGK	PD	MiCId
DMQDMEFTVEHGK	PD
DMSAYDYVR	PD
DMSVEELQTK	PD	MiCId
DMTAEAVALVK	PD	MiCId
DMTVDELNSK	PD	MiCId
DMVDGAPSVVK	PD
DMVTGFLR	PD	MiCId
DNLAWR		MiCId
DNPNWCRQSNFEMHDRK		MiCId
DNSTVTVGDLTLANK	PD	MiCId
DNTFNATGLELK	PD	MiCId
DNVQTEFPAR	PD	MiCId
DPNNTFYLYVK	PD
DPYGEGWLLK	PD
DPYGEGWLVK	PD	MiCId
DQATDDDRYEAMK	PD
DQLATAHALGLK	PD
DQLLEAVK	PD
DQMPEVYDQFVELATR	PD	MiCId
DQMVQVAFR	PD	MiCId
DRFLPK		MiCId
DRRWCQGNMQHMK		MiCId
DRVTDEELAR	PD
DRVVQAAAEQAHNK	PD	MiCId
DSAALYQGQGR	PD
DSLDQLFATEYK	PD	MiCId
DSTNPLLALANDYVAAGK	PD	MiCId
DSTNPLLTLANDYVAAGK	PD
DSTNPLLTLANQYVADGK	PD	MiCId
DSVLASTYFPVR	PD	MiCId
DTANYLGQYATK	PD	MiCId
DTAVGYLMEK	PD	MiCId
DTDTFVVAVNNYR	PD	MiCId
DTLFTTEYSMR	PD	MiCId
DTPPSSLFALFK	PD	MiCId
DTSVEELVELYK	PD
DTTPLAAQANYNPATR	PD	MiCId
DTYADAAQWDEK	PD
DTYADASEWEAK	PD
DTYADASEWETK	PD
DTYADASQWEEK	PD
DTYANVADWEEK	PD	MiCId
DVDGGLLGGASLK	PD	MiCId
DVEEYYWVDYVK	PD	MiCId
DVFDAAR		MiCId
DVFFYQK		MiCId
DVFGLEAEATDLYGGK	PD	MiCId
DVLADPLYNNK	PD	MiCId
DVLADPLYNSK	PD	MiCId
DVLLFPTMK	PD	MiCId
DVLLLDVTPLSLGLETLGGVMTK	PD
DVLNNQDFLYK	PD
DVLPDPLYNSK	PD	MiCId
DVLQDPVYNSK	PD	MiCId
DVMEPLAR	PD	MiCId
DVTAEQMANVVLAYEPLWALGTGK	PD
DVTYAAPLR		MiCId
DVTYLPTDVK	PD
DWDTFNDTAK	PD
DWEFAK		MiCId
DYCYDLSGSK	PD	MiCId
DYCYDLSGSQLYGELTSDSFALK	PD
DYDALGNMLEK	PD
DYDKEEFAR	PD	MiCId
DYFDGNVTK	PD
DYFLGTVDSYEAALENFKK	PD	MiCId
DYFTGNVDEDTAK	PD	MiCId
DYPELR		MiCId
DYPLER		MiCId
DYSGPVLSLTVR	PD
DYTGYNESSDQK	PD	MiCId
DYTHTATCTGEGTCSQPTK	PD
DYTTDAYAK	PD
DYVEYLEK	PD
DYYDKDADLKK	PD
DYYSANSDTATHQSNEWLTGK	PD
EAAAAALTAAGLNADDYK	PD	MiCId
EAADEMLDYK	PD	MiCId
EAALTEQFLK	PD	MiCId
EAAPEAEANELKEK	PD	MiCId
EACNSAYDALPAVVEK	PD	MiCId
EACNSVYNALPAVVEK	PD	MiCId
EAEAMTEADVAELK	PD	MiCId
EAEDKNWNEEWEK		MiCId
EAFETLDSK	PD	MiCId
EAFLEEDDLPHSLFELPEARTCALELCSLSK		MiCId
EAGAAALVVSNHGGR	PD
EAGADYVGLDEYLEK	PD	MiCId
EAGLDEFLSVK	PD
EAGLNDVVLTGGR	PD	MiCId
EAGLPVLADLK		MiCId
EAGLPVLLSDR	PD	MiCId
EAGLPVLSYDR		MiCId
EAGQLAGLEVK	PD
EAGSLGGEMVR	PD	MiCId
EAGSVGGQMVK	PD
EALDAFADSLEK	PD	MiCId
EALDAFANSLAK	PD	MiCId
EALDQLDPR	PD
EALEGYLVSYSK	PD	MiCId
EALGLGLK	PD
EALLECLVK	PD	MiCId
EAMPTADAEALK	PD	MiCId
EANAQLEQKPLGR	PD	MiCId
EANPDNAVLQLK	PD
EATEFLLLAR		MiCId
EAVDTMLGLR	PD	MiCId
EAVQNVVDGK	PD	MiCId
EAVSKDEAEALK	PD
EAWATQAGYSK	PD	MiCId
EAWDALTDAQK	PD	MiCId
EAWDKLTDAQK	PD	MiCId
ECAYDSAFMFK		MiCId
ECESLLTDAQYK	PD	MiCId
ECGNEFVFTAGEQEFYAEK	PD
EDRPVYCSDCFAR	PD
EDTANVTLSEK	PD	MiCId
EDVAPAGMLLDQYK	PD	MiCId
EDVENLALLSK	PD	MiCId
EDVQCSLTGNSTNPVR	PD	MiCId
EDVTELVLNLK	PD
EDVTNLLLNLK	PD
EEGVTEELVR	PD	MiCId
EELDEFSANSQQK	PD	MiCId
EELFNLR	PD	MiCId
EELLAGLR	PD
EELLGVNAGLVK	PD
EELVAGLVPENFVGR	PD
EEMANAHELTLER	PD	MiCId
EENFAEEVAK	PD	MiCId
EEQAGYLAGYALAK	PD	MiCId
EETKPGLEGFEK	PD	MiCId
EFAENEVKPLAK	PD	MiCId
EFGGSDTFATSQLLAAAVNK	PD	MiCId
EFGLSLPDDQAEK	PD	MiCId
EFLDELR	PD	MiCId
EFLLDMSPAGR	PD
EFLSWESTNR		MiCId
EFLVALPK	PD	MiCId
EFTEEELSEK	PD
EFTGTFTGK	PD
EFVWTAGEQEFYASR	PD	MiCId
EFYLNDAGNQLQK	PD	MiCId
EGDEDFADVK	PD
EGDFDTFLR	PD
EGDTFSFGK	PD
EGFEQLAALFLK	PD	MiCId
EGLAKDEAESLK	PD
EGLAKDEAESLKK	PD	MiCId
EGMRQAAAVLLEPLMK	PD
EGNLFTVLGR	PD	MiCId
EGPDWYLR	PD	MiCId
EGTLATLVDGTK	PD	MiCId
EGVDALSNAVK	PD
EGVDVSLTGNSTNPTR	PD	MiCId
EGVLTVEEAK	PD
EGVLYPQDLLALK	PD	MiCId
EGVSKEDAEALK	PD	MiCId
EGVSKEEAEDLQK	PD	MiCId
EGVSKEEAEQLK	PD
EGVSKEEAESLK	PD	MiCId
EGYMSLLNTDQK	PD	MiCId
EGYPELAEAFK	PD	MiCId
EGYPELAEAYK	PD	MiCId
EGYPELAEAYKR	PD	MiCId
EGYPELGLYWEK	PD	MiCId
EGYPEVAEAFK	PD	MiCId
EGYPEVAEAFKR	PD	MiCId
EGYPEVGLYYEK	PD	MiCId
EHLALLR		MiCId
EHLLLAR		MiCId
EHNTDFTTTNPYAQVAAR	PD	MiCId
EKAEELVETSR		MiCId
EKDNFETVTVTAK	PD	MiCId
EKEHLAQMLTLAR	PD	MiCId
EKEMDLPYTAK	PD	MiCId
EKGNKFLAPK		MiCId
EKPDALLNLLDGTNLER	PD	MiCId
EKPQQAEVLAVGPGGVVDGK	PD	MiCId
EKPQVAEVVAVGPGGLVDGNEVK	PD	MiCId
ELADSVHAYGTK	PD
ELAEYGADR	PD	MiCId
ELAQSNVKPTLK	PD
ELCDTLEGDER	PD
ELDQTLNYLSSNELK	PD
ELELVGVGYR	PD	MiCId
ELFANPDVDGGLLGGAALK	PD	MiCId
ELFLQLVYGR	PD	MiCId
ELGDKLPADK	PD
ELGFLNGMYQK	PD
ELGFLYGQYK	PD	MiCId
ELGLPEYLVSR		MiCId
ELGVEPLATWVAGALAGVEPEVMGLGPLAATK	PD
ELGVKPLATWVAGALAGVEPEVMGLGPLAATK	PD	MiCId
ELGYLFGQYK	PD	MiCId
ELGYLFGQYR	PD	MiCId
ELGYLYGQYR	PD	MiCId
ELGYMFGQYK	PD	MiCId
ELLDXLR	PD
ELLEQLK	PD
ELLFNLDAR	PD
ELLGEYLR	PD
ELLSAAGYTQDDLK	PD	MiCId
ELLSAAGYTQDDLKGFADLKK	PD	MiCId
ELLSEYDFPGDDTPLLR	PD	MiCId
ELLSNASDALDK	PD	MiCId
ELLTAAGYTQDDLK	PD	MiCId
ELLTEYDFPGDDTPLLR	PD	MiCId
ELMGLPDNYK	PD	MiCId
ELMNLPDNYK	PD
ELNTLSAASSK	PD
ELPFSEGER	PD	MiCId
ELPGVAAADDKE	PD	MiCId
ELPGVAAANDK	PD	MiCId
ELQAFSQFGSDLDADTK	PD
ELQASTLTDVVEK	PD	MiCId
ELQSFAQFGSDLDADTK	PD
ELQSLALDVR	PD
ELQSLGLDLK	PD
ELSCPSFSNAEYLPVEALTVALPK	PD
ELSPLAPLHNPAGLLGLEAAR	PD	MiCId
ELSSATTTNLNLPFLTATAEGPK	PD	MiCId
ELSVALGK	PD
ELSVLELK	PD
ELSVLELNDLVK	PD	MiCId
ELTGLGLAEAK	PD	MiCId
ELTGLGLK	PD
ELTNLGLK	PD
ELVALAHAK	PD	MiCId
ELVASGELGELR	PD	MiCId
ELVDFVKDEGPR	PD	MiCId
ELVEGEEADPDYFGR	PD	MiCId
ELVEGENADPDYFGR	PD	MiCId
ELVEPLR	PD
ELVSNAVDATQK	PD	MiCId
ELVTGEEASPEYFGR	PD	MiCId
EMCNMEAVEEFR	PD	MiCId
EMDLPYTAK	PD	MiCId
EMGFDGEAYDGK	PD
EMGLEYAEK	PD
EMLCSDTVEER	PD	MiCId
EMLDEFSYNSQLK	PD	MiCId
EMLDEFSYNSQVK	PD	MiCId
EMQFFGAR	PD	MiCId
EMQTAELTSK	PD	MiCId
EMTLLEASELVK	PD	MiCId
EMVKDFWMPNK		MiCId
ENCLVDQEFVK	PD	MiCId
ENDLGDTFDTAR	PD
ENETLDSALR	PD	MiCId
ENGSVGGYMVK	PD
ENGYALVR	PD	MiCId
ENLKEKNVLYQYR		MiCId
ENTSLYFENLLDVSQK	PD	MiCId
ENVDVSLTGNSTNPTR	PD	MiCId
ENVFSEGLTNALTFTK	PD	MiCId
EPDKSVLDSYADK	PD
EPNDPTLTSAK	PD
EPSLGPVFGVK	PD	MiCId
EPVLYYQQDPDK		MiCId
EQAAVLAGNDEAAK	PD	MiCId
EQDEFAAASQQK	PD	MiCId
EQGTEEEEAFK	PD
EQGVTMDFLR	PD	MiCId
EQLEQTNAALEK	PD	MiCId
EQLLEELNGVVGK	PD
EQLLFPELDFDKVDAVR	PD	MiCId
EQLLFPELDYDKLDK		MiCId
EQLLFPELEYDK	PD	MiCId
EQLLFPELEYDKLDK	PD	MiCId
EQLLFPELEYDKVDK	PD	MiCId
EQLLFPELEYDKVEK		MiCId
EQLTSLEER	PD	MiCId
EQNLTLTASTNMSK	PD	MiCId
EQQLDVLAR	PD	MiCId
EQQLDVLSR	PD	MiCId
EQQMDVLAR	PD	MiCId
EQQMDVLSR	PD	MiCId
EQTASLGRQDFLLNRER		MiCId
EQVEDEANVLNLVSHLR	PD	MiCId
EQVEEEANVLNLVSR	PD	MiCId
EQVEEEATAQGLVDK	PD	MiCId
EQWTELQQK	PD	MiCId
EQYPDVPFFK	PD	MiCId
EQYVNELAPALNSK	PD	MiCId
EREELSEQLR		MiCId
ESATEALAAK	PD
ESATTEALVFSALK	PD	MiCId
ESAVGYLMEK	PD	MiCId
ESDGRTMLPYALPMDY	PD
ESDKLPEPLYTPSTK	PD	MiCId
ESFLEQFRFR		MiCId
ESFSATHNGWK	PD	MiCId
ESKNPMAFR	PD
ESLDWDYVR		MiCId
ESLMSKWK		MiCId
ESVGDLYAGNDLMSEYTK	PD	MiCId
ESVYNNLTSR	PD	MiCId
ETLLDAQAHPEK	PD
ETSVEELTELYK	PD	MiCId
ETTSEVTNLDVFPEGTLTAVYDEESGK	PD	MiCId
ETVSAYAAAK	PD	MiCId
EVAAESEQMLK	PD
EVALAYASGLGAGR	PD	MiCId
EVAYLFGQYK		MiCId
EVEESTDAALK	PD	MiCId
EVEESTDAALKDMAEK	PD	MiCId
EVEFFGK		MiCId
EVEGLVGGAGAR	PD
EVELADAYQNTGAQLVK	PD	MiCId
EVEQNPVLFLER	PD
EVETDPADLALK	PD	MiCId
EVEVKCHFCNMAYTFSVEELK		MiCId
EVGLSLVDDTK	PD	MiCId
EVGQNPVALLER	PD	MiCId
EVGYLYGQYR	PD	MiCId
EVLESLEEVYNQHPEFEK	PD	MiCId
EVLESLQPVVEK	PD
EVLGTDDPDEVQK	PD	MiCId
EVLLSLEDLYNQHPEFEK	PD	MiCId
EVLLSLEEVYNQHPEFEK	PD	MiCId
EVLVPETPFPVVK	PD	MiCId
EVMGLPDNYK	PD
EVNELATLLK	PD
EVSNPCDPEEYAAELNK	PD
EVTADELNAAFK	PD
EVTGNLVLR	PD	MiCId
EVTVENQVGLHAR		MiCId
EVVFEQTGTK	PD	MiCId
EVVWFMHK		MiCId
EVWEPYPYK		MiCId
EVYDTDGLSADEYTVALK	PD
EWAAEHVVGVAK	PD	MiCId
EWGGPGEPWVR	PD	MiCId
EWSFQEGAK	PD	MiCId
EYAANAADARPLQK	PD
EYEANGQGFQR	PD	MiCId
EYFAETSETVNKK	PD	MiCId
EYGVDGFR	PD	MiCId
EYLLQGDDLPQAMK		MiCId
EYLPALDNGLQGAMK	PD	MiCId
EYLPAVGEGLEEATK	PD	MiCId
EYLQVENNK	PD	MiCId
EYLTLVK		MiCId
EYLYAAAPK	PD	MiCId
EYNLDNVNQGK	PD	MiCId
EYQNKQTAGR		MiCId
EYREAFSEHR		MiCId
EYTGTGKPQEVEYDALVGTK	PD	MiCId
EYTLVLK		MiCId
EYTPESFAASLPLK	PD
EYTPQQVSAMLLQK	PD
FAADPEVVGPNAK	PD	MiCId
FAASAAAVR	PD	MiCId
FADFNDLESVK	PD
FADTLAPEMDK	PD	MiCId
FADTLAPEMDKLK	PD
FAELLGDCVWDTK	PD	MiCId
FAELLGDVLTDSTK		MiCId
FAELLGDVLTDSTKK	PD	MiCId
FAELLGEVLTDSSKK		MiCId
FAELLGEVLTDSTK	PD	MiCId
FAELLGEVLTDSTKK	PD	MiCId
FAELLGEVVTDSTEK	PD	MiCId
FAELLGEVVTDSTK	PD	MiCId
FAELLGEVVTDSTKK	PD	MiCId
FAELLGEVVTNSTK	PD	MiCId
FAELLGEVVTNSTKK	PD	MiCId
FAELLGEVVTPSTK	PD	MiCId
FAEMLGEDLEPNMK	PD	MiCId
FAFDMEK	PD
FAFYKLLDR		MiCId
FAGTTFTPGK	PD	MiCId
FAGTTFTPGKK	PD
FALNNVPTDAK	PD	MiCId
FAMPLPELK	PD	MiCId
FANNVLNQNR	PD	MiCId
FAPSVNLSLMK	PD	MiCId
FASLGLDAK		MiCId
FASLLGDAK	PD	MiCId
FAVGDVVNPLTGK	PD
FAVTELFK	PD
FAYELSAK	PD	MiCId
FDDELVPVPVK	PD	MiCId
FDGDDLTK	PD
FDLDLTAADLK	PD	MiCId
FDLPLYGTR	PD
FDPAGQLTALQFGK	PD	MiCId
FDQQDRNSDDADQVR		MiCId
FDVDLTAADLK	PD	MiCId
FEFFDDR		MiCId
FESLDAYENYQFK	PD	MiCId
FEYYNTSSQHSK	PD	MiCId
FFEGHEADLEK	PD	MiCId
FFENNLNVSETSR	PD	MiCId
FFNLALPR	PD
FFNVALPR	PD	MiCId
FGAPLLTNDGVTLAK	PD	MiCId
FGAPVLTNDGVTLAK	PD	MiCId
FGDNQNPLLVSVR	PD	MiCId
FGDNTNPLLVSVR	PD	MiCId
FGDYNGGFSK	PD
FGFLSPEGAVAGSFDLHPGAEK	PD	MiCId
FGGTLANVPAAELGSLVLK	PD	MiCId
FGNETLSVMANK	PD	MiCId
FGTGSASELFQR	PD	MiCId
FGYSNVMQLPK	PD
FHPSVNQGLLK	PD	MiCId
FKELSVVAQGEK	PD
FKFEVANELGVPLTDGYNGNLTSK	PD	MiCId
FKTEVASELGVNLK	PD
FKTHLANLPLYYEYK	PD	MiCId
FLADTFLK	PD
FLALGADR	PD
FLDAYYDAK	PD	MiCId
FLDEDPWER	PD
FLDPPLHEFVPTEEADLEK	PD	MiCId
FLDPPLHEFVPTEEEDLKK	PD	MiCId
FLEDYKR	PD
FLEELGTYDLLK	PD
FLEELGTYDPNQEPSEVK	PD	MiCId
FLEELGTYDPNQEPSEVKLDAEK	PD	MiCId
FLGAYYENK	PD
FLGCCMAFNK		MiCId
FLGFEQLFK	PD
FLGFEQTFK	PD	MiCId
FLGLLAAPEGLK	PD	MiCId
FLKEGDEDFADVK	PD
FLLLSER	PD
FLLSDLDK	PD
FLNAYYDAK	PD
FLQMFSDVVMEVGKK	PD	MiCId
FLSFEDLK	PD
FLSGFTAK	PD
FLVMDENSK	PD
FLVSPGLNPK	PD
FLYGVLEK	PD
FMGENWDQVQK	PD	MiCId
FMGWADAAR	PD	MiCId
FMPALLK	PD
FNDYYPEVSELAADK	PD	MiCId
FNEFLTSK	PD	MiCId
FNEFLVSK	PD
FNELTADLVDR	PD	MiCId
FNGVPYVVQR	PD
FNPDGTLDR	PD
FNTNLLTLVSNSFFQK	PD	MiCId
FPATAQLLAHYLAGEECQLQR	PD	MiCId
FPHEFSGGQR	PD	MiCId
FPQAFLER	PD
FPTLTDGTDENLEK	PD	MiCId
FPVYFSR		MiCId
FQHALNQLENPGR	PD	MiCId
FQHAVNQLENPK	PD	MiCId
FQHAVNQLENPKR	PD	MiCId
FQHLVAGTYK	PD	MiCId
FQHPVAGTYK	PD	MiCId
FQLAVNQLENSSR	PD
FQNATNQLDNTAR	PD	MiCId
FQNATNQLDNTGR	PD	MiCId
FQNATNQLDNTSR	PD	MiCId
FQPTDPENVLK	PD	MiCId
FQQTLLLPENVEK	PD	MiCId
FQQTLLLPENVEKDK	PD	MiCId
FQYLDSTDPEGR	PD	MiCId
FRPQMSTVRPGVMK	PD
FSLAPVAVALSAK	PD	MiCId
FSLDSDGVYK	PD	MiCId
FSLNVLSK	PD
FSPNGNVTASQLSK	PD	MiCId
FSSAGVPR	PD
FSTDLPEFAAAEK	PD	MiCId
FSVLSPDNDAYK	PD	MiCId
FSVTNAQGGTSTLSDFSSAK	PD	MiCId
FTAQVYVLTK	PD
FTDYTFFGK	PD	MiCId
FTEAYNTLGLATK	PD	MiCId
FTEDEVKDLDVMLAK	PD	MiCId
FTFGPQNTMEEAK	PD	MiCId
FTGTGSGEGQTGEGGDVLFAHK	PD	MiCId
FTLLDDNNAMLK	PD
FTNELTGQVLR	PD	MiCId
FTNLTDDHEER	PD	MiCId
FTQAGSEVSALLGR	PD	MiCId
FTSNMNFKDDADANTK	PD
FTVETVNHR	PD
FVADYNVTGEAATK	PD	MiCId
FVAEPLER	PD	MiCId
FVAGDKPWGEK	PD
FVDAEAGGSSVK	PD	MiCId
FVDFVK		MiCId
FVDGTVVDTELLK	PD	MiCId
FVDLNTVSK	PD	MiCId
FVEPLLTK	PD	MiCId
FVEVMNNLK	PD
FVGEELRR	PD
FVGEEVSDSMVK	PD	MiCId
FVGLALDDVNESGK	PD	MiCId
FVGLDAYK	PD
FVGMLTDSR	PD	MiCId
FVGMNKDSK		MiCId
FVKYDEDEAVK	PD	MiCId
FVLDPLER		MiCId
FVNLAYNYPLSFDPAK	PD	MiCId
FVSEMNFK	PD
FVVEPLER	PD	MiCId
FVVVDELK	PD
FVYDSYRR	PD
FWGLGADGTVGANK	PD	MiCId
FWGLGGDGTVGANK	PD	MiCId
FYAEEEGKPR	PD
FYDVDNLLR	PD	MiCId
FYENVR		MiCId
FYGVYPATK	PD
FYLNDPATGK	PD
FYQANLQFSE		MiCId
FYTLDGVK	PD
FYVEQQER	PD
GAAATALYGSR	PD	MiCId
GADSSGVGAAAQQLGELVAEK	PD
GAEYYFLGLSK	PD	MiCId
GAFTSAGMDSSSDWR	PD	MiCId
GALAPSLFGNLSSHR	PD	MiCId
GALFSTGQGWPAAAK	PD
GANEDQTTGLQLVK	PD	MiCId
GAPEGFVAPVTPGR	PD	MiCId
GASLMGSECGLPASK	PD	MiCId
GASWQAAAGGYAYR	PD	MiCId
GATEPNLWDK	PD	MiCId
GAVDLYYLGDADK	PD	MiCId
GAVDLYYLGDADKTALEDKPTVAVAMK	PD	MiCId
GAVLTDELK	PD
GDAATVNTWVSSTK	PD	MiCId
GDADFMDYANLDK	PD	MiCId
GDADFMDYANLDKAPEER	PD	MiCId
GDADTNAVVFDK	PD	MiCId
GDAQEAVNVAK	PD	MiCId
GDKVPGAGTAEAAAK	PD	MiCId
GDNLPEPGLPESFK	PD	MiCId
GDPENLDAQYR	PD	MiCId
GDPGKDGNDGAPGAPGKDGVDGK	PD	MiCId
GDPQGFVAPVTPGR		MiCId
GDQKYFPVYANDGK	PD
GDTVFDTDEGPR	PD	MiCId
GDVNGDGEVNLEDATLVQK	PD
GDVPEALGLDPTSLK	PD	MiCId
GELELTDLNR	PD
GENDKELVSTVK	PD
GENLPEPGLPESFK	PD	MiCId
GENNFVTVQDLLK	PD
GEPDASSFPSGGLR	PD	MiCId
GEPKPELSLAPVAVR	PD	MiCId
GEPLPQPGLPESFR	PD	MiCId
GEQSVAVTSENTAK	PD
GESELADLDDLAK	PD	MiCId
GETELTAEER	PD	MiCId
GEVTASLSSGR	PD	MiCId
GFAQSGGVANAVANK	PD	MiCId
GFASTATLEK	PD	MiCId
GFDLVQSLADGLVDR	PD
GFEGLLKR	PD
GFEGLYNR		MiCId
GFFPVEDLK	PD
GFGLTLGNSLR	PD
GFLADLQAK	PD
GFVNEPQR		MiCId
GGAANPSPPVGPALGSK	PD	MiCId
GGANLLALR	PD
GGDGGEFGATTGRPR	PD
GGFLQVTAANK	PD
GGGDGFLQETDYYQMK	PD
GGGFSSNFLSK	PD
GGGYTGQAGALR	PD
GGLLLTGSAK	PD
GGNVVLPSFAVGR	PD
GGSDFDPVGK	PD	MiCId
GGSDFSPLGR	PD	MiCId
GGSNVVGYLMQK	PD	MiCId
GGTVALSHDATLK	PD	MiCId
GGTVALSHDAVLK	PD
GGYLYHGR	PD
GGYVYHGR	PD
GHAEESTPYYTWK	PD	MiCId
GKDPLYEVQTTK	PD	MiCId
GLAAYTEAGLK	PD	MiCId
GLAEDATDEEK	PD
GLAEDATDEEKK	PD
GLDEYADLLR	PD	MiCId
GLDFEALDR	PD	MiCId
GLDPLNQLR	PD	MiCId
GLDTLANAVK	PD
GLEDGTWEQGTAK	PD	MiCId
GLEGVDVSAALTR	PD	MiCId
GLELAEQLAAALGGGVVGASR	PD	MiCId
GLELSLLQR	PD
GLENVVFDR	PD	MiCId
GLEQAVAGNR	PD	MiCId
GLETGTSAANLSGLK	PD	MiCId
GLGLALVSTSK	PD
GLGTALLSTSK	PD
GLKFNLTYANSVQNVKADK		MiCId
GLLDALLDGSLDKAPTK	PD
GLLDALLNGDLNNVPTK	PD
GLLDALLNGDLNNVPTKK	PD	MiCId
GLLEGLGLDETTK	PD	MiCId
GLLENLLPSSTGAAK	PD	MiCId
GLLGVQMSTLAPAK	PD	MiCId
GLLTQDEVDK	PD	MiCId
GLLTQDEVDKMK	PD
GLMETLYANLSDAAK	PD	MiCId
GLMTTVHAATATQK	PD
GLNGNGFDGR	PD
GLNLTNYYAR	PD	MiCId
GLNVDWVVK	PD
GLNWGGSLAR	PD
GLPTAVDGK	PD	MiCId
GLSANAFDGR	PD	MiCId
GLSDVQNYLLSEVQK	PD
GLSTHNLNAAAGR	PD
GLSVLELNDLVK	PD	MiCId
GLSYGGSLAR	PD
GLTAALEAADAMTK	PD	MiCId
GLTAATGMDALTHALEGYLTK	PD
GLTAEYLLEK	PD
GLTALQMDLK	PD
GLTEPTPTFSACFGQAFLELHPTK	PD	MiCId
GLTEVVFDR	PD	MiCId
GLTFGGSLAR	PD	MiCId
GLTLNSAHVEYQTDAR	PD
GLTLNTSHVEYETANR	PD	MiCId
GLTPVLAMGK	PD	MiCId
GLVALDLGK	PD
GLYEGVLTGK	PD
GLYHNELEDGPK	PD	MiCId
GLYSAPLPLFK	PD
GLYTTLDR	PD
GMDLLFVTTAK	PD	MiCId
GMDVCFVTTAK	PD	MiCId
GMLPSNTLGAK	PD
GMPVSNFLSEEK	PD	MiCId
GNAALAEEFGK	PD	MiCId
GNDAVTVDTVK	PD	MiCId
GNEALAHAALR	PD
GNLLADLTDVLSMTVPGESK	PD	MiCId
GNLLADLTDVLSMTVPGESKK	PD	MiCId
GNLLLGSDAEEAEK	PD	MiCId
GNPEGFVAPVTPGR	PD	MiCId
GNQLQTGDKFVVR	PD	MiCId
GNTATNTLKPATVETGAELR	PD	MiCId
GPAATALYGSR	PD	MiCId
GPNHGPAPLPEEGK	PD	MiCId
GQDVVEMNWK	PD	MiCId
GQLDETTSEFDKEK	PD	MiCId
GQPAVFQGEK	PD
GQPVSTLLSAEK	PD
GQPVSTLLSEEK	PD
GQTYTGSMWVK	PD	MiCId
GQVDLLTGTLGK	PD	MiCId
GQVQVNTGYR	PD	MiCId
GSAQNPDLFFQAR	PD	MiCId
GSDDTLFAK	PD
GSDVTVEGLNAAMK	PD	MiCId
GSEYLSSTPK	PD
GSNPDFENAYK	PD
GSPEYWVAVVKPGR	PD	MiCId
GSTFFFDADGK	PD	MiCId
GSYEGVLTGK	PD
GTAVNVPEWDAAK	PD	MiCId
GTAVNVPEWDASK	PD	MiCId
GTDAPVAYTVK	PD	MiCId
GTDAVDTGESLR	PD	MiCId
GTDLEGNELER	PD	MiCId
GTDNQLEVNANDR	PD
GTDTTLGVVEGMQFDR	PD	MiCId
GTFLLEPKPMEPTK	PD
GTFNVVAVK	PD
GTGEDVPMHQQLK	PD
GTGLPLLADGGLR	PD
GTHLMPGENVGK	PD	MiCId
GTLDTAGVANR	PD
GTLDTQGVAGR	PD	MiCId
GTLFLAGAAPK	PD
GTLLSLENSGR	PD
GTLNVCAVK	PD	MiCId
GTPEEEAALEK	PD	MiCId
GTQFVSNASCTTNCLAPLAK	PD	MiCId
GTQLAEDELFLSDGAK	PD	MiCId
GTQVDDGYYK	PD
GTSATNWLALK	PD	MiCId
GTSLEGLAEQFK	PD	MiCId
GTTLPHELVGK	PD
GTTSVMFSEVANAPAK	PD
GTTWQATPGLFAYR	PD	MiCId
GTVTEEAYGQPAGR	PD	MiCId
GTYLDNFK	PD
GTYLDNYK		MiCId
GTYLDNYR		MiCId
GVDDDVQTVALK	PD
GVDELANAVK	PD
GVDTSEADEKNDPVSVAK	PD	MiCId
GVDVDTYPNTR	PD	MiCId
GVEVTVVEK	PD
GVFDELPNAK	PD
GVFVFAQQVDNK	PD
GVKPGVDLGTR	PD
GVLAGYPVVGLK	PD	MiCId
GVLFDGFPR	PD	MiCId
GVLGYTDEPLVSTDFR	PD	MiCId
GVMAPLNDLWTDDAKK	PD	MiCId
GVNAAATDSGVER	PD
GVNDATESEYR	PD	MiCId
GVNPNAFDGR	PD
GVPEVWGSTYDVR	PD	MiCId
GVSADSFDGR	PD	MiCId
GVSEDLLADLR	PD	MiCId
GVSRPLVGMHFFNPADR	PD	MiCId
GVVDLETLQQTNK	PD
GVVSLPHGTGK	PD
GVWVFCEQR	PD	MiCId
GVYETPGGALLYK	PD
GWFTTEFAR	PD
GWLQADPAQLYAAGVK	PD
GWLTAEDVAK	PD
GWYWGYEFNK		MiCId
GYADLLQPELK	PD	MiCId
GYEHATVDAAAAK	PD
GYGFGAEGDWK	PD	MiCId
GYGFLTGEDGNDVFVHFSALQGEGFK	PD
GYGLTLGNSLR	PD	MiCId
GYGTTLGNSLR	PD	MiCId
GYGVAPADLER	PD	MiCId
GYLSAYFVTNTEK	PD	MiCId
GYNYYFDRQYYDLEK		MiCId
GYSVTLVDGK	PD	MiCId
GYTVTGETYEELGK	PD	MiCId
GYVLALVGDSK	PD	MiCId
HADVDKVVEATK	PD	MiCId
HAGFEGGQMPLAR	PD	MiCId
HALSLTATLNETTLK	PD	MiCId
HALSTVVPAR	PD
HAPLGDASPVEVR	PD	MiCId
HAYASPEDENANMEK	PD
HEETYGTSAYNDFFK		MiCId
HELGQSAVNALR	PD
HEPAPLPEEGK	PD
HGDNVQDADFEEVK	PD	MiCId
HGPAPLPEEGAWVK	PD	MiCId
HLAYETMSR	PD	MiCId
HLDMTLTR	PD
HLELLDRFFR		MiCId
HLGADTDVPAGDLGTGAR	PD	MiCId
HLGPETDVPAGDLGVGGR	PD	MiCId
HLPTQSVSEDAR	PD
HPGESEYLQAVK	PD	MiCId
HPSVELPASNMK	PD	MiCId
HQYDVDTETVLGFLK	PD	MiCId
HSEDQVLHNELSK	PD
HSGLSEEAVAASEK	PD	MiCId
HTPGNTVSNLSSTR	PD
HTTNLLGELFDGNYVPGDVLGYSLK	PD	MiCId
HTVEATEDSLLVDGK	PD	MiCId
HVGDMNELTAEER	PD
HVPVWTVENGLVHVK	PD	MiCId
HVVQLETLSADK	PD	MiCId
KADAAVAENAENKEEVVR	PD	MiCId
KADPLLTEPLMK	PD	MiCId
KAEDNPWEQLK	PD	MiCId
KAELGVDGAFTSAGMDGSSDWR	PD	MiCId
KAESGELFVTK	PD	MiCId
KAGEPLSPGANPSYGAEK	PD	MiCId
KALTEADGNFEK	PD	MiCId
KAPADLADFGR		MiCId
KAPLEAALQK	PD	MiCId
KAQEAGLTTVVFDR	PD	MiCId
KCRFSYHK		MiCId
KDCGESFYLLWREVNK		MiCId
KDDDYNYPSDLKK	PD	MiCId
KDDQPATVLDR	PD	MiCId
KDFFENFGK		MiCId
KDFSDNLVEDHK	PD	MiCId
KDGQFDFAR		MiCId
KDLYNPWSLTK		MiCId
KEAELQYLSAR		MiCId
KEDVQCSLTGNSTNPVR	PD	MiCId
KEETVAQPVSEPK	PD	MiCId
KEEVDEDLLR		MiCId
KENAEATVKR		MiCId
KEQFKQWL		MiCId
KFAELLGEVVTDSTK	PD	MiCId
KFDDVQLK	PD	MiCId
KGAEVFEHKTEQK		MiCId
KGDELYYCGGSLQLDEWELK		MiCId
KGDTVFDTDEGPR	PD	MiCId
KGLNVLAAFLGGAAVGAALGLLFAPEK	PD
KGLYTTLDR	PD	MiCId
KGTSATNWLALK	PD	MiCId
KLDEAYNYVK	PD	MiCId
KLDWADKLVTVPK		MiCId
KLEDLNSFEK	PD	MiCId
KLEDVLGPSMQGGDYPDVVHLATGR	PD	MiCId
KLEWQDGGAAAVVEHLK		MiCId
KLFDELSPK	PD	MiCId
KLGDVTTQPDNAQTK	PD	MiCId
KLGNLDEGAED		MiCId
KLLAPGAEALK	PD
KLMGEFLLNAQGEDVVAGVR	PD
KLMGEYLLNAQGEDVVAGVR	PD
KLNLPLVALVDTNCDPDELDYVLPGNDDALR	PD
KLNLPLVALVDTNCNPDELDYVLPGNDDALR	PD
KMWTLYDTK		MiCId
KNFLKSPLQY		MiCId
KPEETGLPAANVLLYTLENGATVVVRPSGTEPK	PD
KPGDVTVQPDNAATQGK	PD	MiCId
KPGSLGASSYPSR	PD
KPSEFNVDAEAVKK	PD	MiCId
KQAQESLRDEALR	PD
KQSYYAFQSAVCPEANK		MiCId
KSDLPALK		MiCId
KSLDFAEAGDNLGALLR	PD	MiCId
KSVLAVECNHELPQADSDK		MiCId
KTDVMMSLDEQSMSR		MiCId
KTLEEAGAEVELK	PD
KVDAEEYFPK	PD	MiCId
KVELDEPGDTR		MiCId
KVGNLSWSGDAR	PD
KVLCAATQQGYR	PD	MiCId
KVNLPSYQVK	PD	MiCId
KVSEFSGGWRNR		MiCId
KVTLPPLLETK	PD
KVTVDEVNAAMK	PD
KVTVPAYTLVTLK	PD
KVVLSAPAGNDLK	PD	MiCId
KVVSVTLASGK	PD
KVYTQTTAAVLR	PD	MiCId
KWEDLPQEAR	PD
KYDLHLLDR	PD	MiCId
KYEDLPENCR	PD	MiCId
KYFSVASGGGTGR	PD	MiCId
KYGYSPLTR		MiCId
KYLADNNLQLYTLNALDK	PD	MiCId
KYLEAGKDLEGK	PD
LAAAHLDSPR	PD
LAAAQAALAEQAK	PD	MiCId
LAAAQAALANK	PD	MiCId
LAAAQAALKNPR	PD	MiCId
LAAAVAMLR	PD
LAADPAFGLTR	PD	MiCId
LAAELMDAANNTGNAVK	PD	MiCId
LAAEQLPCVFDVSAR	PD	MiCId
LAALYPEMQVVGNAK	PD	MiCId
LAAQDPSFGHPEK	PD	MiCId
LAATYADATTAK	PD	MiCId
LAAVFEER	PD	MiCId
LADEDLEGLK	PD	MiCId
LADENATEESLLK	PD	MiCId
LADVMPLDK	PD
LADVMPLEDAVNFMK	PD	MiCId
LAEEDPTFK	PD	MiCId
LAEEDPTFR	PD	MiCId
LAEELVNLKVT		MiCId
LAEELVNLTVK	PD	MiCId
LAEGGNLGNANLAQSTK	PD	MiCId
LAEGLDVLTASAK	PD	MiCId
LAEGTAPSVQVAPPNK	PD
LAELTEHLK	PD
LAELVASK	PD
LAENPFVK	PD
LAEVALETAK	PD	MiCId
LAEVAVETAK	PD	MiCId
LAEVVDYLAEK	PD	MiCId
LAEYGLNSLEEAAEVTK	PD	MiCId
LAFFYNDTDEDGDTLASR	PD
LAFVGVTTPETFTK	PD	MiCId
LAGDNALGAR	PD
LAGEQLPGVFNVSAR	PD	MiCId
LAGEYADELANLGVR	PD	MiCId
LAGGFTDTSLTNPYGDGK	PD	MiCId
LAGGVAVLK	PD
LAGGVAVLR	PD
LAGGVAVVR	PD
LAGLDLPK	PD
LAGLELLK	PD
LAGLFEWDSAASK	PD	MiCId
LAGLFEWDSAATK	PD	MiCId
LAGLSFR	PD
LAGSFVYDNLGFDK	PD	MiCId
LAGVDLPR	PD	MiCId
LAGVTEPER	PD
LALAAPPVFGDNDAVK	PD
LALADLMAAAR	PD	MiCId
LALADLMQAAR	PD
LALDANDEVLGYQFVK	PD	MiCId
LALDEDDELLGYK	PD	MiCId
LALDGLNYQVLK	PD	MiCId
LALEALEK	PD	MiCId
LALEAVFR	PD	MiCId
LALLNENSQAAK	PD	MiCId
LALLSALSSK	PD	MiCId
LALLSVLSDK	PD
LALNENADAR	PD	MiCId
LALNLMSLAADDANAFK	PD	MiCId
LALVPLLR	PD
LAMDAASSEWK	PD	MiCId
LAMTAAVR	PD
LANELLDASNNTGASVK	PD	MiCId
LANELMDAANNTGASVK	PD
LANLPLVLAAK	PD
LANVDLNR	PD	MiCId
LAPALDLAVGK	PD
LAPHFSVSVGK	PD
LAPHLNDEER	PD
LAPLVDQVSYLQTMK	PD
LAPVVLTPSNPYK	PD	MiCId
LAPYLPAMR	PD
LAQGVAGGLTEDAQR	PD	MiCId
LASAYFTGTTGDTLR	PD	MiCId
LASYTNPLTPAQANDQDFTQNQQLVLDNK	PD
LATDPFVGK	PD
LATLFYEPSTR	PD	MiCId
LATLKPAFTK	PD
LATPPFKPK	PD
LATVGDALK	PD
LAVDANDEVLGYQFVK	PD	MiCId
LAVGDVVEGTVK	PD	MiCId
LAVLSERPR	PD
LAVLSQRPR	PD
LAVTELFK	PD
LAVTGYEGR	PD
LAVTYPELAAMQTR	PD	MiCId
LAVTYPELAK	PD	MiCId
LAYELAGK	PD
LCDLDGDGALSVK	PD	MiCId
LCDLDSDGTLSVK	PD	MiCId
LCKPECLFASNTSSLSLTELGK	PD	MiCId
LDAAAESSEHPLK	PD	MiCId
LDAGEEGLK	PD
LDAGSVLTGVDK	PD
LDAGSVLTGVDKTEDGLVLK	PD
LDAVDDELSNTLK	PD	MiCId
LDAVEQLYVQHTK	PD	MiCId
LDAYLAQNK	PD	MiCId
LDDYLLEK	PD
LDEDAVNAELNR	PD	MiCId
LDELGVGK	PD
LDEVVEALK	PD
LDGSVNQVLTR	PD	MiCId
LDKELVDLK	PD
LDLEGTELDGTVQNR	PD	MiCId
LDLLVNNAGLTK	PD
LDLSKEEAEK	PD
LDLSNFNYATK	PD	MiCId
LDMSNAGPYDQGLNESFQNAFK	PD
LDNELTAAGK	PD
LDNLLAMLR	PD	MiCId
LDNMQQALDR	PD	MiCId
LDPLFENNDLK	PD	MiCId
LDPWFLGK	PD
LDQNTSDLNTEREER	PD
LDSVVFR		MiCId
LDTLDAFK	PD	MiCId
LDTLDYK	PD
LDVAALVGK	PD
LDVEANAFSK	PD	MiCId
LDVVPNDFGTPLEVFEQVAQHER	PD	MiCId
LDWDNQTVTFTVK	PD	MiCId
LDYMLELR	PD
LEAALGLPEEQLR	PD	MiCId
LEADELPTLPVGNSEALK	PD
LEAPALVK	PD
LEASSGLSKEELEK	PD	MiCId
LEAYGLSDYLGLMQK	PD	MiCId
LEDALAATK	PD	MiCId
LEDALNATK	PD
LEDALNATR	PD
LEDALSATK	PD
LEDFDAETMK	PD	MiCId
LEDVSAMNVGDVLK	PD	MiCId
LEDYVEAVSSK	PD
LEEAGAEVELK	PD
LEEELGDEALYGYTK	PD	MiCId
LEEELGNLAVYGYK	PD	MiCId
LEELHERCR		MiCId
LEELYAQYGR	PD	MiCId
LEEVLDDPMWDDEHK		MiCId
LEFAQLNK	PD
LEGGLLTVTR	PD
LEGLDDETSKR	PD
LEGMSYSK	PD
LEGSLVDDSYFGDEGTDSKPVTLK	PD	MiCId
LELEMEKLDK	PD
LELLEPTSPESTLAK	PD	MiCId
LELNYAQLPAK	PD	MiCId
LELVANSEFGR	PD
LEMELAPSSELNEYMRVTSTFTGGK	PD
LEMPVFPEDR	PD	MiCId
LEPVYPYR	PD
LEQATLEMLGTADK	PD	MiCId
LESGEVFER	PD
LETAEDLSNVNFVLTSLTNNKFPELTFK	PD
LETASLSPDGR	PD	MiCId
LETPLWNTEVLSNNLSDLNTK	PD
LETSPEDLTGMK	PD	MiCId
LEVDAQLKK	PD
LEVDSLEK	PD
LEVESLNADLQQR	PD	MiCId
LEYFNPAGSVK	PD
LFAAEAASDVTR	PD
LFAGQAVNALK	PD
LFALLEK	PD
LFDALNDLR	PD
LFDALNDPR	PD	MiCId
LFDELAPK	PD
LFDELSPK	PD	MiCId
LFEDSDSAYAK	PD	MiCId
LFENDPFAK	PD
LFEQLTADSLK		MiCId
LFESDPFAK	PD
LFETGPVFR	PD
LFFEKTNK		MiCId
LFGMPFAK	PD
LFNVAFPR	PD
LFNVALPR	PD	MiCId
LFNVSFPR	PD	MiCId
LFNYLAR		MiCId
LFNYYGAPDADR	PD	MiCId
LFPDKPLTK	PD
LFPDKPLTR	PD
LFPDKPVTK	PD
LFRTPNTYGYFTATYTPLKPLSLSLSGTYTGSMLVQHMAGY	PD
LFVPEEELDGLTK	PD
LGADDYLTKPFSMEELTFR	PD
LGAFFSGSWDR	PD	MiCId
LGALGYTDDMLANLSNLMTTALNDAGEK	PD
LGASAGVGLK	PD
LGAYVLGSR	PD	MiCId
LGDDYYPLHLGAYDR	PD	MiCId
LGDLFTAEDWR	PD
LGDLLNNDPAVR	PD	MiCId
LGDVTTQPDNAQTK	PD	MiCId
LGEALQADLSK	PD	MiCId
LGEDFPTDPK	PD	MiCId
LGEFAPTR	PD	MiCId
LGELVATHVLPR		MiCId
LGELVATHVLPRPHTDVEK	PD	MiCId
LGEMPLPEGGVDFTSK	PD	MiCId
LGEVYGLFK	PD	MiCId
LGFAQTR		MiCId
LGFNTNTNVSLR	PD	MiCId
LGGATYQVPLEVR	PD	MiCId
LGGDDFDQR	PD	MiCId
LGGMAREWR		MiCId
LGGSAMEALAR	PD	MiCId
LGGVTGLDPK	PD
LGGYAAYGPLLQGLNAPLNDLSR	PD	MiCId
LGLASPEK	PD
LGLASQALGLAEGALEETVAYVK	PD	MiCId
LGLDDSQLLEK	PD
LGLDNFR		MiCId
LGLDVAGYR	PD	MiCId
LGLDYVSCSPFR	PD	MiCId
LGLELATK	PD
LGLETGMGPTR	PD	MiCId
LGLFGGAGVGK	PD
LGLGDVTQPLAK	PD	MiCId
LGLGPQGFGGK	PD
LGLNGFGR	PD
LGLNSFELPK	PD
LGLRPTLDGR	PD
LGLVAVSR	PD
LGLVGLPNVGK	PD
LGLVNAVYPQAELMENVLK	PD	MiCId
LGLVPYGELR	PD	MiCId
LGMTQLFDEAGK	PD	MiCId
LGNFLNDDAVLTK	PD	MiCId
LGNPSQYDAFALNMVK	PD
LGNTLSESGTVSR	PD	MiCId
LGNYNGLTVEK	PD
LGPEELTR	PD	MiCId
LGRGPGSGLGGTSTR	PD
LGSASVLLGAGR	PD
LGSDYATSETK	PD
LGSGLVSLMVR	PD	MiCId
LGSGLVTVMVR	PD	MiCId
LGSLMAYSTDAAGNK	PD	MiCId
LGSSAMEALAR	PD	MiCId
LGSVLGSVDQVK	PD
LGSYVWNSLPGVLK	PD	MiCId
LGTDDPDEVQK	PD
LGTLYSDLGLGEK	PD	MiCId
LGTNYDLFNYYGAPDADR	PD	MiCId
LGTTAENLLAAAK	PD	MiCId
LGTVGDAVSYLEANAK	PD	MiCId
LGTVGDAVSYLEEHAK	PD	MiCId
LGVASVDVLDASK	PD	MiCId
LGVGPEDVVFCGR	PD	MiCId
LGVLGAGTMGQGLAK	PD	MiCId
LGVPNDTTNEAR		MiCId
LGVSSTDVHSVDK	PD
LGYDAEYLK	PD
LGYLEAMPVVVDPGVLNPYEFLGAVLNR	PD
LGYLLNLNK	PD
LHALMPADK	PD	MiCId
LHANGVALQLPLGQEDTFR	PD	MiCId
LHGEYAFNVK	PD	MiCId
LHGQAEAGYWVK	PD	MiCId
LHLPQVTYVADLQK	PD
LHTGLTADATHLDLDTAK	PD	MiCId
LHVASTTLDK	PD	MiCId
LKADAEAYLGEPVTEAVLTVPAYFNDSQR	PD
LKADAEAYLGETVTDAVLTVPAYFNDSQR	PD
LKADAEGYLGEK	PD	MiCId
LKADAENYLGEK	PD
LKDLEWQFLAATPEYVTTK	PD	MiCId
LKDYYTELSK	PD	MiCId
LKELSVALGK	PD
LKEQYVNELAPALNSK	PD	MiCId
LKGDAENYLGEK	PD
LKGDKDVLLQDLPGLYSLSPYTLEEVVSR	PD	MiCId
LKLEPNEPGK	PD
LKLEPNEPGKGYEFVNALVGGALPK	PD
LKPAADADFGR	PD	MiCId
LKPLVEEYEEK	PD
LKPNDSNDVNDLLDAEGYK	PD	MiCId
LKPNDSNEVNDLLDAEGYK	PD	MiCId
LKVFEQELK		MiCId
LLADAQALAETLANLPLTLALK	PD
LLADGADEQAAVDGLLK	PD	MiCId
LLADTCDPSDAAAMK	PD	MiCId
LLAEAMEK	PD
LLAEAMGK	PD
LLAEAMQR	PD
LLAEGVLK	PD
LLAETGLNPDTR		MiCId
LLAGAMADAVLEGK	PD
LLANGELTK	PD
LLAPGAEALK	PD
LLAPGAQALVDK	PD
LLAPGFDALK	PD
LLAPGFEALK	PD	MiCId
LLAQYDVR	PD
LLAVALPR	PD
LLAYLELGSK	PD	MiCId
LLDAEAYK	PD
LLDALHASSK	PD
LLDANTTLPAR	PD	MiCId
LLDEAQAGDNLGALLR	PD	MiCId
LLDEAQPGDNLGALLR	PD	MiCId
LLDEGEAGDNLGVLLR	PD	MiCId
LLDEGEAGDNVGLLLR	PD	MiCId
LLDEGQAGDNVGLLLR	PD	MiCId
LLDFNSDEAEK	PD	MiCId
LLDLDEYK	PD	MiCId
LLDLEHLLDR	PD	MiCId
LLDLFQK	PD
LLDLLKPSNK	PD
LLDLVATNK	PD	MiCId
LLDLYSSTAK	PD	MiCId
LLDPSSEDPANLK	PD	MiCId
LLDQAEAGDNLGALLR	PD	MiCId
LLDQGEAGDNVGLLLR	PD	MiCId
LLDVDFDK	PD	MiCId
LLDVSYDR	PD
LLDYAEAGDNLGALLR	PD
LLEATGLNPDTR	PD	MiCId
LLEDAGVGYLK	PD
LLEELGMTK	PD	MiCId
LLEESPYK	PD	MiCId
LLEESPYKK	PD
LLEGVEPDPSVETVMK	PD
LLELEHLLDR	PD	MiCId
LLELGAPDLLVR	PD
LLENSTSDYDKEK	PD
LLESTPVKDAAK	PD
LLEVLAGCNTPAETVEK	PD	MiCId
LLEVYGPESSGK	PD	MiCId
LLFSADGFGK	PD	MiCId
LLGEEFLR	PD
LLGLDLGK	PD
LLGMGGALDSSR	PD	MiCId
LLGNGELTK	PD
LLGPDTGFDSLGEFTTAK	PD	MiCId
LLGSLQSPLTNFAR	PD	MiCId
LLGSLQSPLTNLAR	PD	MiCId
LLGTSAWYAPGAAGAFVVESLLHNQGK	PD	MiCId
LLGTSAWYAPGAAGAYVVESLLHNQK	PD	MiCId
LLGYEPAYDWRT		MiCId
LLKDNEMNGYR	PD	MiCId
LLKPFPER	PD
LLLAYEPVWALGTGK	PD	MiCId
LLLDAVNQFR	PD
LLLDEGYLK	PD
LLLDYLR	PD
LLLEAEGVPYEVAK	PD
LLLEAEGVSYELAK	PD
LLLEPSGVGK	PD	MiCId
LLLEYLR	PD	MiCId
LLLEYVR	PD	MiCId
LLLGYTYGK	PD	MiCId
LLLMGAPGAGK	PD
LLLPMLNEAAFLK	PD	MiCId
LLLPSELQNLGGVVPSLK	PD	MiCId
LLLPVDAACLK	PD	MiCId
LLLPVDAVCLK	PD	MiCId
LLLSVDAAK	PD
LLLTGDRPTGR	PD
LLLVLPEANK	PD
LLLVTALNPTPAGEGK	PD	MiCId
LLMLGAPGAGK	PD
LLMSQHLGAPAK	PD
LLNEPTAAALAYGLDNEKEQK	PD	MiCId
LLNEPTAASLAYGLDKEEDQK	PD	MiCId
LLNETGVNPDTR	PD	MiCId
LLNETLSNVRDEG	PD	MiCId
LLNLALPR	PD
LLNNLMLDGK	PD	MiCId
LLNPEQVFGR	PD	MiCId
LLNVLGSDNK	PD	MiCId
LLNVLGSENK	PD
LLPEQQGDFEK	PD	MiCId
LLPFLDFDVLAANPK	PD
LLPGVDGLVHLSELSNDRVEK	PD	MiCId
LLPLADR	PD
LLPLMLNNVK	PD
LLPLYDGVMK	PD	MiCId
LLPMVEAAK	PD
LLPVVDNFER	PD	MiCId
LLPYQQGDFEK	PD	MiCId
LLQAAESGNLTDAAEAK	PD	MiCId
LLSANKPNYGFDAQNEVFVDDMLAAGLVDPTK	PD
LLSDLQDGTFAK	PD	MiCId
LLSDMVAVK	PD
LLSEGSLK	PD
LLSHDSYYK	PD
LLSLPFTFENR	PD	MiCId
LLSPEVVGQEHYELAR	PD	MiCId
LLSQLFGDR	PD	MiCId
LLTDKLNEK	PD
LLTLGDVVAR		MiCId
LLTMVSAPPLK	PD
LLTPTWGLR		MiCId
LLTPTWGVR	PD
LLTQLFGDR	PD	MiCId
LLTQLFGEK	PD	MiCId
LLVDGGLR	PD
LLVDLLNEGGFSK	PD	MiCId
LLVNGNALR	PD
LLVNGQALR	PD
LLVNGQSLR	PD	MiCId
LLVPMLNEAVGLYADGVASVEDLDTAMK	PD	MiCId
LLVSGLDKEK	PD
LLVSGLSK	PD
LLVTLLHEMQK	PD	MiCId
LLVTLLYAMK	PD	MiCId
LLVTPVGPYFK	PD	MiCId
LLVVDDPELK	PD
LLWGTANVFGHAR	PD	MiCId
LLYAPGK		MiCId
LLYDFLDESK	PD
LLYDPTAK	PD
LLYFFQK	PD
LLYGGAMPVNK	PD
LLYLSLAETNTK	PD	MiCId
LLYSQYR	PD
LLYYTGVNYK	PD	MiCId
LMADPFVGK	PD
LMGERPMTLR	PD
LMNDVEPK	PD
LMPTDFELVSEAR	PD	MiCId
LMTDPFVGK	PD
LNAALPTLQK	PD	MiCId
LNADTFTK	PD
LNAPELTACPNCGELTAAHK	PD	MiCId
LNDAGVELLSEPVK	PD	MiCId
LNDLTAHLK	PD
LNDLTEHLK	PD
LNELTEHLK	PD
LNELVAEANGK	PD	MiCId
LNEYGFVEAPYR	PD	MiCId
LNGFTYVQTEYDLPTQTLTVVK	PD	MiCId
LNLDDNLMK	PD	MiCId
LNLDFTYYK	PD
LNLNTECQLVFAEATR	PD
LNNLPLLR	PD
LNNVLLDAATGK	PD	MiCId
LNPENADVNANEWAFLNR	PD	MiCId
LNPENADVNANEWAFLNRK	PD	MiCId
LNPGNLGDDDRVK	PD	MiCId
LNQEGAAPLR	PD	MiCId
LNQLGSVSETLEALK	PD	MiCId
LNSEHVLYR	PD
LNSNMGVVDGQWAVK	PD	MiCId
LNTDYLNTR	PD	MiCId
LNTLLQSAFFK	PD	MiCId
LNTLPLVDAEGNLK	PD	MiCId
LNTMLLLNEK	PD	MiCId
LNTVLQSAFFK	PD	MiCId
LNVDPGSFAAAVAEK	PD
LNVLSNLLEK	PD
LNVSDDLLK	PD	MiCId
LNVTSNVTDPVSYDYNAQTEQVVVTYLLK	PD
LPAENLLGK		MiCId
LPAHALGQAAVNSLR	PD	MiCId
LPAPLHSFKN	PD
LPAVQEAVK	PD	MiCId
LPAVQELVEK	PD
LPAVYDAVK	PD
LPAVYDAVKK	PD	MiCId
LPDALFVVDPK	PD
LPDAVGLPEEQLR	PD	MiCId
LPDEETSTLATVK	PD	MiCId
LPDELNPTNFPK	PD
LPDLELSNK	PD	MiCId
LPENQVLLNEGK	PD	MiCId
LPFEVAVGDR	PD	MiCId
LPGADLVK	PD
LPGFPLVLHGSSSVPEEEVETLNK	PD
LPHQACGNCGYYK	PD
LPLGVTSFQAQDNK	PD	MiCId
LPLVGALMAVSAVASVLAALNNLPNFAEGGLVGGHNYMDGLTAR	PD
LPMTEMSAAQFR	PD	MiCId
LPMTVEGLK	PD	MiCId
LPMVTGYK	PD
LPNFAGLK	PD
LPNTVALSPQK	PD	MiCId
LPQDLAER		MiCId
LPTLNVNGTDK	PD	MiCId
LPYGNSAVLGNPDVK	PD	MiCId
LQAAGVGVSSLGSPLGK	PD	MiCId
LQAFEGTVLAK	PD	MiCId
LQDELNELQK	PD
LQEAVDALSGYGK	PD	MiCId
LQELTEHLK	PD
LQFFKDECR		MiCId
LQFNSALGPYK	PD	MiCId
LQGADPAVQQAR	PD	MiCId
LQGVELNDK	PD
LQLAGFGTFEQR	PD	MiCId
LQLVGFGTFEVSER	PD	MiCId
LQMENTTSDYDKEK	PD
LQMTGEQLRR	PD
LQNVPTSPR	PD
LQQLVEDYKK	PD	MiCId
LQSYDAQLLDAAAEK	PD	MiCId
LQVFEGTVLK	PD	MiCId
LQVHAFENEQK	PD
LQYSLLTDPTAR	PD	MiCId
LRDNPPTELAGHK	PD
LREELAEQLK	PD	MiCId
LRLEDALNATK	PD	MiCId
LSAFALTSYGCNK	PD	MiCId
LSAFALTSYGGEK	PD	MiCId
LSAFDVLLK	PD
LSAGSLLK	PD
LSALGPGGLSR	PD
LSALLDLGLGYLSLDR	PD
LSANGDEALGK	PD	MiCId
LSAPEELAFK	PD	MiCId
LSAPVTKPNSTR	PD	MiCId
LSAQEFLEALK	PD
LSATSGVAFGR	PD	MiCId
LSCDLNYR	PD	MiCId
LSDEDLANLEK	PD	MiCId
LSDEGASHLAER	PD
LSDESPVGHALLGK	PD
LSDLAFELVGK	PD	MiCId
LSDLVEDEKQK	PD
LSDMSTVATNEK	PD	MiCId
LSEAYLLK	PD
LSEETVYNLTK	PD	MiCId
LSEHQAQVSEMQK	PD
LSELLGQEVK	PD
LSELTDDSSAK	PD	MiCId
LSELTDDSSAKVEDLVK	PD	MiCId
LSEVYLNAAEAAAK	PD	MiCId
LSEYGLQLR		MiCId
LSGDALTTPDK	PD	MiCId
LSGGVAVLK	PD
LSGLFNALQEER	PD	MiCId
LSGSGGTEAETLEK	PD	MiCId
LSLAELPTTASYGNK	PD	MiCId
LSLKDATLVQK	PD
LSLKDTRGLLDALLNGDLNNVPTK	PD
LSLSAADVAAVLNEGTNFK	PD	MiCId
LSLVTYSGAVR	PD	MiCId
LSNDADPVLLTR		MiCId
LSNEYALVR	PD	MiCId
LSNGESYPLK	PD	MiCId
LSNLQELLPLLEQLVK	PD	MiCId
LSNLQELLPLLEQLVNTGAK		MiCId
LSNLQELLPLLEQLVQSGAK	PD	MiCId
LSNLQELLPLLEQLVQSGAR	PD	MiCId
LSPTLNFALGK	PD
LSPVLAMYK		MiCId
LSQDLEVEELTK	PD	MiCId
LSTTAPSVNK	PD	MiCId
LSTTLTGLEMFR	PD	MiCId
LSTTLTGLEMFRK	PD	MiCId
LSVLQDLVPLLEQVMQNGMK	PD	MiCId
LSWTFDEVDAK	PD	MiCId
LSWTFEEVDAK	PD	MiCId
LSWTFEEVDGK	PD	MiCId
LTAALPTLK	PD
LTAEKNPADLK	PD
LTALLDEATDK	PD
LTALLDSVK	PD	MiCId
LTALLEELK	PD
LTALLEEVK	PD
LTALLESVK	PD	MiCId
LTANAGLTR	PD	MiCId
LTATVTPDDAVSK	PD	MiCId
LTCDEALMK	PD
LTDDDLANLEK		MiCId
LTDELADSYYQNAVK	PD	MiCId
LTDGNFFK	PD	MiCId
LTDHYPDYK	PD
LTEEEQWAK	PD	MiCId
[truncated: 1,535 more rows]

## Sheet: Human_3_RF_genus
Genus	PD	MiCId
Alistipes	80	MiCId
Bacteroides	154	MiCId
Bifidobacterium		MiCId
Clostridium	53	MiCId
Dialister	22	MiCId
Eubacterium		MiCId
Faecalibacterium	530	MiCId
Homo		MiCId
Oscillibacter	11	MiCId
Parabacteroides	19	MiCId
Roseburia		MiCId
Ruminococcus	143	MiCId

[truncated: 12 more sheets: H3_CCS_peptides, H3_CCS_proteins, H3_CCS_species, H3_CCS_genus, H4_CCS_peptides, H4_CCS_proteins, H4_CCS_species, H4_CCS_genus, H5_CCS_peptides, H5_CCS_proteins, H5_CCS_species, H5_CCS_genus]
